# Supplementary material for: The molecular function of kallikrein‐related peptidase 14 demonstrates a key modulatory role in advanced prostate cancer
Source: Mol Oncol. 2019 Nov 28;14(1):105–28. doi: 10.1002/1878-0261.12587 (PMC6944120; doi:10.1002/1878-0261.12587)
Supplement: Supplementary file 6 — Table S1. List of primers used in RTqPCR experiments. Table S2. List of proteins identified and quantified in Pre‐TAILS analysis. Table S3. List of peptides identified and quantified in Pre‐TAILS analysis. Table S4. List of peptides identified and quantified in TAILS analysis. Table S5. List of N Termini with significant variation between secretome of LNCaP cells imKLK14 and iKLK14. Table S6. List of N Termini potentially generated by KLK14. Table S7. List of genes significantly deregulated at least in one condition in the transcriptome analysis. [file MOL2-14-105-s006.xlsx]

## Sheet: Supp Table 1
	Forward (5'-3')	Reverse (5'-3')
KLK14	CAGCCCCTAAAATGTTCCTCC	TGCACGTATGGCCACCAAT
AR	CTGGACACGACAACAACCAG	CAGATCAGGGGCGAAGTAGA
KLK3/PSA	AGTGCGAGAAGCATTCCCAAC	CCAGCAAGATCACGCTTTTGTT
IL32	CGACTTCAAAGAGGGCTACC	GAGTGAGCTCTGGGTGCTG
LCN2	CATTAAGAGTTACCCTGGATTA	GTTCTCCTTTAGTTCCGAAGTC
MDK	GAAGGAGTTT GGAGCCGACT	TTCCCTTTCTTGGCTTTGG
RAI2	GGCTTGCCTGGACACAGAAT	CACTTGGCCTTCCAAGGAGT
Sox9	GTACCCGCACTTGCACAAC	TCTCGCTCTCGTTCAGAAGTC
7SL	ATCGGGTGTCCGCACTAAGTT	CAGCACGGGAGTTTTGACCT
RPL32	CCCCTTGTGAAGCCCAAGA	GACTGGTGCCGGATGAACTT
CFB	CTCTTGTCTGGAGGTGTGACC	CCGCCTTTGATCTCTACCCC
PlGR	CTCCTAGAGAGGCAGGGGTT	GAGCACGAAGAGCAGCATTG
KCNMB4	AAGATGAGATTGGTTCCCAGCC	ATGAGTGCGATGCAGAAGCA
KLK2	GGTGGCTGTGTACAGTCATGGAT	TGTCTTCAGGCTCAAACAGGTTG
GPR158	TGGTCTCCGCCTTATCTGGA	TCAACTTTCATGACACCCCTGA
PDZK1IP1	GATCCTGACCGTCGGAAACA	TCATGCTCACTGGACCTGAAA
MDN1	CGCTGGCCGCGAAGTAG	GGTGTCCACACCTGCTTG
NCOR2	GACAAGGAGGCCTTCGCA	TAGGAGAAGGCTGAGGGGTC
TMEM74B	GGTGCTCACGGTTGCTGATA	GGCAGCTGCAAACTCATACC
Supplementary Table 1: List of primers used in RTqPCR experiments

## Sheet: Supp Table 2
Accession	Description	Cellular location	Molecule class	Exp. q-value: Combined	Sum PEP Score	Coverage [%]	# Peptides	# PSMs	# Unique Peptides	# Protein Groups	# AAs	MW [kDa]	calc. pI	Score Sequest HT: Sequest HT	# Razor Peptides	Log2(iKLK14 / imKLK14)	-Log10(p-value)	Found in Sample: [S1] F1: 126, Control, imKLK14	Found in Sample: [S5] F2: 127, Control, imKLK14	Found in Sample: [S3] F3: 126, Control, imKLK14	Found in Sample: [S4] F1: 127, Sample, iKLK14	Found in Sample: [S2] F2: 126, Sample, iKLK14	Found in Sample: [S6] F3: 127, Sample, iKLK14
P04004	Vitronectin OS=Homo sapiens GN=VTN PE=1 SV=1	Extracellular Space	other	0	21.295	10	5	18	5	1	478	54.3	5.8	36.6	0	3.10769	2.23425	High	High	High	High	High	High
O00468	Agrin OS=Homo sapiens GN=AGRN PE=1 SV=5	Plasma Membrane	other	0	263.729	35	53	147	53	1	2067	217.1	6.39	411.67	0	2.56291	2.03243	High	High	High	High	High	High
Q969P0	Immunoglobulin superfamily member 8 OS=Homo sapiens GN=IGSF8 PE=1 SV=1	Plasma Membrane	other	0	38.36	15	8	23	8	1	613	65	8	61.62	0	2.21599	1.71774	High	High	High	High	High	High
Q9H0H5	Rac GTPase-activating protein 1 OS=Homo sapiens GN=RACGAP1 PE=1 SV=1	Cytoplasm	transporter	0	13.077	10	7	10	7	1	632	71	8.88	13.38	0	2.01257	0.213253	High	High	High	High	High	High				1.30103
P04264	Keratin, type II cytoskeletal 1 OS=Homo sapiens GN=KRT1 PE=1 SV=6	Cytoplasm	other	0	32.375	18	9	19	5	1	644	66	8.12	51.5	0	1.94223		High	High	High	High	High	High
P11047	Laminin subunit gamma-1 OS=Homo sapiens GN=LAMC1 PE=1 SV=3	Extracellular Space	other	0	275.152	37	45	141	45	1	1609	177.5	5.12	435.49	0	1.93697	1.91717	High	High	High	High	High	High
P55268	Laminin subunit beta-2 OS=Homo sapiens GN=LAMB2 PE=1 SV=2	Extracellular Space	enzyme	0	443.461	50	72	212	71	1	1798	195.9	6.52	620.02	1	1.93471	2.44225	High	High	High	High	High	High
Q24JP5	Transmembrane protein 132A OS=Homo sapiens GN=TMEM132A PE=1 SV=1	Cytoplasm	other	0	299.025	46	38	133	38	1	1023	110	5.62	482.84	0	1.83915	2.53053	High	High	High	High	High	High
Q9Y5Y6	Suppressor of tumorigenicity 14 protein OS=Homo sapiens GN=ST14 PE=1 SV=2	Plasma Membrane	peptidase	0	153.538	42	24	77	24	1	855	94.7	6.55	256.96	0	1.6248	2.53165	High	High	High	High	High	High
O15230	Laminin subunit alpha-5 OS=Homo sapiens GN=LAMA5 PE=1 SV=8	Extracellular Space	other	0	575.393	43	104	287	100	1	3695	399.5	7.02	893.09	1	1.56071	1.58657	High	High	High	High	High	High
P98160	Basement membrane-specific heparan sulfate proteoglycan core protein OS=Homo sapiens GN=HSPG2 PE=1 SV=4	Extracellular Space	enzyme	0	218.767	18	53	107	53	1	4391	468.5	6.51	298.13	0	1.55336	0.986864	High	High	High	High	High	High
P02751	Fibronectin OS=Homo sapiens GN=FN1 PE=1 SV=4	Extracellular Space	enzyme	0	276.141	31	49	132	49	1	2386	262.5	5.71	411.81	0	1.49927	2.95542	High	High	High	High	High	High
Q9BXJ4	Complement C1q tumor necrosis factor-related protein 3 OS=Homo sapiens GN=C1QTNF3 PE=1 SV=1	Extracellular Space	other	0.001	4.191	8	2	3	2	1	246	27	6.52	4.76	0	1.49876	1.77327	High	High	High	High	High	High
Q92896	Golgi apparatus protein 1 OS=Homo sapiens GN=GLG1 PE=1 SV=2	Cytoplasm	other	0	46.769	13	11	23	11	1	1179	134.5	6.9	51.31	0	1.47871	1.00438	High	High	High	High	High	High
Q13433	Zinc transporter ZIP6 OS=Homo sapiens GN=SLC39A6 PE=1 SV=3	Plasma Membrane	transporter	0	5.558	3	2	4	2	1	755	85	6.95	3.98	0	1.41684	1.59057	High	High	High	High	High	High
Q13332	Receptor-type tyrosine-protein phosphatase S OS=Homo sapiens GN=PTPRS PE=1 SV=3	Plasma Membrane	phosphatase	0	224.793	27	32	93	32	1	1948	216.9	6.46	352.05	0	1.40272	1.83951	High	High	High	High	High	High
P35052	Glypican-1 OS=Homo sapiens GN=GPC1 PE=1 SV=2	Plasma Membrane	transmembrane receptor	0	76.726	28	14	38	14	1	558	61.6	7.3	116.7	0	1.35332	0.875114	High	High	High	High	High	High
Q15043	Zinc transporter ZIP14 OS=Homo sapiens GN=SLC39A14 PE=1 SV=3	Plasma Membrane	transporter	0	12.256	9	2	5	2	1	492	54.2	5.33	14.69	0	1.28155	1.37888	High	High	High	High	High	High
P52799	Ephrin-B2 OS=Homo sapiens GN=EFNB2 PE=1 SV=1	Plasma Membrane	kinase	0	6.245	8	2	5	2	1	333	36.9	8.85	6.2	0	1.25459	0.924392	High	High	High	High	High	High
O43278	Kunitz-type protease inhibitor 1 OS=Homo sapiens GN=SPINT1 PE=1 SV=2	Extracellular Space	other	0	59.085	32	12	22	12	1	529	58.4	6.29	68.94	0	1.23143	1.4653	High	High	High	High	High	High
O43291	Kunitz-type protease inhibitor 2 OS=Homo sapiens GN=SPINT2 PE=1 SV=2	Extracellular Space	other	0	20.457	17	3	8	3	1	252	28.2	8.29	27.5	0	1.21723	0.67233	High	High	High	High	High	High
Q16787	Laminin subunit alpha-3 OS=Homo sapiens GN=LAMA3 PE=1 SV=2	Extracellular Space	other	0	123.096	14	35	68	32	1	3333	366.4	7.24	163.35	0	1.21039	0.480618	High	High	High	High	High	High
P22626	Heterogeneous nuclear ribonucleoproteins A2/B1 OS=Homo sapiens GN=HNRNPA2B1 PE=1 SV=2	Nucleus	other	0	66.699	37	12	31	10	1	353	37.4	8.95	94.69	0	1.17313	0.962044	High	High	High	High	High	High
P01008	Antithrombin-III OS=Homo sapiens GN=SERPINC1 PE=1 SV=1	Extracellular Space	enzyme	0	12.605	7	3	8	3	1	464	52.6	6.71	21.11	0	1.1564	1.26442	High	High	High	High	High	High
Q99988	Growth/differentiation factor 15 OS=Homo sapiens GN=GDF15 PE=1 SV=3	Extracellular Space	growth factor	0	215.621	75	30	139	30	1	308	34.1	9.66	402.69	0	1.1375	1.6609	High	High	High	High	High	High
P47914	60S ribosomal protein L29 OS=Homo sapiens GN=RPL29 PE=1 SV=2	Cytoplasm	other	0	6.768	16	2	5	2	1	159	17.7	11.66	10.84	0	1.10769	0.729291	High	High	High	High	High	High
P84103	Serine/arginine-rich splicing factor 3 OS=Homo sapiens GN=SRSF3 PE=1 SV=1	Nucleus	other	0	13.322	30	4	11	4	1	164	19.3	11.65	18.26	0	1.08678	0.460645	High	High	High	High	High	High
Q93077	Histone H2A type 1-C OS=Homo sapiens GN=HIST1H2AC PE=1 SV=3	Nucleus	other	0	54.359	63	9	26	2	1	130	14.1	11.05	72.24	1	1.07451	0.385481	High	High	High	High	High	High
O94933	SLIT and NTRK-like protein 3 OS=Homo sapiens GN=SLITRK3 PE=2 SV=2	Plasma Membrane	other	0	23.933	6	5	12	5	1	977	108.9	7.37	37.24	0	1.07245	1.06466	High	High	High	High	High	High
P61247	40S ribosomal protein S3a OS=Homo sapiens GN=RPS3A PE=1 SV=2	Nucleus	other	0	7.481	9	2	3	2	1	264	29.9	9.73	8.15	0	1.0115	1.15333	Not Found	High	High	Not Found	High	High
P35579	Myosin-9 OS=Homo sapiens GN=MYH9 PE=1 SV=4	Cytoplasm	enzyme	0	253.919	29	49	112	42	1	1960	226.4	5.6	345.66	2	1.00791	1.86203	High	High	High	High	High	High
Q71DI3	Histone H3.2 OS=Homo sapiens GN=HIST2H3A PE=1 SV=3			0	100.095	62	9	44	2	1	136	15.4	11.27	145.93	0	0.993493	0.412723	High	High	High	High	High	High
P38646	Stress-70 protein, mitochondrial OS=Homo sapiens GN=HSPA9 PE=1 SV=2	Cytoplasm	other	0	6.053	3	2	5	2	1	679	73.6	6.16	13.13	0	0.990592	0.862956	High	High	High	High	High	High
P05783	Keratin, type I cytoskeletal 18 OS=Homo sapiens GN=KRT18 PE=1 SV=2	Cytoplasm	other	0	87.884	43	19	56	18	1	430	48	5.45	159.41	0	0.984772	1.62856	High	High	High	High	High	High
P12532	Creatine kinase U-type, mitochondrial OS=Homo sapiens GN=CKMT1A PE=1 SV=1	#N/A	#N/A	0	63.609	40	11	29	9	1	417	47	8.34	72	0	0.967906	0.23743	High	High	High	High	High	High
P09651	Heterogeneous nuclear ribonucleoprotein A1 OS=Homo sapiens GN=HNRNPA1 PE=1 SV=5	Nucleus	enzyme	0	103.844	43	16	54	14	1	372	38.7	9.13	147.13	2	0.962734	1.93062	High	High	High	High	High	High
P02786	Transferrin receptor protein 1 OS=Homo sapiens GN=TFRC PE=1 SV=2	Plasma Membrane	transporter	0	114.962	28	19	53	19	1	760	84.8	6.61	159.21	0	0.962734	2.75027	High	High	High	High	High	High
O75531	Barrier-to-autointegration factor OS=Homo sapiens GN=BANF1 PE=1 SV=1	Nucleus	other	0.001	3.995	20	2	6	2	1	89	10.1	6.09	9	0	0.92448	1.06325	High	High	High	High	High	High
Q13308	Inactive tyrosine-protein kinase 7 OS=Homo sapiens GN=PTK7 PE=1 SV=2	Plasma Membrane	kinase	0	79.401	20	17	40	17	1	1070	118.3	7.09	114.15	0	0.909965	1.67358	High	High	High	High	High	High
Q14152	Eukaryotic translation initiation factor 3 subunit A OS=Homo sapiens GN=EIF3A PE=1 SV=1	Cytoplasm	other	0.001	2.666	1	2	2	2	1	1382	166.5	6.79	0	0	0.891419		High	Not Found	High	High	Not Found	High
O15394	Neural cell adhesion molecule 2 OS=Homo sapiens GN=NCAM2 PE=1 SV=2	Plasma Membrane	other	0	170.009	38	28	85	28	1	837	93	5.6	263.01	0	0.891419	1.09698	High	High	High	High	High	High
P09874	Poly [ADP-ribose] polymerase 1 OS=Homo sapiens GN=PARP1 PE=1 SV=4	Nucleus	enzyme	0.001	4.655	4	3	4	3	1	1014	113	8.88	7.62	0	0.886745	0.818994	Not Found	High	High	Not Found	High	High
P62805	Histone H4 OS=Homo sapiens GN=HIST1H4A PE=1 SV=2			0	77.151	67	9	52	9	1	103	11.4	11.36	127.44	0	0.885184	1.25065	High	High	High	High	High	High
P84243	Histone H3.3 OS=Homo sapiens GN=H3F3A PE=1 SV=2			0	97.813	62	9	44	2	1	136	15.3	11.27	151.51	8	0.878921	0.684707	High	High	High	High	High	High
P12268	Inosine-5'-monophosphate dehydrogenase 2 OS=Homo sapiens GN=IMPDH2 PE=1 SV=2	Cytoplasm	enzyme	0	26.244	22	7	13	7	1	514	55.8	6.9	28.01	0	0.87578	1.88245	High	High	High	High	High	High
P14555	Phospholipase A2, membrane associated OS=Homo sapiens GN=PLA2G2A PE=1 SV=2	Cytoplasm	enzyme	0.001	2.419	7	1	3	1	1	144	16.1	9.23	4.28	0	0.865523	0.655235	High	High	High	High	High	High
Q8N8Z6	Discoidin, CUB and LCCL domain-containing protein 1 OS=Homo sapiens GN=DCBLD1 PE=1 SV=2	Extracellular Space	other	0	10.129	6	4	7	4	1	715	77.9	8.05	10.89	0	0.835924	0.766958	High	High	High	High	High	High
Q96G03	Phosphoglucomutase-2 OS=Homo sapiens GN=PGM2 PE=1 SV=4	Cytoplasm	enzyme	0	16.51	11	6	8	6	1	612	68.2	6.73	17.21	0	0.813935		High	High	High	High	High	High
Q8IX12	Cell division cycle and apoptosis regulator protein 1 OS=Homo sapiens GN=CCAR1 PE=1 SV=2	Nucleus	transcription regulator	0	5.04	1	1	3	1	1	1150	132.7	5.76	3.36	0	0.803227	0.484616	High	High	High	High	High	High
P06396	Gelsolin OS=Homo sapiens GN=GSN PE=1 SV=1	Extracellular Space	other	0	23.876	12	8	16	8	1	782	85.6	6.28	38.27	0	0.800745	0.646051	High	High	High	High	High	High
P11717	Cation-independent mannose-6-phosphate receptor OS=Homo sapiens GN=IGF2R PE=1 SV=3	Plasma Membrane	transmembrane receptor	0	103.181	15	29	64	29	1	2491	274.2	5.94	150.33	0	0.793272	0.384477	High	High	High	High	High	High
Q5GFL6	von Willebrand factor A domain-containing protein 2 OS=Homo sapiens GN=VWA2 PE=1 SV=1	Extracellular Space	other	0	38.3	19	8	14	8	1	755	82	8.02	41.76	0	0.789103		High	High	High	High	High	High
P15151	Poliovirus receptor OS=Homo sapiens GN=PVR PE=1 SV=2	Plasma Membrane	other	0	15.523	18	4	9	4	1	417	45.3	6.52	25.49	0	0.77484	0.867131	High	High	High	High	High	High
Q6UXX5	Inter-alpha-trypsin inhibitor heavy chain H6 OS=Homo sapiens GN=ITIH6 PE=2 SV=1	Other	other	0.006	1.903	1	1	2	1	1	1313	143.1	9.01	0	0	0.773996		High	High	Not Found	High	High	Not Found
P00736	Complement C1r subcomponent OS=Homo sapiens GN=C1R PE=1 SV=2	Extracellular Space	peptidase	0	43.131	18	10	16	10	1	705	80.1	6.21	48.71	0	0.773996	0.349664	High	High	High	High	High	High
Q7Z7H5	Transmembrane emp24 domain-containing protein 4 OS=Homo sapiens GN=TMED4 PE=1 SV=1	Cytoplasm	transporter	0.001	2.737	4	1	3	1	1	227	25.9	8.28	7.67	0	0.767231	0.845438	High	High	High	High	High	High
Q13740	CD166 antigen OS=Homo sapiens GN=ALCAM PE=1 SV=2	Plasma Membrane	other	0	37.597	18	7	18	7	1	583	65.1	6.25	51.12	0	0.736388	0.412371	High	High	High	High	High	High
O14786	Neuropilin-1 OS=Homo sapiens GN=NRP1 PE=1 SV=3	Plasma Membrane	transmembrane receptor	0	152.505	33	29	83	29	1	923	103.1	5.88	230.69	0	0.711054	1.51602	High	High	High	High	High	High
Q15459	Splicing factor 3A subunit 1 OS=Homo sapiens GN=SF3A1 PE=1 SV=1	Nucleus	other	0	7.735	2	2	3	2	1	793	88.8	5.22	8.93	0	0.698663		Not Found	High	High	Not Found	High	High
P10586	Receptor-type tyrosine-protein phosphatase F OS=Homo sapiens GN=PTPRF PE=1 SV=2	Plasma Membrane	phosphatase	0	562.065	39	68	280	68	1	1907	212.7	6.3	948.69	0	0.696884	2.11325	High	High	High	High	High	High
Q9Y624	Junctional adhesion molecule A OS=Homo sapiens GN=F11R PE=1 SV=1	Plasma Membrane	other	0	14.533	13	3	9	3	1	299	32.6	7.9	26.91	0	0.690641	1.00388	High	High	High	High	High	High
P62277	40S ribosomal protein S13 OS=Homo sapiens GN=RPS13 PE=1 SV=2	Cytoplasm	other	0	5.117	14	1	2	1	1	151	17.2	10.54	5.86	0	0.671746	1.31029	High	Not Found	High	High	Not Found	High
O43897	Tolloid-like protein 1 OS=Homo sapiens GN=TLL1 PE=1 SV=1	Extracellular Space	peptidase	0	10.964	2	3	7	2	1	1013	114.6	6.02	10.5	1	0.649845	0.240392	High	High	High	High	High	High
Q6EMK4	Vasorin OS=Homo sapiens GN=VASN PE=1 SV=1	Plasma Membrane	other	0	90.829	29	13	41	13	1	673	71.7	7.39	144.26	0	0.639695	0.393009	High	High	High	High	High	High
P35580	Myosin-10 OS=Homo sapiens GN=MYH10 PE=1 SV=3	Cytoplasm	enzyme	0	60.18	9	16	35	9	1	1976	228.9	5.54	88.87	0	0.629473	1.0233	High	High	High	High	High	High
P07339	Cathepsin D OS=Homo sapiens GN=CTSD PE=1 SV=1	Cytoplasm	peptidase	0	21.45	17	6	15	6	1	412	44.5	6.54	26.56	0	0.627607	0.269629	High	High	High	High	High	High
P68431	Histone H3.1 OS=Homo sapiens GN=HIST1H3A PE=1 SV=2			0	103.275	62	8	42	2	1	136	15.4	11.12	135.14	0	0.627607	0.168879	High	High	High	High	High	High
Q5JPE7	Nodal modulator 2 OS=Homo sapiens GN=NOMO2 PE=1 SV=1	Plasma Membrane	other	0	5.867	4	4	6	4	1	1267	139.4	5.76	8.86	0	0.625738	1.37321	High	High	High	High	High	High
O00391	Sulfhydryl oxidase 1 OS=Homo sapiens GN=QSOX1 PE=1 SV=3	Cytoplasm	enzyme	0	339.364	58	44	145	44	1	747	82.5	8.92	485.53	0	0.618239	0.678097	High	High	High	High	High	High
Q01518	Adenylyl cyclase-associated protein 1 OS=Homo sapiens GN=CAP1 PE=1 SV=5	Plasma Membrane	other	0	21.354	11	4	9	4	1	475	51.9	8.06	19.96	0	0.618239	0.539784	High	High	High	High	High	High
P02771	Alpha-fetoprotein OS=Homo sapiens GN=AFP PE=1 SV=1	Extracellular Space	transporter	0	7.966	5	2	5	2	1	609	68.6	5.68	15.22	0	0.616358	0.658791	High	High	High	High	High	High
O00560	Syntenin-1 OS=Homo sapiens GN=SDCBP PE=1 SV=1	Plasma Membrane	enzyme	0	101.36	64	12	44	12	1	298	32.4	7.53	155.69	0	0.607863	1.23644	High	High	High	High	High	High
Q86SQ4	Adhesion G-protein coupled receptor G6 OS=Homo sapiens GN=ADGRG6 PE=1 SV=3	Plasma Membrane	G-protein coupled receptor	0	64.466	11	9	31	9	1	1221	136.6	7.87	98.94	0	0.605968	0.564618	High	High	High	High	High	High
P52803	Ephrin-A5 OS=Homo sapiens GN=EFNA5 PE=1 SV=1	Plasma Membrane	kinase	0	59.005	60	9	26	9	1	228	26.3	6.42	74.04	0	0.603122	1.79758	High	High	High	High	High	High
P62308	Small nuclear ribonucleoprotein G OS=Homo sapiens GN=SNRPG PE=1 SV=1	Nucleus	other	0	6.047	28	2	6	2	1	76	8.5	8.88	12.28	0	0.601221	1.00884	High	High	High	High	High	High
P07288	Prostate-specific antigen OS=Homo sapiens GN=KLK3 PE=1 SV=2	Extracellular Space	peptidase	0	194.685	74	22	92	21	1	261	28.7	7.68	288.47	2	0.596458	2.4672	High	High	High	High	High	High
P07814	Bifunctional glutamate/proline--tRNA ligase OS=Homo sapiens GN=EPRS PE=1 SV=5	Cytoplasm	enzyme	0	36.604	11	10	17	10	1	1512	170.5	7.33	43.21	0	0.596458	0.186901	High	High	High	High	High	High
P50895	Basal cell adhesion molecule OS=Homo sapiens GN=BCAM PE=1 SV=2	Plasma Membrane	transmembrane receptor	0	40.821	24	10	22	10	1	628	67.4	5.81	56.46	0	0.592636	0.505306	High	High	High	High	High	High
Q86SF2	N-acetylgalactosaminyltransferase 7 OS=Homo sapiens GN=GALNT7 PE=1 SV=1	Cytoplasm	enzyme	0	33.488	21	11	29	11	1	657	75.3	7.11	50.86	0	0.592636	0.166569	High	High	High	High	High	High
O60506	Heterogeneous nuclear ribonucleoprotein Q OS=Homo sapiens GN=SYNCRIP PE=1 SV=2	Nucleus	other	0	40.595	17	11	25	6	1	623	69.6	8.59	55.93	3	0.580145	0.859715	High	High	High	High	High	High
Q9UM54	Unconventional myosin-VI OS=Homo sapiens GN=MYO6 PE=1 SV=4	Cytoplasm	other	0	54.731	15	14	25	14	1	1294	149.6	8.53	68.55	0	0.577248	1.15326	High	High	High	High	High	High
Q9P2B2	Prostaglandin F2 receptor negative regulator OS=Homo sapiens GN=PTGFRN PE=1 SV=2	Plasma Membrane	other	0	64.38	24	18	39	18	1	879	98.5	6.61	94.81	0	0.57628	0.755011	High	High	High	High	High	High
Q14126	Desmoglein-2 OS=Homo sapiens GN=DSG2 PE=1 SV=2	Plasma Membrane	other	0	171.991	27	26	85	26	1	1118	122.2	5.24	261.86	0	0.56267	1.23412	High	High	High	High	High	High
P39060	Collagen alpha-1(XVIII) chain OS=Homo sapiens GN=COL18A1 PE=1 SV=5	Extracellular Space	other	0	30.941	6	7	16	7	1	1754	178.1	6.01	42.61	0	0.543001		High	High	High	High	High	High
Q99538	Legumain OS=Homo sapiens GN=LGMN PE=1 SV=1	Cytoplasm	peptidase	0	29.043	12	4	10	4	1	433	49.4	6.55	38.81	0	0.537048	0.481536	High	High	High	High	High	High
P07996	Thrombospondin-1 OS=Homo sapiens GN=THBS1 PE=1 SV=2	Extracellular Space	other	0	13.308	6	5	7	5	1	1170	129.3	4.94	10.93	0	0.536053	0.24755	High	High	High	High	High	High
P62701	40S ribosomal protein S4, X isoform OS=Homo sapiens GN=RPS4X PE=1 SV=2	Cytoplasm	other	0	4.887	13	2	4	2	1	263	29.6	10.15	5.95	0	0.515006		High	High	High	High	High	High
P46781	40S ribosomal protein S9 OS=Homo sapiens GN=RPS9 PE=1 SV=3	Cytoplasm	translation regulator	0.001	3.07	8	2	2	2	1	194	22.6	10.65	0	0	0.510962		Not Found	High	High	Not Found	High	High
P51991	Heterogeneous nuclear ribonucleoprotein A3 OS=Homo sapiens GN=HNRNPA3 PE=1 SV=2	Nucleus	other	0	6.883	6	2	4	2	1	378	39.6	9.01	9.64	0	0.508936		High	High	High	High	High	High
Q92905	COP9 signalosome complex subunit 5 OS=Homo sapiens GN=COPS5 PE=1 SV=4	Nucleus	transcription regulator	0	10.885	11	3	6	3	1	334	37.6	6.54	13.74	0	0.50284		High	High	High	High	High	High
Q92859	Neogenin OS=Homo sapiens GN=NEO1 PE=1 SV=2	Plasma Membrane	transcription regulator	0	173.23	21	28	79	28	1	1461	159.9	6.54	255.52	0	0.501821	2.02756	High	High	High	High	High	High
Q96N03	V-set and transmembrane domain-containing protein 2-like protein OS=Homo sapiens GN=VSTM2L PE=1 SV=1	Extracellular Space	other	0	6.652	12	2	3	2	1	204	22.3	8.57	4.65	0	0.501821		Not Found	High	High	Not Found	High	High
P62263	40S ribosomal protein S14 OS=Homo sapiens GN=RPS14 PE=1 SV=3	Cytoplasm	translation regulator	0	8.338	9	2	3	2	1	151	16.3	10.05	8.67	0	0.485427		High	High	High	High	High	High
P06276	Cholinesterase OS=Homo sapiens GN=BCHE PE=1 SV=1	Plasma Membrane	enzyme	0	73.684	33	16	38	16	1	602	68.4	7.42	116.85	0	0.482332	0.603854	High	High	High	High	High	High
P62316	Small nuclear ribonucleoprotein Sm D2 OS=Homo sapiens GN=SNRPD2 PE=1 SV=1	Nucleus	other	0	13.776	41	4	6	4	1	118	13.5	9.91	15.88	0	0.481299	0.12749	High	High	High	High	High	High
O15031	Plexin-B2 OS=Homo sapiens GN=PLXNB2 PE=1 SV=3	Plasma Membrane	transmembrane receptor	0	70.815	12	16	38	16	1	1838	205	6.24	104.88	0	0.480265	0.254073	High	High	High	High	High	High
Q8TDF5	Neuropilin and tolloid-like protein 1 OS=Homo sapiens GN=NETO1 PE=2 SV=2	Extracellular Space	other	0	14.359	7	3	8	2	1	533	60.2	7.02	19.7	0	0.474047	0.45963	High	High	High	High	High	High
P01034	Cystatin-C OS=Homo sapiens GN=CST3 PE=1 SV=1	Extracellular Space	other	0	269.431	86	25	214	25	1	146	15.8	8.75	705.43	0	0.471968	1.1572	High	High	High	High	High	High
Q02487	Desmocollin-2 OS=Homo sapiens GN=DSC2 PE=1 SV=1	Plasma Membrane	other	0	200.247	31	25	75	25	1	901	99.9	5.34	270.82	0	0.463622	1.05653	High	High	High	High	High	High
Q08380	Galectin-3-binding protein OS=Homo sapiens GN=LGALS3BP PE=1 SV=1	Plasma Membrane	transmembrane receptor	0	61.168	28	10	29	10	1	585	65.3	5.27	89.48	0	0.452068	1.71775	High	High	High	High	High	High
P12110	Collagen alpha-2(VI) chain OS=Homo sapiens GN=COL6A2 PE=1 SV=4	Extracellular Space	other	0	17.747	5	5	12	5	1	1019	108.5	6.21	24.01	0	0.447844	0.229106	High	High	High	High	High	High
Q8IZJ3	C3 and PZP-like alpha-2-macroglobulin domain-containing protein 8 OS=Homo sapiens GN=CPAMD8 PE=1 SV=2	Extracellular Space	other	0.004	1.991	0	1	3	1	1	1885	206.6	6.42	2.14	0	0.438293	0.308473	High	High	High	High	High	High
P17900	Ganglioside GM2 activator OS=Homo sapiens GN=GM2A PE=1 SV=4	Cytoplasm	enzyme	0	74.595	56	10	27	10	1	193	20.8	5.31	101.17	0	0.434028	0.47304	High	High	High	High	High	High
Q9UF33	Ephrin type-A receptor 6 OS=Homo sapiens GN=EPHA6 PE=2 SV=3	Plasma Membrane	kinase	0	7.757	3	2	4	2	1	1036	116.3	6.98	10.88	0	0.432959	0.179432	High	High	High	High	High	High
Q96AE4	Far upstream element-binding protein 1 OS=Homo sapiens GN=FUBP1 PE=1 SV=3	Nucleus	transcription regulator	0.001	3.758	2	1	3	1	1	644	67.5	7.61	7.71	0	0.412511	0.83994	High	High	High	High	High	High
P21926	CD9 antigen OS=Homo sapiens GN=CD9 PE=1 SV=4	Plasma Membrane	other	0.001	4.526	4	2	4	2	1	228	25.4	7.15	2.74	0	0.388465	0.226716	High	High	High	High	High	High
P43251	Biotinidase OS=Homo sapiens GN=BTD PE=1 SV=2	Extracellular Space	enzyme	0	54.505	25	8	35	8	1	543	61.1	6.25	79.87	0	0.386259	0.285267	High	High	High	High	High	High
Q99715	Collagen alpha-1(XII) chain OS=Homo sapiens GN=COL12A1 PE=1 SV=2	Extracellular Space	other	0	66.201	8	20	36	20	1	3063	332.9	5.53	80.1	0	0.380729	0.238384	High	High	High	High	High	High
Q08345	Epithelial discoidin domain-containing receptor 1 OS=Homo sapiens GN=DDR1 PE=1 SV=1	Plasma Membrane	kinase	0	52.813	18	14	34	14	1	913	101.1	6.83	90.81	0	0.380729	0.429119	High	High	High	High	High	High
P01024	Complement C3 OS=Homo sapiens GN=C3 PE=1 SV=2	Extracellular Space	peptidase	0	31.275	5	7	19	7	1	1663	187	6.4	51.72	0	0.380729	0.23266	High	High	High	High	High	High
O76061	Stanniocalcin-2 OS=Homo sapiens GN=STC2 PE=1 SV=1	Extracellular Space	other	0	63.809	35	10	38	10	1	302	33.2	7.3	112.38	0	0.37629	0.244779	High	High	High	High	High	High
P62318	Small nuclear ribonucleoprotein Sm D3 OS=Homo sapiens GN=SNRPD3 PE=1 SV=1	Nucleus	other	0	15.41	30	3	9	3	1	126	13.9	10.32	35.96	0	0.37629	0.543277	High	High	High	High	High	High
P62979	Ubiquitin-40S ribosomal protein S27a OS=Homo sapiens GN=RPS27A PE=1 SV=2	Cytoplasm	other	0	21.748	28	5	23	5	1	156	18	9.64	40.19	0	0.375178	0.158899	High	High	High	High	High	High
Q92945	Far upstream element-binding protein 2 OS=Homo sapiens GN=KHSRP PE=1 SV=4	Nucleus	enzyme	0	8.328	4	2	3	2	1	711	73.1	7.3	7.34	0	0.375178		High	High	High	High	High	High
Q86X29	Lipolysis-stimulated lipoprotein receptor OS=Homo sapiens GN=LSR PE=1 SV=4	Nucleus	transcription regulator	0	39.965	13	10	25	10	1	649	71.4	7.97	65.43	0	0.371838	0.35508	High	High	High	High	High	High
P21333	Filamin-A OS=Homo sapiens GN=FLNA PE=1 SV=4	Cytoplasm	other	0	94.511	13	24	44	21	1	2647	280.6	6.06	120.92	0	0.356144	0.244301	High	High	High	High	High	High
Q4VC31	Coiled-coil domain-containing protein 58 OS=Homo sapiens GN=CCDC58 PE=1 SV=1	Cytoplasm	other	0.001	4.437	8	1	3	1	1	144	16.6	7.81	8.75	0	0.352759	0.258016	High	High	High	High	High	High
Q15046	Lysine--tRNA ligase OS=Homo sapiens GN=KARS PE=1 SV=3	Cytoplasm	enzyme	0	11.363	8	4	9	4	1	597	68	6.35	16.34	0	0.343692		High	High	High	High	High	High
O43505	Beta-1,4-glucuronyltransferase 1 OS=Homo sapiens GN=B4GAT1 PE=1 SV=1	Cytoplasm	enzyme	0	121.467	53	16	47	16	1	415	47.1	7.2	142.71	0	0.340277	0.487435	High	High	High	High	High	High
Q9BWS9	Chitinase domain-containing protein 1 OS=Homo sapiens GN=CHID1 PE=1 SV=1	Extracellular Space	other	0	39.178	28	6	14	6	1	393	44.9	8.63	49.72	0	0.339137	0.0486851	High	High	High	High	High	High
P61769	Beta-2-microglobulin OS=Homo sapiens GN=B2M PE=1 SV=1	Plasma Membrane	transmembrane receptor	0	139.325	79	13	43	13	1	119	13.7	6.52	183.58	0	0.335712	0.409593	High	High	High	High	High	High
Q13200	26S proteasome non-ATPase regulatory subunit 2 OS=Homo sapiens GN=PSMD2 PE=1 SV=3	Cytoplasm	other	0	66.143	24	13	31	13	1	908	100.1	5.2	92.07	0	0.335712	0.644074	High	High	High	High	High	High
P15291	Beta-1,4-galactosyltransferase 1 OS=Homo sapiens GN=B4GALT1 PE=1 SV=5	Cytoplasm	enzyme	0	81.351	35	13	38	13	1	398	43.9	8.65	112.1	0	0.333424	0.339755	High	High	High	High	High	High
O95831	Apoptosis-inducing factor 1, mitochondrial OS=Homo sapiens GN=AIFM1 PE=1 SV=1	Cytoplasm	enzyme	0	20.056	13	6	12	6	1	613	66.9	8.95	29.72	0	0.332278	0.114758	High	High	High	High	High	High
P10809	60 kDa heat shock protein, mitochondrial OS=Homo sapiens GN=HSPD1 PE=1 SV=2	Cytoplasm	enzyme	0	189.044	48	24	66	24	1	573	61	5.87	216.84	0	0.324235	0.49525	High	High	High	High	High	High
P49915	GMP synthase [glutamine-hydrolyzing] OS=Homo sapiens GN=GMPS PE=1 SV=1	Nucleus	enzyme	0	8.345	5	3	5	3	1	693	76.7	6.87	10.06	0	0.318461		High	High	High	High	High	High
P35221	Catenin alpha-1 OS=Homo sapiens GN=CTNNA1 PE=1 SV=1	Plasma Membrane	other	0	114.142	27	21	52	21	1	906	100	6.29	157.34	0	0.318461	0.426271	High	High	High	High	High	High
P02787	Serotransferrin OS=Homo sapiens GN=TF PE=1 SV=3	Extracellular Space	transporter	0	10.583	4	4	12	3	1	698	77	7.12	21.43	0	0.313826	0.528604	High	High	High	High	High	High
Q9NPR2	Semaphorin-4B OS=Homo sapiens GN=SEMA4B PE=1 SV=3	Plasma Membrane	other	0	56.976	21	14	31	14	1	832	92.1	6.95	80.6	0	0.311503	0.329898	High	High	High	High	High	High
Q12905	Interleukin enhancer-binding factor 2 OS=Homo sapiens GN=ILF2 PE=1 SV=2	Nucleus	transcription regulator	0	93.993	47	14	25	14	1	390	43	5.26	89.74	0	0.31034	0.515232	High	High	High	High	High	High
P25311	Zinc-alpha-2-glycoprotein OS=Homo sapiens GN=AZGP1 PE=1 SV=2	Extracellular Space	transporter	0	35.105	28	6	15	6	1	298	34.2	6.05	48.53	0	0.308011	0.115788	High	High	High	High	High	High
Q04721	Neurogenic locus notch homolog protein 2 OS=Homo sapiens GN=NOTCH2 PE=1 SV=3	Plasma Membrane	transcription regulator	0.001	3.44	1	1	2	1	1	2471	265.2	5.14	2.46	0	0.306846	0.561512	Not Found	High	High	Not Found	High	High
Q13813	Spectrin alpha chain, non-erythrocytic 1 OS=Homo sapiens GN=SPTAN1 PE=1 SV=3	Plasma Membrane	other	0	20.081	3	6	10	6	1	2472	284.4	5.35	24.21	0	0.303342		High	High	High	High	High	High
P16870	Carboxypeptidase E OS=Homo sapiens GN=CPE PE=1 SV=1	Cytoplasm	peptidase	0	207.509	57	23	90	23	1	476	53.1	5.14	315.61	0	0.301002	1.02195	High	High	High	High	High	High
P01023	Alpha-2-macroglobulin OS=Homo sapiens GN=A2M PE=1 SV=3	Extracellular Space	transporter	0	11.876	2	3	9	1	1	1474	163.2	6.46	19.6	1	0.290424	0.1895	High	High	High	High	High	High
Q99729	Heterogeneous nuclear ribonucleoprotein A/B OS=Homo sapiens GN=HNRNPAB PE=1 SV=2	Nucleus	enzyme	0	8.359	9	2	3	2	1	332	36.2	8.21	7.98	0	0.288063		Not Found	High	High	Not Found	High	High
O75369	Filamin-B OS=Homo sapiens GN=FLNB PE=1 SV=2	Cytoplasm	other	0	295.064	31	62	141	59	1	2602	278	5.73	400.92	1	0.284514	0.968311	High	High	High	High	High	High
Q16181	Septin-7 OS=Homo sapiens GN=SEPT7 PE=1 SV=2	Cytoplasm	other	0	24.51	18	7	12	7	1	437	50.6	8.63	28.26	0	0.282143		High	High	High	High	High	High
P20827	Ephrin-A1 OS=Homo sapiens GN=EFNA1 PE=1 SV=2	Plasma Membrane	other	0	75.734	40	9	33	9	1	205	23.8	6.83	95.57	0	0.280956	0.377432	High	High	High	High	High	High
Q01459	Di-N-acetylchitobiase OS=Homo sapiens GN=CTBS PE=1 SV=1	Cytoplasm	enzyme	0	7.487	8	3	5	3	1	385	43.7	6.64	7.3	0	0.271426		High	High	High	High	High	High
P02788	Lactotransferrin OS=Homo sapiens GN=LTF PE=1 SV=6	Extracellular Space	peptidase	0	6.374	5	4	7	3	1	710	78.1	8.12	7.58	0	0.267835	0.0302891	High	High	High	High	High	High
P14678	Small nuclear ribonucleoprotein-associated proteins B and B' OS=Homo sapiens GN=SNRPB PE=1 SV=2	Nucleus	other	0	10.073	15	3	7	3	1	240	24.6	11.19	21.47	0	0.259423	0.276468	High	High	High	High	High	High
Q13011	Delta(3,5)-Delta(2,4)-dienoyl-CoA isomerase, mitochondrial OS=Homo sapiens GN=ECH1 PE=1 SV=2	Cytoplasm	enzyme	0	46.56	33	7	17	7	1	328	35.8	8	60.23	0	0.259423	0.111612	High	High	High	High	High	High
Q99805	Transmembrane 9 superfamily member 2 OS=Homo sapiens GN=TM9SF2 PE=1 SV=1	Plasma Membrane	transporter	0	6.179	6	2	2	2	1	663	75.7	7.44	5.56	0	0.258217		High	Not Found	High	High	Not Found	High
Q9Y4L1	Hypoxia up-regulated protein 1 OS=Homo sapiens GN=HYOU1 PE=1 SV=1	Cytoplasm	other	0	17.355	8	6	8	6	1	999	111.3	5.22	15.78	0	0.257011		High	High	High	High	High	High
P63010	AP-2 complex subunit beta OS=Homo sapiens GN=AP2B1 PE=1 SV=1	Plasma Membrane	transporter	0	35.163	12	7	14	4	1	937	104.5	5.38	46.29	0	0.255803	0.52069	High	High	High	High	High	High
Q9HC38	Glyoxalase domain-containing protein 4 OS=Homo sapiens GN=GLOD4 PE=1 SV=1	Cytoplasm	enzyme	0	6.934	9	2	4	2	1	313	34.8	5.6	12.18	0	0.255803		High	High	High	High	High	High
P12109	Collagen alpha-1(VI) chain OS=Homo sapiens GN=COL6A1 PE=1 SV=3	Extracellular Space	other	0	221.58	31	31	92	31	1	1028	108.5	5.43	320.68	0	0.252173	0.377405	High	High	High	High	High	High
P08243	Asparagine synthetase [glutamine-hydrolyzing] OS=Homo sapiens GN=ASNS PE=1 SV=4	Cytoplasm	enzyme	0	19.195	14	6	13	6	1	561	64.3	6.86	24.14	0	0.250962	0.0957932	High	High	High	High	High	High
Q14244	Ensconsin OS=Homo sapiens GN=MAP7 PE=1 SV=1	Cytoplasm	other	0	5.533	2	2	4	2	1	749	84	9.61	10.39	0	0.248535		High	High	High	High	High	High
Q14204	Cytoplasmic dynein 1 heavy chain 1 OS=Homo sapiens GN=DYNC1H1 PE=1 SV=5	Cytoplasm	peptidase	0	15.503	1	3	4	3	1	4646	532.1	6.4	9.53	0	0.24732	0.118787	High	High	High	High	High	High
Q04637	Eukaryotic translation initiation factor 4 gamma 1 OS=Homo sapiens GN=EIF4G1 PE=1 SV=4	Cytoplasm	translation regulator	0	18.035	4	5	13	5	1	1599	175.4	5.33	30.65	0	0.237564		High	High	High	High	High	High
P37802	Transgelin-2 OS=Homo sapiens GN=TAGLN2 PE=1 SV=3	Cytoplasm	other	0	93.144	75	14	30	14	1	199	22.4	8.25	115.25	0	0.232661	0.207756	High	High	High	High	High	High
Q99574	Neuroserpin OS=Homo sapiens GN=SERPINI1 PE=1 SV=1	Extracellular Space	other	0	54.02	25	8	17	8	1	410	46.4	4.91	54.18	0	0.228973	0.208833	High	High	High	High	High	High
P99999	Cytochrome c OS=Homo sapiens GN=CYCS PE=1 SV=2	Cytoplasm	transporter	0	13.377	12	2	9	2	1	105	11.7	9.57	25.9	0	0.225275	0.153041	High	High	High	High	High	High
Q99816	Tumor susceptibility gene 101 protein OS=Homo sapiens GN=TSG101 PE=1 SV=2	Cytoplasm	transcription regulator	0	6.766	6	2	3	2	1	390	43.9	6.46	5.63	0	0.22033		High	High	Not Found	High	High	Not Found
Q9ULF5	Zinc transporter ZIP10 OS=Homo sapiens GN=SLC39A10 PE=1 SV=2	Extracellular Space	transporter	0	19.705	8	6	17	6	1	831	94.1	6.76	38.98	0	0.217851	0.881767	High	High	High	High	High	High
O00584	Ribonuclease T2 OS=Homo sapiens GN=RNASET2 PE=1 SV=2	Cytoplasm	enzyme	0	16.848	19	3	3	3	1	256	29.5	7.08	13.07	0	0.214125	0.0698175	High	High	Not Found	High	High	Not Found
O94910	Adhesion G protein-coupled receptor L1 OS=Homo sapiens GN=ADGRL1 PE=1 SV=1	Plasma Membrane	G-protein coupled receptor	0	71.113	14	14	33	14	1	1474	162.6	6.6	97.26	0	0.212881	0.0966163	High	High	High	High	High	High
P10646	Tissue factor pathway inhibitor OS=Homo sapiens GN=TFPI PE=1 SV=1	Extracellular Space	other	0	98.131	48	16	52	16	1	304	35	8.25	128.84	0	0.209141	0.299654	High	High	High	High	High	High
Q9P2E9	Ribosome-binding protein 1 OS=Homo sapiens GN=RRBP1 PE=1 SV=4	Cytoplasm	other	0	16.197	4	5	9	5	1	1410	152.4	8.6	19.8	0	0.207893	0.126899	High	High	High	High	High	High
O94985	Calsyntenin-1 OS=Homo sapiens GN=CLSTN1 PE=1 SV=1	Plasma Membrane	other	0	617.984	45	58	280	58	1	981	109.7	4.91	888.79	0	0.207893	1.18709	High	High	High	High	High	High
P51665	26S proteasome non-ATPase regulatory subunit 7 OS=Homo sapiens GN=PSMD7 PE=1 SV=2	Cytoplasm	other	0	18.698	7	2	5	2	1	324	37	6.77	20.74	0	0.202888	0.522673	High	High	High	High	High	High
O95861	3'(2'),5'-bisphosphate nucleotidase 1 OS=Homo sapiens GN=BPNT1 PE=1 SV=1	Nucleus	phosphatase	0	17.461	9	3	8	3	1	308	33.4	5.69	20.75	0	0.202888		High	High	High	High	High	High
Q12907	Vesicular integral-membrane protein VIP36 OS=Homo sapiens GN=LMAN2 PE=1 SV=1	Cytoplasm	transporter	0	33.767	31	8	25	8	1	356	40.2	6.95	65.49	0	0.200379	0.294095	High	High	High	High	High	High
Q12792	Twinfilin-1 OS=Homo sapiens GN=TWF1 PE=1 SV=3	Cytoplasm	kinase	0	19.297	19	4	6	4	1	350	40.3	6.96	21.91	0	0.195348		High	High	High	High	High	High
O43707	Alpha-actinin-4 OS=Homo sapiens GN=ACTN4 PE=1 SV=2	Cytoplasm	transcription regulator	0	338.886	69	57	173	38	1	911	104.8	5.44	523.38	10	0.194087	0.436371	High	High	High	High	High	High
P16035	Metalloproteinase inhibitor 2 OS=Homo sapiens GN=TIMP2 PE=1 SV=2	Extracellular Space	other	0	79.015	47	10	36	10	1	220	24.4	7.49	111.11	0	0.191563	0.280346	High	High	High	High	High	High
P53621	Coatomer subunit alpha OS=Homo sapiens GN=COPA PE=1 SV=2	Cytoplasm	transporter	0	15.614	5	4	8	4	1	1224	138.3	7.66	23.24	0	0.185232	0.195748	High	High	High	High	High	High
Q96FW1	Ubiquitin thioesterase OTUB1 OS=Homo sapiens GN=OTUB1 PE=1 SV=2	Cytoplasm	enzyme	0	13.272	23	4	5	4	1	271	31.3	4.94	10.04	0	0.181421		High	High	Not Found	High	High	Not Found
Q8NBJ4	Golgi membrane protein 1 OS=Homo sapiens GN=GOLM1 PE=1 SV=1	Cytoplasm	other	0	93.247	47	17	55	17	1	401	45.3	4.97	157.55	0	0.177599	0.138306	High	High	High	High	High	High
Q96HC4	PDZ and LIM domain protein 5 OS=Homo sapiens GN=PDLIM5 PE=1 SV=5	Cytoplasm	other	0	4.999	5	2	4	2	1	596	63.9	8.21	7.04	0	0.177599		High	High	High	High	High	High
P26641	Elongation factor 1-gamma OS=Homo sapiens GN=EEF1G PE=1 SV=3	Cytoplasm	translation regulator	0	102.683	64	22	55	22	1	437	50.1	6.67	161.04	0	0.175045	0.332777	High	High	High	High	High	High
Q96DG6	Carboxymethylenebutenolidase homolog OS=Homo sapiens GN=CMBL PE=1 SV=1	Cytoplasm	enzyme	0	21.454	29	6	10	6	1	245	28	7.18	25.89	0	0.171207	0.031215	High	High	High	High	High	High
Q99985	Semaphorin-3C OS=Homo sapiens GN=SEMA3C PE=2 SV=2	Extracellular Space	other	0	121.877	41	29	79	29	1	751	85.2	8.69	185.51	0	0.167358	0.383131	High	High	High	High	High	High
Q9UHI8	A disintegrin and metalloproteinase with thrombospondin motifs 1 OS=Homo sapiens GN=ADAMTS1 PE=1 SV=4	Extracellular Space	peptidase	0	193.514	42	29	85	29	1	967	105.3	6.83	307.36	0	0.164786	0.780413	High	High	High	High	High	High
O43776	Asparagine--tRNA ligase, cytoplasmic OS=Homo sapiens GN=NARS PE=1 SV=1	Cytoplasm	enzyme	0	46.21	28	13	30	13	1	548	62.9	6.25	60.99	0	0.164786	0.208721	High	High	High	High	High	High
Q5VW32	BRO1 domain-containing protein BROX OS=Homo sapiens GN=BROX PE=1 SV=1	Cytoplasm	other	0	10.227	7	1	2	1	1	411	46.4	7.65	8.54	0	0.163499	0.063261	Not Found	High	High	Not Found	High	High
O43390	Heterogeneous nuclear ribonucleoprotein R OS=Homo sapiens GN=HNRNPR PE=1 SV=1	Nucleus	other	0	20.421	10	6	11	1	1	633	70.9	8.13	29.21	0	0.147958	0.082843	High	Not Found	High	High	Not Found	High
Q15008	26S proteasome non-ATPase regulatory subunit 6 OS=Homo sapiens GN=PSMD6 PE=1 SV=1	Cytoplasm	enzyme	0	19.301	17	6	10	6	1	389	45.5	5.62	23.62	0	0.140124	0.246837	High	High	High	High	High	High
P28070	Proteasome subunit beta type-4 OS=Homo sapiens GN=PSMB4 PE=1 SV=4	Cytoplasm	peptidase	0	18.964	32	4	8	4	1	264	29.2	5.97	23.89	0	0.136191	0.0736332	High	High	High	High	High	High
Q03154	Aminoacylase-1 OS=Homo sapiens GN=ACY1 PE=1 SV=1	Cytoplasm	peptidase	0	21.287	19	5	10	5	1	408	45.9	6.18	29.41	0	0.134878		High	High	High	High	High	High
O75436	Vacuolar protein sorting-associated protein 26A OS=Homo sapiens GN=VPS26A PE=1 SV=2	Cytoplasm	transporter	0	13.279	15	4	5	4	1	327	38.1	6.57	9.53	0	0.134878		High	High	High	High	High	High
P61981	14-3-3 protein gamma OS=Homo sapiens GN=YWHAG PE=1 SV=2	Cytoplasm	other	0	77.536	56	14	56	9	1	247	28.3	4.89	109.94	0	0.134878	0.471552	High	High	High	High	High	High
P14174	Macrophage migration inhibitory factor OS=Homo sapiens GN=MIF PE=1 SV=4	Extracellular Space	cytokine	0	60.265	75	9	36	9	1	115	12.5	7.88	95.2	0	0.133564	0.167519	High	High	High	High	High	High
P08294	Extracellular superoxide dismutase [Cu-Zn] OS=Homo sapiens GN=SOD3 PE=1 SV=2	Extracellular Space	enzyme	0	52.079	53	9	19	9	1	240	25.8	6.61	64.99	0	0.133564	0.15172	High	High	High	High	High	High
P62195	26S protease regulatory subunit 8 OS=Homo sapiens GN=PSMC5 PE=1 SV=1	Nucleus	transcription regulator	0	21.422	16	5	10	5	1	406	45.6	7.55	22.99	0	0.125651	0.510589	High	High	High	High	High	High
O75882	Attractin OS=Homo sapiens GN=ATRN PE=1 SV=2	Extracellular Space	other	0	52.328	13	14	33	14	1	1429	158.4	7.31	87.93	0	0.124328	0.105427	High	High	High	High	High	High
Q53H96	Pyrroline-5-carboxylate reductase 3 OS=Homo sapiens GN=PYCRL PE=1 SV=3	Cytoplasm	enzyme	0	25.263	35	5	12	5	1	274	28.6	7.72	34.55	0	0.123004	0.123287	High	High	High	High	High	High
A6NHG4	D-dopachrome decarboxylase-like protein OS=Homo sapiens GN=DDTL PE=2 SV=1	Cytoplasm	other	0	40.01	42	6	18	6	1	134	14.2	6.29	62.54	0	0.119024	0.126955	High	High	High	High	High	High
P26639	Threonine--tRNA ligase, cytoplasmic OS=Homo sapiens GN=TARS PE=1 SV=3	Nucleus	enzyme	0	44.024	20	13	31	13	1	723	83.4	6.67	75.06	0	0.115033	0.1714	High	High	High	High	High	High
P14625	Endoplasmin OS=Homo sapiens GN=HSP90B1 PE=1 SV=1	Cytoplasm	other	0	45.716	14	10	21	7	1	803	92.4	4.84	58.86	0	0.109695	0.0680175	High	High	High	High	High	High
P62942	Peptidyl-prolyl cis-trans isomerase FKBP1A OS=Homo sapiens GN=FKBP1A PE=1 SV=2	Cytoplasm	enzyme	0	30.646	55	5	15	5	1	108	11.9	8.16	43.91	0	0.109695	0.272108	High	High	High	High	High	High
P61077	Ubiquitin-conjugating enzyme E2 D3 OS=Homo sapiens GN=UBE2D3 PE=1 SV=1	Cytoplasm	enzyme	0	18.369	43	5	12	5	1	147	16.7	7.8	26.58	0	0.108357	0.135435	High	High	High	High	High	High
P04040	Catalase OS=Homo sapiens GN=CAT PE=1 SV=3	Cytoplasm	enzyme	0	83.349	46	18	40	18	1	527	59.7	7.39	113.68	0	0.107018	0.123638	High	High	High	High	High	High
P45974	Ubiquitin carboxyl-terminal hydrolase 5 OS=Homo sapiens GN=USP5 PE=1 SV=2	Cytoplasm	peptidase	0	42.303	17	11	23	11	1	858	95.7	5.03	51.35	0	0.105678		High	High	High	High	High	High
O75223	Gamma-glutamylcyclotransferase OS=Homo sapiens GN=GGCT PE=1 SV=1	Cytoplasm	enzyme	0	28.045	28	4	15	4	1	188	21	5.14	58.76	0	0.105678	0.0429837	High	High	High	High	High	High
Q16651	Prostasin OS=Homo sapiens GN=PRSS8 PE=1 SV=1	Extracellular Space	peptidase	0	14.701	17	3	5	3	1	343	36.4	5.85	14.92	0	0.100305		High	High	High	High	High	High
P31150	Rab GDP dissociation inhibitor alpha OS=Homo sapiens GN=GDI1 PE=1 SV=2	Cytoplasm	other	0	154.843	57	24	69	13	1	447	50.6	5.14	230.61	0	0.0989585	0.0907145	High	High	High	High	High	High
P34096	Ribonuclease 4 OS=Homo sapiens GN=RNASE4 PE=1 SV=3	Extracellular Space	enzyme	0	5.786	18	2	4	2	1	147	16.8	9.03	11.5	0	0.0976108		High	High	High	High	High	High
P46939	Utrophin OS=Homo sapiens GN=UTRN PE=1 SV=2	Plasma Membrane	transmembrane receptor	0	32.636	3	8	12	8	1	3433	394.2	5.33	31.03	0	0.0962619		High	High	High	High	High	High
P50395	Rab GDP dissociation inhibitor beta OS=Homo sapiens GN=GDI2 PE=1 SV=2	Cytoplasm	other	0	192.477	56	26	88	15	1	445	50.6	6.47	285.75	4	0.0962619	0.0852081	High	High	High	High	High	High
P05387	60S acidic ribosomal protein P2 OS=Homo sapiens GN=RPLP2 PE=1 SV=1	Cytoplasm	other	0	17.109	26	4	10	4	1	115	11.7	4.54	25.29	0	0.0949116	0.0262673	High	High	High	High	High	High
P25787	Proteasome subunit alpha type-2 OS=Homo sapiens GN=PSMA2 PE=1 SV=2	Cytoplasm	peptidase	0	29.971	19	4	8	4	1	234	25.9	7.43	31.98	0	0.0922074		High	High	High	High	High	High
P46108	Adapter molecule crk OS=Homo sapiens GN=CRK PE=1 SV=2	Cytoplasm	other	0	10.329	13	2	5	2	1	304	33.8	5.55	14.18	0	0.0908534	0.16748	High	High	High	High	High	High
Q15819	Ubiquitin-conjugating enzyme E2 variant 2 OS=Homo sapiens GN=UBE2V2 PE=1 SV=4	Cytoplasm	enzyme	0	29.958	52	8	16	5	1	145	16.4	8.09	40.82	0	0.0908534	0.034837	High	High	High	High	High	High
P28066	Proteasome subunit alpha type-5 OS=Homo sapiens GN=PSMA5 PE=1 SV=3	Cytoplasm	peptidase	0	10.272	16	3	4	3	1	241	26.4	4.79	9.18	0	0.0908534		High	High	High	High	High	High
O95394	Phosphoacetylglucosamine mutase OS=Homo sapiens GN=PGM3 PE=1 SV=1	Cytoplasm	enzyme	0	8.013	7	4	7	4	1	542	59.8	6.25	15.1	0	0.0894982		High	High	High	High	High	High
P60983	Glia maturation factor beta OS=Homo sapiens GN=GMFB PE=1 SV=2	Cytoplasm	growth factor	0	33.701	61	6	14	6	1	142	16.7	5.29	45.15	0	0.0881416	0.00675304	High	High	High	High	High	High
P13798	Acylamino-acid-releasing enzyme OS=Homo sapiens GN=APEH PE=1 SV=4	Cytoplasm	peptidase	0	99.362	35	18	43	18	1	732	81.2	5.48	143.41	0	0.0881416	0.0379944	High	High	High	High	High	High
Q92841	Probable ATP-dependent RNA helicase DDX17 OS=Homo sapiens GN=DDX17 PE=1 SV=2	Nucleus	enzyme	0	12.51	10	5	8	2	1	729	80.2	8.27	17.58	0	0.0867838		Not Found	High	High	Not Found	High	High
P06744	Glucose-6-phosphate isomerase OS=Homo sapiens GN=GPI PE=1 SV=4	Extracellular Space	enzyme	0	231.413	58	32	101	32	1	558	63.1	8.32	308.57	0	0.0867838	0.207226	High	High	High	High	High	High
P07602	Prosaposin OS=Homo sapiens GN=PSAP PE=1 SV=2	Extracellular Space	enzyme	0	33.832	17	6	16	6	1	524	58.1	5.17	46.33	0	0.0854247	0.0069354	High	High	High	High	High	High
P25788	Proteasome subunit alpha type-3 OS=Homo sapiens GN=PSMA3 PE=1 SV=2	Cytoplasm	peptidase	0	19.233	30	7	16	7	1	255	28.4	5.33	31.85	0	0.0840643	0.0413702	High	High	High	High	High	High
P13797	Plastin-3 OS=Homo sapiens GN=PLS3 PE=1 SV=4	Cytoplasm	other	0	17.569	10	6	12	3	1	630	70.8	5.6	24.48	0	0.0840643		High	High	High	High	High	High
P31943	Heterogeneous nuclear ribonucleoprotein H OS=Homo sapiens GN=HNRNPH1 PE=1 SV=4	Nucleus	other	0	31.165	26	7	19	4	1	449	49.2	6.3	51.99	0	0.0840643		High	High	Not Found	High	High	High
Q96IU4	Protein ABHD14B OS=Homo sapiens GN=ABHD14B PE=1 SV=1	Cytoplasm	enzyme	0	14.588	37	6	15	6	1	210	22.3	6.4	33.54	0	0.0827026	0.0538	High	High	High	High	High	High
P26885	Peptidyl-prolyl cis-trans isomerase FKBP2 OS=Homo sapiens GN=FKBP2 PE=1 SV=2	Cytoplasm	enzyme	0.001	3.356	9	1	2	1	1	142	15.6	9.13	4.44	0	0.0813396	0.0290035	High	High	Not Found	High	High	Not Found
P12814	Alpha-actinin-1 OS=Homo sapiens GN=ACTN1 PE=1 SV=2	Cytoplasm	transcription regulator	0	169.271	37	30	97	10	1	892	103	5.41	279.03	0	0.0813396	0.0247205	High	High	High	High	High	High
Q9BQE3	Tubulin alpha-1C chain OS=Homo sapiens GN=TUBA1C PE=1 SV=1	Cytoplasm	other	0	209.528	68	28	104	2	1	449	49.9	5.1	323.2	0	0.0799754		High	High	High	High	High	High
P25789	Proteasome subunit alpha type-4 OS=Homo sapiens GN=PSMA4 PE=1 SV=1	Cytoplasm	peptidase	0	60.319	35	8	26	8	1	261	29.5	7.72	92.57	0	0.0786098	0.095516	High	High	High	High	High	High
O75083	WD repeat-containing protein 1 OS=Homo sapiens GN=WDR1 PE=1 SV=4	Extracellular Space	other	0	34.746	18	9	12	9	1	606	66.2	6.65	29.77	0	0.0786098	0.00219891	High	High	High	High	High	High
P22413	Ectonucleotide pyrophosphatase/phosphodiesterase family member 1 OS=Homo sapiens GN=ENPP1 PE=1 SV=2	Plasma Membrane	enzyme	0	9.371	4	3	8	3	1	925	104.9	7.14	12.41	0	0.077243		High	High	High	High	High	High
P09972	Fructose-bisphosphate aldolase C OS=Homo sapiens GN=ALDOC PE=1 SV=2	Cytoplasm	enzyme	0	118.317	62	22	58	14	1	364	39.4	6.87	181.65	0	0.0758749	0.058642	High	High	High	High	High	High
Q10567	AP-1 complex subunit beta-1 OS=Homo sapiens GN=AP1B1 PE=1 SV=2	Cytoplasm	transporter	0	30.754	13	8	14	5	1	949	104.6	5.06	37.84	2	0.0758749	0.0573703	High	High	High	High	High	High
Q8WUM4	Programmed cell death 6-interacting protein OS=Homo sapiens GN=PDCD6IP PE=1 SV=1	Cytoplasm	other	0	82.049	29	17	37	17	1	868	96	6.52	96.32	0	0.0731347	0.124913	High	High	High	High	High	High
Q00839	Heterogeneous nuclear ribonucleoprotein U OS=Homo sapiens GN=HNRNPU PE=1 SV=6	Nucleus	transporter	0	44.739	14	9	19	9	1	825	90.5	6	61.48	0	0.0703893	0.0329696	High	High	High	High	High	High
Q12906	Interleukin enhancer-binding factor 3 OS=Homo sapiens GN=ILF3 PE=1 SV=3	Nucleus	transcription regulator	0	116.24	22	17	44	17	1	894	95.3	8.76	153.03	0	0.0703893	0.0938443	High	High	High	High	High	High
Q99436	Proteasome subunit beta type-7 OS=Homo sapiens GN=PSMB7 PE=1 SV=1	Cytoplasm	peptidase	0	11.887	14	2	3	2	1	277	29.9	7.68	11.38	0	0.0690147		High	High	High	High	High	High
Q00610	Clathrin heavy chain 1 OS=Homo sapiens GN=CLTC PE=1 SV=5	Plasma Membrane	other	0	217.61	34	47	121	47	1	1675	191.5	5.69	382.56	0	0.0648829	0.0222983	High	High	High	High	High	High
Q13228	Selenium-binding protein 1 OS=Homo sapiens GN=SELENBP1 PE=1 SV=2	Cytoplasm	other	0	134.324	50	20	60	20	1	472	52.4	6.37	207.78	0	0.0648829	0.0618582	High	High	High	High	High	High
P09622	Dihydrolipoyl dehydrogenase, mitochondrial OS=Homo sapiens GN=DLD PE=1 SV=2	Cytoplasm	enzyme	0	27.23	16	6	16	6	1	509	54.1	7.85	46.76	0	0.0621217	0.0583671	High	High	High	High	High	High
Q96DA0	Zymogen granule protein 16 homolog B OS=Homo sapiens GN=ZG16B PE=1 SV=3	Cytoplasm	other	0	18.845	26	3	7	3	1	208	22.7	7.39	23.55	0	0.0579701	0.0171582	High	High	High	High	High	High
P60763	Ras-related C3 botulinum toxin substrate 3 OS=Homo sapiens GN=RAC3 PE=1 SV=1	Cytoplasm	enzyme	0	4.969	9	2	2	2	1	192	21.4	8.15	4.09	0	0.0579701		High	High	Not Found	High	High	Not Found
P15529	Membrane cofactor protein OS=Homo sapiens GN=CD46 PE=1 SV=3	Plasma Membrane	other	0.001	4.265	5	2	2	2	1	392	43.7	6.74	1.82	0	0.0565835		Not Found	High	High	Not Found	High	High
Q15147	1-phosphatidylinositol 4,5-bisphosphate phosphodiesterase beta-4 OS=Homo sapiens GN=PLCB4 PE=1 SV=3	Cytoplasm	enzyme	0	22.296	7	7	10	7	1	1175	134.4	6.9	20.44	0	0.0551957	0.0908654	High	High	High	High	High	High
Q9BRA2	Thioredoxin domain-containing protein 17 OS=Homo sapiens GN=TXNDC17 PE=1 SV=1	Cytoplasm	enzyme	0	41.93	75	7	18	7	1	123	13.9	5.52	52.3	0	0.0524159	0.0103139	High	High	High	High	High	High
Q9NTK5	Obg-like ATPase 1 OS=Homo sapiens GN=OLA1 PE=1 SV=2	Cytoplasm	enzyme	0	36.185	31	8	19	8	1	396	44.7	7.81	60.81	0	0.051024	0.0108944	High	High	High	High	High	High
O75367	Core histone macro-H2A.1 OS=Homo sapiens GN=H2AFY PE=1 SV=4	Nucleus	other	0	35.792	21	8	17	5	1	372	39.6	9.79	46.37	0	0.051024	0.0138736	High	High	High	High	High	High
P62258	14-3-3 protein epsilon OS=Homo sapiens GN=YWHAE PE=1 SV=1	Cytoplasm	other	0	124.78	63	18	78	15	1	255	29.2	4.74	196.82	0	0.0496308	0.0243246	High	High	High	High	High	High
Q06481	Amyloid-like protein 2 OS=Homo sapiens GN=APLP2 PE=1 SV=2	Cytoplasm	other	0	175.651	37	24	95	23	1	763	86.9	4.79	302.91	0	0.045443	0.234673	High	High	High	High	High	High
Q13162	Peroxiredoxin-4 OS=Homo sapiens GN=PRDX4 PE=1 SV=1	Cytoplasm	enzyme	0	30.66	27	8	15	5	1	271	30.5	6.29	26.42	0	0.0426443	0.0971291	High	High	High	High	High	High
P18206	Vinculin OS=Homo sapiens GN=VCL PE=1 SV=4	Plasma Membrane	enzyme	0	102.844	27	20	40	20	1	1134	123.7	5.66	111.78	0	0.0398403	0.00555709	High	High	High	High	High	High
Q92598	Heat shock protein 105 kDa OS=Homo sapiens GN=HSPH1 PE=1 SV=1	Cytoplasm	other	0	22.372	13	7	9	6	1	858	96.8	5.39	24.33	0	0.0370307	0.111534	High	High	High	High	High	High
Q9H0E2	Toll-interacting protein OS=Homo sapiens GN=TOLLIP PE=1 SV=1	Cytoplasm	other	0	23.394	26	5	8	5	1	274	30.3	5.97	26.72	0	0.0370307	0.0118417	High	High	High	High	High	High
Q8WVQ1	Soluble calcium-activated nucleotidase 1 OS=Homo sapiens GN=CANT1 PE=1 SV=1	Extracellular Space	enzyme	0	24.819	23	7	15	7	1	401	44.8	6.09	32.96	0	0.0356239	0.0315401	High	High	High	High	High	High
P00966	Argininosuccinate synthase OS=Homo sapiens GN=ASS1 PE=1 SV=2	Cytoplasm	enzyme	0	13.474	13	4	7	4	1	412	46.5	8.02	9.52	0	0.0356239	0.044853	High	High	High	High	High	High
Q9BWD1	Acetyl-CoA acetyltransferase, cytosolic OS=Homo sapiens GN=ACAT2 PE=1 SV=2	Cytoplasm	enzyme	0	47.011	28	10	24	10	1	397	41.3	6.92	68.83	0	0.0356239	0.0372403	High	High	High	High	High	High
Q9UJU6	Drebrin-like protein OS=Homo sapiens GN=DBNL PE=1 SV=1	Cytoplasm	other	0	10.608	11	3	7	3	1	430	48.2	5.05	14.29	0	0.0328061	0.0130053	High	High	Not Found	High	High	High
Q96TA1	Niban-like protein 1 OS=Homo sapiens GN=FAM129B PE=1 SV=3	Cytoplasm	transcription regulator	0	18.608	8	4	9	4	1	746	84.1	6.19	30.56	0	0.0328061		High	High	High	High	High	High
Q9NRX4	14 kDa phosphohistidine phosphatase OS=Homo sapiens GN=PHPT1 PE=1 SV=1	Cytoplasm	phosphatase	0	23.173	58	5	10	5	1	125	13.8	6.07	28.54	0	0.0313952	0.0402287	High	High	High	High	High	High
P00491	Purine nucleoside phosphorylase OS=Homo sapiens GN=PNP PE=1 SV=2	Nucleus	enzyme	0	47.155	45	10	30	10	1	289	32.1	6.95	87.7	0	0.0313952	0.0253568	High	High	High	High	High	High
P00390	Glutathione reductase, mitochondrial OS=Homo sapiens GN=GSR PE=1 SV=2	Cytoplasm	enzyme	0	65.706	30	8	25	8	1	522	56.2	8.5	91.75	0	0.0313952	0.011563	High	High	High	High	High	High
P04406	Glyceraldehyde-3-phosphate dehydrogenase OS=Homo sapiens GN=GAPDH PE=1 SV=3	Cytoplasm	enzyme	0	245.797	73	25	98	25	1	335	36	8.46	306.75	0	0.0299829	0.041536	High	High	High	High	High	High
P54802	Alpha-N-acetylglucosaminidase OS=Homo sapiens GN=NAGLU PE=1 SV=2	Cytoplasm	enzyme	0	43.943	14	7	19	7	1	743	82.2	6.65	55.01	0	0.0257376	0.0483671	High	High	High	High	High	High
P15531	Nucleoside diphosphate kinase A OS=Homo sapiens GN=NME1 PE=1 SV=1	Cytoplasm	kinase	0	78.435	82	10	34	4	1	152	17.1	6.19	92.45	6	0.0229004	0.00787275	High	High	High	High	High	High
P00558	Phosphoglycerate kinase 1 OS=Homo sapiens GN=PGK1 PE=1 SV=3	Cytoplasm	kinase	0	183.07	51	20	77	20	1	417	44.6	8.1	277.51	0	0.0229004	0.246947	High	High	High	High	High	High
Q9Y3B8	Oligoribonuclease, mitochondrial OS=Homo sapiens GN=REXO2 PE=1 SV=3	Cytoplasm	enzyme	0	9.723	9	2	3	2	1	237	26.8	6.87	11.6	0	0.0214797		Not Found	High	High	Not Found	High	High
P42126	Enoyl-CoA delta isomerase 1, mitochondrial OS=Homo sapiens GN=ECI1 PE=1 SV=1	Cytoplasm	enzyme	0	31.304	25	6	15	6	1	302	32.8	8.54	43.3	0	0.0214797		High	High	High	High	High	High
P21291	Cysteine and glycine-rich protein 1 OS=Homo sapiens GN=CSRP1 PE=1 SV=3	Nucleus	other	0.001	4.437	13	2	2	2	1	193	20.6	8.57	4.64	0	0.0186342		Not Found	High	High	Not Found	High	High
P63104	14-3-3 protein zeta/delta OS=Homo sapiens GN=YWHAZ PE=1 SV=1	Cytoplasm	enzyme	0	126.383	73	19	102	11	1	245	27.7	4.79	228.96	7	0.015783	0.0219047	High	High	High	High	High	High
Q14847	LIM and SH3 domain protein 1 OS=Homo sapiens GN=LASP1 PE=1 SV=2	Cytoplasm	transporter	0	7.108	5	2	3	2	1	261	29.7	7.05	7.74	0	0.0114956		Not Found	High	High	Not Found	High	High
Q70CQ2	Ubiquitin carboxyl-terminal hydrolase 34 OS=Homo sapiens GN=USP34 PE=1 SV=2	Extracellular Space	peptidase	0.003	2.261	0	1	3	1	1	3546	404	5.82	7.94	0	0.0114956	0.0683386	High	High	High	High	High	High
P48163	NADP-dependent malic enzyme OS=Homo sapiens GN=ME1 PE=1 SV=1	Cytoplasm	enzyme	0	51.856	34	14	30	14	1	572	64.1	6.13	76.43	0	0.0100637	0.0376973	High	High	High	High	High	High
P62081	40S ribosomal protein S7 OS=Homo sapiens GN=RPS7 PE=1 SV=1	Cytoplasm	other	0.001	2.931	20	2	3	2	1	194	22.1	10.1	2.26	0	0.00288251	0.00196578	Not Found	High	High	Not Found	High	High
P25786	Proteasome subunit alpha type-1 OS=Homo sapiens GN=PSMA1 PE=1 SV=1	Cytoplasm	peptidase	0	53.845	40	7	19	7	1	263	29.5	6.61	63.87	0	0.00288251	0.0031934	High	High	High	High	High	High
P19367	Hexokinase-1 OS=Homo sapiens GN=HK1 PE=1 SV=3	Cytoplasm	kinase	0	9.531	3	2	4	2	1	917	102.4	6.8	10.94	0	0.00288251		High	High	High	High	High	High
Q99832	T-complex protein 1 subunit eta OS=Homo sapiens GN=CCT7 PE=1 SV=2	Cytoplasm	other	0	13.183	12	5	10	5	1	543	59.3	7.65	23.67	0	0.00144197		High	High	High	High	High	High
P54725	UV excision repair protein RAD23 homolog A OS=Homo sapiens GN=RAD23A PE=1 SV=1	Nucleus	other	0	14.862	18	4	8	4	1	363	39.6	4.58	18.21	0	0.00144197	0.00430728	High	High	High	High	High	High
Q9BR76	Coronin-1B OS=Homo sapiens GN=CORO1B PE=1 SV=1	Cytoplasm	other	0	34.556	22	8	16	8	1	489	54.2	5.88	41.82	0	0	0.0209334	High	High	High	High	High	High
Q05682	Caldesmon OS=Homo sapiens GN=CALD1 PE=1 SV=3	Cytoplasm	other	0	5.901	3	2	3	2	1	793	93.2	5.66	5.37	0	0	0.000146385	High	High	High	High	High	High
Q9NVA2	Septin-11 OS=Homo sapiens GN=SEPT11 PE=1 SV=3	Nucleus	other	0	12.228	10	4	9	4	1	429	49.4	6.81	18.24	0	0		High	High	High	High	High	High
P22392	Nucleoside diphosphate kinase B OS=Homo sapiens GN=NME2 PE=1 SV=1	Nucleus	kinase	0	74.252	63	9	35	3	1	152	17.3	8.41	98.04	0	0	0.085144	High	High	High	High	High	High
P23526	Adenosylhomocysteinase OS=Homo sapiens GN=AHCY PE=1 SV=4	Cytoplasm	enzyme	0	65.741	31	14	38	13	1	432	47.7	6.34	110.39	1	-0.00144342	0.00671844	High	High	High	High	High	High
Q9Y617	Phosphoserine aminotransferase OS=Homo sapiens GN=PSAT1 PE=1 SV=2	Cytoplasm	enzyme	0	67.163	43	15	42	15	1	370	40.4	7.66	92.97	0	-0.00288828	0.0275645	High	High	High	High	High	High
P28074	Proteasome subunit beta type-5 OS=Homo sapiens GN=PSMB5 PE=1 SV=3	Cytoplasm	peptidase	0	33.083	40	9	19	9	1	263	28.5	6.92	56.17	0	-0.00288828	0.023656	High	High	High	High	High	High
P34932	Heat shock 70 kDa protein 4 OS=Homo sapiens GN=HSPA4 PE=1 SV=4	Cytoplasm	other	0	111.405	32	24	56	23	1	840	94.3	5.19	154.39	1	-0.00578235	0.0150275	High	High	High	High	High	High
Q00796	Sorbitol dehydrogenase OS=Homo sapiens GN=SORD PE=1 SV=4	Cytoplasm	enzyme	0	102.69	47	16	46	16	1	357	38.3	7.97	151.57	0	-0.00578235	0.0128716	High	High	High	High	High	High
P02749	Beta-2-glycoprotein 1 OS=Homo sapiens GN=APOH PE=1 SV=3	Extracellular Space	transporter	0.004	2.095	3	1	3	1	1	345	38.3	7.97	6.13	0	-0.00868224	0.0103355	High	High	High	High	High	High
P10599	Thioredoxin OS=Homo sapiens GN=TXN PE=1 SV=3	Cytoplasm	enzyme	0	8.998	23	4	7	4	1	105	11.7	4.92	20.41	0	-0.0101344	0.00973031	High	High	High	High	High	High
P40925	Malate dehydrogenase, cytoplasmic OS=Homo sapiens GN=MDH1 PE=1 SV=4	Cytoplasm	enzyme	0	39.251	28	8	20	8	1	334	36.4	7.36	60.55	0	-0.011588	0.328558	High	High	High	High	High	High
P29122	Proprotein convertase subtilisin/kexin type 6 OS=Homo sapiens GN=PCSK6 PE=1 SV=1	Extracellular Space	peptidase	0	41.938	15	11	21	11	1	969	106.4	7.68	58.04	0	-0.0144996	0.025719	High	High	High	High	High	High
P62495	Eukaryotic peptide chain release factor subunit 1 OS=Homo sapiens GN=ETF1 PE=1 SV=3	Cytoplasm	translation regulator	0	7.742	4	2	5	2	1	437	49	5.71	13.71	0	-0.0159576	0.0488686	High	High	High	High	High	High
Q14118	Dystroglycan OS=Homo sapiens GN=DAG1 PE=1 SV=2	Plasma Membrane	transmembrane receptor	0	134.455	26	22	68	22	1	895	97.4	8.56	203.59	0	-0.0159576	0.0169833	High	High	High	High	High	High
P00338	L-lactate dehydrogenase A chain OS=Homo sapiens GN=LDHA PE=1 SV=2	Cytoplasm	enzyme	0	81.75	47	17	51	16	1	332	36.7	8.27	152.27	0	-0.0174171	0.0442838	High	High	High	High	High	High
Q9H299	SH3 domain-binding glutamic acid-rich-like protein 3 OS=Homo sapiens GN=SH3BGRL3 PE=1 SV=1	Nucleus	other	0	16.595	43	4	9	4	1	93	10.4	4.93	27.24	0	-0.018878	0.00899348	High	High	High	High	High	High
P00505	Aspartate aminotransferase, mitochondrial OS=Homo sapiens GN=GOT2 PE=1 SV=3	Cytoplasm	enzyme	0	63.379	39	16	43	16	1	430	47.5	9.01	110.02	0	-0.0203404	0.0143227	High	High	High	High	High	High
P47756	F-actin-capping protein subunit beta OS=Homo sapiens GN=CAPZB PE=1 SV=4	Cytoplasm	other	0	65.513	52	12	25	12	1	277	31.3	5.59	61.02	0	-0.0218044	0.0713168	High	High	High	High	High	High
Q96QK1	Vacuolar protein sorting-associated protein 35 OS=Homo sapiens GN=VPS35 PE=1 SV=2	Cytoplasm	transporter	0	67.228	24	13	31	13	1	796	91.6	5.49	86.64	0	-0.0218044	0.0096444	High	High	High	High	High	High
Q13404	Ubiquitin-conjugating enzyme E2 variant 1 OS=Homo sapiens GN=UBE2V1 PE=1 SV=2	Nucleus	transcription regulator	0	29.022	49	6	14	3	1	147	16.5	7.93	35.9	0	-0.0218044	0.0321191	High	High	High	High	High	High
Q16881	Thioredoxin reductase 1, cytoplasmic OS=Homo sapiens GN=TXNRD1 PE=1 SV=3	Cytoplasm	enzyme	0	59.192	24	13	28	13	1	649	70.9	7.39	91.54	0	-0.0262051	0.540493	High	High	High	High	High	High
Q03252	Lamin-B2 OS=Homo sapiens GN=LMNB2 PE=1 SV=4	Nucleus	other	0	21.132	10	6	16	3	1	620	69.9	5.59	28.7	0	-0.0262051		High	High	High	High	High	High
O15382	Branched-chain-amino-acid aminotransferase, mitochondrial OS=Homo sapiens GN=BCAT2 PE=1 SV=2	Cytoplasm	enzyme	0	8.266	8	2	3	2	1	392	44.3	8.65	8.43	0	-0.0262051		High	High	Not Found	High	High	Not Found
P51693	Amyloid-like protein 1 OS=Homo sapiens GN=APLP1 PE=1 SV=3	Extracellular Space	other	0	17.445	10	5	6	5	1	650	72.1	5.8	11.54	0	-0.0262051		High	High	High	High	High	High
Q86VP6	Cullin-associated NEDD8-dissociated protein 1 OS=Homo sapiens GN=CAND1 PE=1 SV=2	Cytoplasm	transcription regulator	0	95.068	18	20	50	20	1	1230	136.3	5.78	139.15	0	-0.0306192	0.0180704	High	High	High	High	High	High
P30086	Phosphatidylethanolamine-binding protein 1 OS=Homo sapiens GN=PEBP1 PE=1 SV=3	Cytoplasm	other	0	102.47	71	13	43	13	1	187	21	7.53	162.12	0	-0.0320936	0.0165482	High	High	High	High	High	High
Q9BZM5	NKG2D ligand 2 OS=Homo sapiens GN=ULBP2 PE=1 SV=1	Plasma Membrane	transmembrane receptor	0	18.767	20	5	12	5	1	246	27.4	7.3	23	0	-0.0320936	0.0379673	High	High	High	High	High	High
P13667	Protein disulfide-isomerase A4 OS=Homo sapiens GN=PDIA4 PE=1 SV=2	Cytoplasm	enzyme	0	21.769	10	8	18	7	1	645	72.9	5.07	45.34	0	-0.0335695	0.106921	High	High	High	High	High	High
P30048	Thioredoxin-dependent peroxide reductase, mitochondrial OS=Homo sapiens GN=PRDX3 PE=1 SV=3	Cytoplasm	enzyme	0	43.572	38	8	20	7	1	256	27.7	7.78	54.5	0	-0.0335695	0.0457915	High	High	High	High	High	High
P02774	Vitamin D-binding protein OS=Homo sapiens GN=GC PE=1 SV=1	Extracellular Space	transporter	0	15.552	5	2	4	2	1	474	52.9	5.54	21.73	0	-0.0350469		High	High	High	High	High	High
P60900	Proteasome subunit alpha type-6 OS=Homo sapiens GN=PSMA6 PE=1 SV=1	Cytoplasm	peptidase	0	60.515	45	10	26	10	1	246	27.4	6.76	67.11	0	-0.0350469	0.0709327	High	High	High	High	High	High
Q15257	Serine/threonine-protein phosphatase 2A activator OS=Homo sapiens GN=PTPA PE=1 SV=3	Cytoplasm	phosphatase	0	18.379	27	4	6	4	1	358	40.6	5.94	15.79	0	-0.0380063		High	High	High	High	High	High
O95433	Activator of 90 kDa heat shock protein ATPase homolog 1 OS=Homo sapiens GN=AHSA1 PE=1 SV=1	Cytoplasm	other	0	41.976	32	8	19	8	1	338	38.3	5.53	61.9	0	-0.0380063	0.245474	High	High	High	High	High	High
P07737	Profilin-1 OS=Homo sapiens GN=PFN1 PE=1 SV=2	Cytoplasm	other	0	99.274	67	10	60	10	1	140	15	8.27	167.95	0	-0.0394883	0.0344556	High	High	High	High	High	High
P18669	Phosphoglycerate mutase 1 OS=Homo sapiens GN=PGAM1 PE=1 SV=2	Cytoplasm	phosphatase	0	137.229	80	17	64	17	1	254	28.8	7.18	197.27	0	-0.0394883	0.0765267	High	High	High	High	High	High
P60174	Triosephosphate isomerase OS=Homo sapiens GN=TPI1 PE=1 SV=3	Cytoplasm	enzyme	0	274.655	71	24	93	24	1	286	30.8	5.92	375.45	0	-0.0409718	0.252798	High	High	High	High	High	High
Q8NCW5	NAD(P)H-hydrate epimerase OS=Homo sapiens GN=NAXE PE=1 SV=2	Extracellular Space	enzyme	0	16.289	23	4	8	4	1	288	31.7	7.66	22.94	0	-0.0499049	0.0261064	High	High	High	High	High	High
Q9Y376	Calcium-binding protein 39 OS=Homo sapiens GN=CAB39 PE=1 SV=1	Cytoplasm	enzyme	0	11.864	9	2	5	1	1	341	39.8	6.89	9.35	0	-0.0513992		High	High	High	High	High	High
Q9UFN0	Protein NipSnap homolog 3A OS=Homo sapiens GN=NIPSNAP3A PE=1 SV=2	Nucleus	other	0	11.888	19	3	5	3	1	247	28.4	9.16	13.22	0	-0.0528949		Not Found	High	High	Not Found	High	High
P20618	Proteasome subunit beta type-1 OS=Homo sapiens GN=PSMB1 PE=1 SV=2	Cytoplasm	peptidase	0	64.463	58	13	38	13	1	241	26.5	8.13	112.24	0	-0.0573917	0.072226	High	High	High	High	High	High
P78540	Arginase-2, mitochondrial OS=Homo sapiens GN=ARG2 PE=1 SV=1	Cytoplasm	enzyme	0	14.094	11	2	2	2	1	354	38.6	6.47	7.16	0	-0.0573917		Not Found	High	High	Not Found	High	High
P04075	Fructose-bisphosphate aldolase A OS=Homo sapiens GN=ALDOA PE=1 SV=2	Cytoplasm	enzyme	0	227.93	68	32	107	24	1	364	39.4	8.09	377.98	5	-0.0573917	0.101345	High	High	High	High	High	High
O15371	Eukaryotic translation initiation factor 3 subunit D OS=Homo sapiens GN=EIF3D PE=1 SV=1	Cytoplasm	other	0.001	4.197	5	2	6	2	1	548	63.9	6.05	4.6	0	-0.0588937	0.00430068	High	High	High	High	High	High
Q8N441	Fibroblast growth factor receptor-like 1 OS=Homo sapiens GN=FGFRL1 PE=1 SV=1	Plasma Membrane	transmembrane receptor	0	6.425	6	2	4	2	1	504	54.5	9.74	7.65	0	-0.0588937	0.0344034	High	High	High	High	High	High
Q9Y490	Talin-1 OS=Homo sapiens GN=TLN1 PE=1 SV=3	Plasma Membrane	other	0	48.641	9	13	20	13	1	2541	269.6	6.07	44.93	0	-0.0619024	0.0436496	High	High	High	High	High	High
P38606	V-type proton ATPase catalytic subunit A OS=Homo sapiens GN=ATP6V1A PE=1 SV=2	Plasma Membrane	transporter	0	25.191	16	8	13	8	1	617	68.3	5.52	25.68	0	-0.0619024		High	High	High	High	High	High
P61088	Ubiquitin-conjugating enzyme E2 N OS=Homo sapiens GN=UBE2N PE=1 SV=1	Cytoplasm	enzyme	0	34.595	45	7	15	7	1	152	17.1	6.57	36.08	0	-0.0634092	0.0332471	High	High	High	High	High	High
P23142	Fibulin-1 OS=Homo sapiens GN=FBLN1 PE=1 SV=4	Extracellular Space	other	0	6.549	5	3	6	3	1	703	77.2	5.22	6.77	0	-0.0679388	0.0416679	High	High	High	High	High	High
Q9UHY7	Enolase-phosphatase E1 OS=Homo sapiens GN=ENOPH1 PE=1 SV=1	Cytoplasm	enzyme	0	25.041	23	5	8	5	1	261	28.9	4.78	27.71	0	-0.0694519		High	High	High	High	High	High
P14314	Glucosidase 2 subunit beta OS=Homo sapiens GN=PRKCSH PE=1 SV=2	Cytoplasm	enzyme	0	24.473	13	7	18	7	1	528	59.4	4.41	43.06	0	-0.0694519	0.0300172	High	High	High	High	High	High
P55786	Puromycin-sensitive aminopeptidase OS=Homo sapiens GN=NPEPPS PE=1 SV=2	Cytoplasm	peptidase	0	43.566	18	15	34	15	1	919	103.2	5.72	72.29	0	-0.0740006	0.016648	High	High	High	High	High	High
P30041	Peroxiredoxin-6 OS=Homo sapiens GN=PRDX6 PE=1 SV=3	Cytoplasm	enzyme	0	100.248	66	12	47	12	1	224	25	6.38	166.66	0	-0.07552	0.118887	High	High	High	High	High	High
P49327	Fatty acid synthase OS=Homo sapiens GN=FASN PE=1 SV=3	Cytoplasm	enzyme	0	943.559	65	132	416	132	1	2511	273.3	6.44	1396.34	0	-0.077041	0.113756	High	High	High	High	High	High
P32119	Peroxiredoxin-2 OS=Homo sapiens GN=PRDX2 PE=1 SV=5	Cytoplasm	enzyme	0	120.652	59	15	49	13	1	198	21.9	5.97	167.71	0	-0.077041	0.155295	High	High	High	High	High	High
Q15424	Scaffold attachment factor B1 OS=Homo sapiens GN=SAFB PE=1 SV=4	Nucleus	other	0.001	4.67	3	2	2	2	1	915	102.6	5.47	1.94	0	-0.0785637		High	Not Found	Not Found	High	Not Found	High
O75874	Isocitrate dehydrogenase [NADP] cytoplasmic OS=Homo sapiens GN=IDH1 PE=1 SV=2	Cytoplasm	enzyme	0	128.646	45	21	57	21	1	414	46.6	7.01	170.18	0	-0.0816138	0.0853268	High	High	High	High	High	High
P11021	78 kDa glucose-regulated protein OS=Homo sapiens GN=HSPA5 PE=1 SV=2	Cytoplasm	enzyme	0	76.68	25	16	40	15	1	654	72.3	5.16	117.4	0	-0.0816138	0.562033	High	High	High	High	High	High
P35080	Profilin-2 OS=Homo sapiens GN=PFN2 PE=1 SV=3	Cytoplasm	enzyme	0	12.302	11	2	6	2	1	140	15	6.99	23.89	0	-0.0831412	0.038109	High	High	High	High	High	High
Q06323	Proteasome activator complex subunit 1 OS=Homo sapiens GN=PSME1 PE=1 SV=1	Cytoplasm	other	0	15.188	16	3	8	3	1	249	28.7	6.02	25.51	0	-0.086201		High	High	High	High	High	High
Q9BYT8	Neurolysin, mitochondrial OS=Homo sapiens GN=NLN PE=1 SV=1	Cytoplasm	peptidase	0	6.124	7	2	2	2	1	704	80.6	6.64	3.05	0	-0.0908029		Not Found	High	High	Not Found	High	High
P62937	Peptidyl-prolyl cis-trans isomerase A OS=Homo sapiens GN=PPIA PE=1 SV=2	Cytoplasm	enzyme	0	208.849	82	18	124	17	1	165	18	7.81	356.86	1	-0.0908029	0.338284	High	High	High	High	High	High
Q9Y678	Coatomer subunit gamma-1 OS=Homo sapiens GN=COPG1 PE=1 SV=1	Cytoplasm	transporter	0	12.274	5	3	8	3	1	874	97.7	5.47	13.74	0	-0.0908029	0.0976014	High	High	High	High	High	High
Q99497	Protein DJ-1 OS=Homo sapiens GN=PARK7 PE=1 SV=2	Nucleus	enzyme	0	116.952	86	16	64	16	1	189	19.9	6.79	155.86	0	-0.0923402	0.0252272	High	High	High	High	High	High
O14936	Peripheral plasma membrane protein CASK OS=Homo sapiens GN=CASK PE=1 SV=3	Plasma Membrane	kinase	0	8.713	6	3	3	3	1	926	105.1	6.43	6.52	0	-0.093879		High	High	High	High	High	High
O43396	Thioredoxin-like protein 1 OS=Homo sapiens GN=TXNL1 PE=1 SV=3	Cytoplasm	enzyme	0	24.143	15	3	6	3	1	289	32.2	4.96	23	0	-0.093879	0.0205175	High	High	High	High	High	High
P07954	Fumarate hydratase, mitochondrial OS=Homo sapiens GN=FH PE=1 SV=3	Cytoplasm	enzyme	0	24.26	15	5	12	5	1	510	54.6	8.76	35.31	0	-0.0954196	0.133116	High	High	High	High	High	High
P41250	Glycine--tRNA ligase OS=Homo sapiens GN=GARS PE=1 SV=3	Cytoplasm	enzyme	0	91.126	27	17	37	17	1	739	83.1	7.03	115.1	0	-0.0954196	0.0499933	High	High	High	High	High	High
P68036	Ubiquitin-conjugating enzyme E2 L3 OS=Homo sapiens GN=UBE2L3 PE=1 SV=1	Nucleus	enzyme	0	34.787	53	5	14	5	1	154	17.9	8.51	55.34	0	-0.0969617	0.0471375	High	High	High	High	High	High
P11216	Glycogen phosphorylase, brain form OS=Homo sapiens GN=PYGB PE=1 SV=5	Cytoplasm	enzyme	0	37.678	15	9	17	9	1	843	96.6	6.86	43.46	0	-0.101598		High	High	High	High	High	High
O14980	Exportin-1 OS=Homo sapiens GN=XPO1 PE=1 SV=1	Nucleus	transporter	0	33.45	10	6	9	6	1	1071	123.3	6.06	33.6	0	-0.103147		High	High	High	High	High	High
P23284	Peptidyl-prolyl cis-trans isomerase B OS=Homo sapiens GN=PPIB PE=1 SV=2	Cytoplasm	enzyme	0	72.474	67	17	58	17	1	216	23.7	9.41	120.15	0	-0.104697	0.427718	High	High	High	High	High	High
P17174	Aspartate aminotransferase, cytoplasmic OS=Homo sapiens GN=GOT1 PE=1 SV=3	Cytoplasm	enzyme	0	84.228	45	15	36	15	1	413	46.2	7.01	110.86	0	-0.104697	0.0471995	High	High	High	High	High	High
P40926	Malate dehydrogenase, mitochondrial OS=Homo sapiens GN=MDH2 PE=1 SV=3	Cytoplasm	enzyme	0	134.399	52	21	54	21	1	338	35.5	8.68	190.27	0	-0.106249	0.109563	High	High	High	High	High	High
P16152	Carbonyl reductase [NADPH] 1 OS=Homo sapiens GN=CBR1 PE=1 SV=3	Cytoplasm	enzyme	0	54.186	53	9	20	9	1	277	30.4	8.32	56.24	0	-0.106249	0.284164	High	High	High	High	High	High
P60660	Myosin light polypeptide 6 OS=Homo sapiens GN=MYL6 PE=1 SV=2	Cytoplasm	enzyme	0	25.045	31	5	13	5	1	151	16.9	4.65	40.62	0	-0.110916	0.121803	High	High	High	High	High	High
O14818	Proteasome subunit alpha type-7 OS=Homo sapiens GN=PSMA7 PE=1 SV=1	Cytoplasm	peptidase	0	55.195	46	8	22	8	1	248	27.9	8.46	71.34	0	-0.110916	0.483985	High	High	High	High	High	High
P07195	L-lactate dehydrogenase B chain OS=Homo sapiens GN=LDHB PE=1 SV=2	Cytoplasm	enzyme	0	45.398	31	10	22	9	1	334	36.6	6.05	57.37	0	-0.110916	0.15652	High	High	High	High	High	High
P12956	X-ray repair cross-complementing protein 6 OS=Homo sapiens GN=XRCC6 PE=1 SV=2	Nucleus	enzyme	0	68.788	31	14	32	14	1	609	69.8	6.64	82.02	0	-0.114035	0.249369	High	High	High	High	High	High
P22061	Protein-L-isoaspartate(D-aspartate) O-methyltransferase OS=Homo sapiens GN=PCMT1 PE=1 SV=4	Cytoplasm	enzyme	0	22.833	21	5	13	5	1	227	24.6	7.21	33.1	0	-0.115597	0.00483423	High	High	High	High	High	High
P14550	Alcohol dehydrogenase [NADP(+)] OS=Homo sapiens GN=AKR1A1 PE=1 SV=3	Cytoplasm	enzyme	0	106.848	66	17	47	17	1	325	36.6	6.79	135.68	0	-0.115597	0.186135	High	High	High	High	High	High
P23588	Eukaryotic translation initiation factor 4B OS=Homo sapiens GN=EIF4B PE=1 SV=2	Cytoplasm	translation regulator	0	45.835	21	9	17	9	1	611	69.1	5.73	48.49	0	-0.115597	0.0469969	High	High	High	High	High	High
P46379	Large proline-rich protein BAG6 OS=Homo sapiens GN=BAG6 PE=1 SV=2	Nucleus	enzyme	0	9.583	4	2	4	2	1	1132	119.3	5.6	9.1	0	-0.115597		High	High	High	High	High	High
Q16531	DNA damage-binding protein 1 OS=Homo sapiens GN=DDB1 PE=1 SV=1	Nucleus	other	0	16.897	5	4	7	4	1	1140	126.9	5.26	19.1	0	-0.115597	0.0635883	High	High	High	High	High	High
P30042	ES1 protein homolog, mitochondrial OS=Homo sapiens GN=C21orf33 PE=1 SV=3	Cytoplasm	other	0	12.803	18	3	5	3	1	268	28.2	8.27	10.38	0	-0.118727		High	High	Not Found	High	High	Not Found
P83916	Chromobox protein homolog 1 OS=Homo sapiens GN=CBX1 PE=1 SV=1	Nucleus	transcription regulator	0	13.346	20	2	2	2	1	185	21.4	4.93	10	0	-0.118727	0.0322037	High	Not Found	High	High	Not Found	High
Q3LXA3	Triokinase/FMN cyclase OS=Homo sapiens GN=TKFC PE=1 SV=2	Cytoplasm	kinase	0	58.993	26	8	21	8	1	575	58.9	7.49	75.89	0	-0.120294	0.114618	High	High	High	High	High	High
P62826	GTP-binding nuclear protein Ran OS=Homo sapiens GN=RAN PE=1 SV=3	Nucleus	enzyme	0	39.538	44	9	17	9	1	216	24.4	7.49	42	0	-0.120294	0.276818	High	High	High	High	High	High
P48637	Glutathione synthetase OS=Homo sapiens GN=GSS PE=1 SV=1	Cytoplasm	enzyme	0	68.188	42	15	32	15	1	474	52.4	5.92	98.27	0	-0.120294	0.0378251	High	High	High	High	High	High
P22234	Multifunctional protein ADE2 OS=Homo sapiens GN=PAICS PE=1 SV=3	Cytoplasm	enzyme	0	118.179	51	20	60	20	1	425	47	7.23	179.73	0	-0.123434	0.263696	High	High	High	High	High	High
P07237	Protein disulfide-isomerase OS=Homo sapiens GN=P4HB PE=1 SV=3	Cytoplasm	enzyme	0	71.207	32	14	40	14	1	508	57.1	4.87	110.16	0	-0.123434	0.345111	High	High	High	High	High	High
P13639	Elongation factor 2 OS=Homo sapiens GN=EEF2 PE=1 SV=4	Cytoplasm	translation regulator	0	203.064	49	35	101	34	1	858	95.3	6.83	302.45	0	-0.123434	0.264007	High	High	High	High	High	High
O14672	Disintegrin and metalloproteinase domain-containing protein 10 OS=Homo sapiens GN=ADAM10 PE=1 SV=1	Plasma Membrane	peptidase	0	42.88	16	9	16	9	1	748	84.1	7.77	44.86	0	-0.128156	0.034189	High	High	High	High	High	High
P23396	40S ribosomal protein S3 OS=Homo sapiens GN=RPS3 PE=1 SV=2	Cytoplasm	enzyme	0	12.971	18	5	9	5	1	243	26.7	9.66	16.23	0	-0.129734	0.0222151	High	High	High	High	High	High
P30566	Adenylosuccinate lyase OS=Homo sapiens GN=ADSL PE=1 SV=2	Cytoplasm	enzyme	0	16.128	8	3	7	3	1	484	54.9	7.11	23.29	0	-0.132894	0.0485806	High	High	High	High	High	High
P52597	Heterogeneous nuclear ribonucleoprotein F OS=Homo sapiens GN=HNRNPF PE=1 SV=3	Nucleus	other	0	88.589	45	17	48	15	1	415	45.6	5.58	128.46	0	-0.132894	0.122641	High	High	High	High	High	High
P09012	U1 small nuclear ribonucleoprotein A OS=Homo sapiens GN=SNRPA PE=1 SV=3	Nucleus	other	0	18.04	18	4	5	4	1	282	31.3	9.83	11.12	0	-0.132894		Not Found	High	High	Not Found	High	High
P49720	Proteasome subunit beta type-3 OS=Homo sapiens GN=PSMB3 PE=1 SV=2	Cytoplasm	peptidase	0	6.453	9	2	4	2	1	205	22.9	6.55	10.55	0	-0.139236	0.0761915	High	High	High	High	High	High
P12081	Histidine--tRNA ligase, cytoplasmic OS=Homo sapiens GN=HARS PE=1 SV=2	Cytoplasm	enzyme	0	19.868	14	5	7	5	1	509	57.4	5.88	16.49	0	-0.139236	0.035585	High	High	High	High	High	High
P30153	Serine/threonine-protein phosphatase 2A 65 kDa regulatory subunit A alpha isoform OS=Homo sapiens GN=PPP2R1A PE=1 SV=4	Cytoplasm	phosphatase	0	64.915	32	16	28	16	1	589	65.3	5.11	75.02	0	-0.140826	0.027333	High	High	High	High	High	High
Q5JRA6	Melanoma inhibitory activity protein 3 OS=Homo sapiens GN=MIA3 PE=1 SV=1	Cytoplasm	transporter	0	12.774	3	3	6	3	1	1907	213.6	4.84	12.9	0	-0.14401		High	High	High	High	High	High
P63151	Serine/threonine-protein phosphatase 2A 55 kDa regulatory subunit B alpha isoform OS=Homo sapiens GN=PPP2R2A PE=1 SV=1	Cytoplasm	phosphatase	0	11.148	11	3	5	3	1	447	51.7	6.2	7.99	0	-0.145605		High	High	Not Found	High	High	Not Found
P60866	40S ribosomal protein S20 OS=Homo sapiens GN=RPS20 PE=1 SV=1	Cytoplasm	other	0	8.882	18	3	7	3	1	119	13.4	9.94	14.31	0	-0.145605		High	High	High	High	High	High
P61204	ADP-ribosylation factor 3 OS=Homo sapiens GN=ARF3 PE=1 SV=2	Cytoplasm	enzyme	0	13.224	27	3	9	2	1	181	20.6	7.43	24.62	0	-0.148801	0.518815	High	High	High	High	High	High
Q99674	Cell growth regulator with EF hand domain protein 1 OS=Homo sapiens GN=CGREF1 PE=2 SV=2	Extracellular Space	other	0	11.714	11	2	6	2	1	301	31.9	4.42	19.01	0	-0.150401	0.096051	High	High	High	High	High	High
P29401	Transketolase OS=Homo sapiens GN=TKT PE=1 SV=3	Cytoplasm	enzyme	0	211.332	60	34	84	34	1	623	67.8	7.66	269.91	0	-0.152003	0.0968929	High	High	High	High	High	High
Q10471	Polypeptide N-acetylgalactosaminyltransferase 2 OS=Homo sapiens GN=GALNT2 PE=1 SV=1	Cytoplasm	enzyme	0	57.586	21	9	25	9	1	571	64.7	8.35	66.94	0	-0.153607	0.0743373	High	High	High	High	High	High
P0DMV9	Heat shock 70 kDa protein 1B OS=Homo sapiens GN=HSPA1B PE=1 SV=1	Cytoplasm	enzyme	0	188.583	58	33	101	27	1	641	70	5.66	287.8	0	-0.15682	0.515927	High	High	High	High	High	High
O00299	Chloride intracellular channel protein 1 OS=Homo sapiens GN=CLIC1 PE=1 SV=4	Nucleus	ion channel	0	69.613	59	11	34	10	1	241	26.9	5.17	120.82	0	-0.16004	0.142203	High	High	High	High	High	High
P40227	T-complex protein 1 subunit zeta OS=Homo sapiens GN=CCT6A PE=1 SV=3	Cytoplasm	other	0	7.406	5	2	5	2	1	531	58	6.68	11.6	0	-0.161653		High	High	High	High	High	High
Q15019	Septin-2 OS=Homo sapiens GN=SEPT2 PE=1 SV=1	Cytoplasm	enzyme	0	46.074	28	8	17	8	1	361	41.5	6.6	49.87	0	-0.164884		High	High	High	High	High	High
P11940	Polyadenylate-binding protein 1 OS=Homo sapiens GN=PABPC1 PE=1 SV=2	Cytoplasm	translation regulator	0	45.092	22	13	26	13	1	636	70.6	9.5	58.57	0	-0.164884	0.160355	High	High	High	High	High	High
P13796	Plastin-2 OS=Homo sapiens GN=LCP1 PE=1 SV=6	Cytoplasm	other	0	47.748	23	11	24	8	1	627	70.2	5.43	58.9	0	-0.166503	0.172953	High	High	High	High	High	High
O00764	Pyridoxal kinase OS=Homo sapiens GN=PDXK PE=1 SV=1	Cytoplasm	kinase	0	15.94	13	2	3	2	1	312	35.1	6.13	11.62	0	-0.168123		High	Not Found	High	High	Not Found	High
P49721	Proteasome subunit beta type-2 OS=Homo sapiens GN=PSMB2 PE=1 SV=1	Cytoplasm	peptidase	0	27.167	38	6	19	6	1	201	22.8	7.02	52.91	0	-0.171368		High	High	High	High	High	High
P49189	4-trimethylaminobutyraldehyde dehydrogenase OS=Homo sapiens GN=ALDH9A1 PE=1 SV=3	Cytoplasm	enzyme	0	24.903	17	5	12	5	1	494	53.8	5.87	38.26	0	-0.177882	0.16698	High	High	High	High	High	High
P03950	Angiogenin OS=Homo sapiens GN=ANG PE=1 SV=1	Extracellular Space	enzyme	0	12.403	27	3	5	3	1	147	16.5	9.64	9.31	0	-0.179515	0.0817587	Not Found	High	High	Not Found	High	High
O43143	Pre-mRNA-splicing factor ATP-dependent RNA helicase DHX15 OS=Homo sapiens GN=DHX15 PE=1 SV=2	Nucleus	enzyme	0	8.821	4	2	2	2	1	795	90.9	7.46	4.24	0	-0.181149		High	High	Not Found	High	High	Not Found
P28072	Proteasome subunit beta type-6 OS=Homo sapiens GN=PSMB6 PE=1 SV=4	Nucleus	peptidase	0	13.543	22	4	10	4	1	239	25.3	4.92	21.41	0	-0.184425	0.25427	High	High	High	High	High	High
Q9UBQ0	Vacuolar protein sorting-associated protein 29 OS=Homo sapiens GN=VPS29 PE=1 SV=1	Cytoplasm	transporter	0	22.741	30	4	11	4	1	182	20.5	6.79	33.74	0	-0.186065	0.076425	High	High	High	High	High	High
P13010	X-ray repair cross-complementing protein 5 OS=Homo sapiens GN=XRCC5 PE=1 SV=3	Nucleus	enzyme	0	66.338	27	14	29	14	1	732	82.7	5.81	70.47	0	-0.187707	0.0545876	High	High	High	High	High	High
P61970	Nuclear transport factor 2 OS=Homo sapiens GN=NUTF2 PE=1 SV=1	Nucleus	transporter	0	17.949	31	2	6	2	1	127	14.5	5.38	19.88	0	-0.187707	0.145636	High	High	High	High	High	High
P27816	Microtubule-associated protein 4 OS=Homo sapiens GN=MAP4 PE=1 SV=3	Cytoplasm	other	0	22.27	6	6	12	6	1	1152	120.9	5.43	25.6	0	-0.189351	0.162285	High	High	High	High	High	High
Q9Y3D6	Mitochondrial fission 1 protein OS=Homo sapiens GN=FIS1 PE=1 SV=2	Cytoplasm	other	0.001	3.663	13	2	4	2	1	152	16.9	8.79	1.61	0	-0.189351	0.82495	High	High	High	High	High	High
P14923	Junction plakoglobin OS=Homo sapiens GN=JUP PE=1 SV=3	Plasma Membrane	other	0	72.792	29	13	39	11	1	745	81.7	6.14	117.37	0	-0.194295	0.129954	High	High	High	High	High	High
Q05639	Elongation factor 1-alpha 2 OS=Homo sapiens GN=EEF1A2 PE=1 SV=1	Cytoplasm	translation regulator	0	99.778	30	11	39	7	1	463	50.4	9.03	140.75	0	-0.195946	0.156002	High	High	High	High	High	High
Q5SRI9	Glycoprotein endo-alpha-1,2-mannosidase OS=Homo sapiens GN=MANEA PE=1 SV=1	Cytoplasm	enzyme	0	26.418	19	8	17	8	1	462	53.6	9.11	41.28	0	-0.205896	0.228919	High	High	High	High	High	High
Q9NVS9	Pyridoxine-5'-phosphate oxidase OS=Homo sapiens GN=PNPO PE=1 SV=1	Cytoplasm	enzyme	0	55.827	41	11	29	11	1	261	30	7.06	90.65	0	-0.205896	0.0890643	High	High	High	High	High	High
P27348	14-3-3 protein theta OS=Homo sapiens GN=YWHAQ PE=1 SV=1	Cytoplasm	other	0	91.039	51	14	79	8	1	245	27.7	4.78	167.46	0	-0.209228	0.217272	High	High	High	High	High	High
Q96KP4	Cytosolic non-specific dipeptidase OS=Homo sapiens GN=CNDP2 PE=1 SV=2	Cytoplasm	peptidase	0	169.828	53	19	54	19	1	475	52.8	5.97	192.86	0	-0.210897	0.198398	High	High	High	High	High	High
P22314	Ubiquitin-like modifier-activating enzyme 1 OS=Homo sapiens GN=UBA1 PE=1 SV=3	Cytoplasm	enzyme	0	150.732	38	25	73	25	1	1058	117.8	5.76	243.88	0	-0.210897	0.160713	High	High	High	High	High	High
P55145	Mesencephalic astrocyte-derived neurotrophic factor OS=Homo sapiens GN=MANF PE=1 SV=3	Extracellular Space	other	0	10.235	32	5	8	5	1	182	20.7	8.69	3.56	0	-0.212568	0.298132	High	High	High	High	High	High
P41227	N-alpha-acetyltransferase 10 OS=Homo sapiens GN=NAA10 PE=1 SV=1	Nucleus	enzyme	0.001	3.417	7	1	3	1	1	235	26.4	5.64	5	0	-0.212568	0.012431	High	High	High	High	High	High
P54578	Ubiquitin carboxyl-terminal hydrolase 14 OS=Homo sapiens GN=USP14 PE=1 SV=3	Cytoplasm	peptidase	0	49.531	31	10	23	10	1	494	56	5.3	69.77	0	-0.212568	0.39573	High	High	High	High	High	High
P35222	Catenin beta-1 OS=Homo sapiens GN=CTNNB1 PE=1 SV=1	Nucleus	transcription regulator	0	111.706	36	21	61	19	1	781	85.4	5.86	177.33	0	-0.21424	0.132977	High	High	High	High	High	High
O14950	Myosin regulatory light chain 12B OS=Homo sapiens GN=MYL12B PE=1 SV=2	Cytoplasm	other	0	27.773	39	8	19	8	1	172	19.8	4.84	53.2	0	-0.215915	0.511879	High	High	High	High	High	High
P30084	Enoyl-CoA hydratase, mitochondrial OS=Homo sapiens GN=ECHS1 PE=1 SV=4	Cytoplasm	enzyme	0	11.837	16	3	4	3	1	290	31.4	8.07	11.2	0	-0.22095		High	High	High	High	High	High
P78417	Glutathione S-transferase omega-1 OS=Homo sapiens GN=GSTO1 PE=1 SV=2	Cytoplasm	enzyme	0	13.904	21	4	10	4	1	241	27.5	6.6	24.41	0	-0.222633	0.134148	High	High	High	High	High	High
Q9NP79	Vacuolar protein sorting-associated protein VTA1 homolog OS=Homo sapiens GN=VTA1 PE=1 SV=1	Cytoplasm	other	0	11.914	16	3	4	3	1	307	33.9	6.29	13	0	-0.224317	0.132274	Not Found	High	High	Not Found	High	High
P67936	Tropomyosin alpha-4 chain OS=Homo sapiens GN=TPM4 PE=1 SV=3	Cytoplasm	other	0	37.4	46	9	27	3	1	248	28.5	4.69	50.44	0	-0.229382	0.430182	High	High	High	High	High	High
Q9HAT2	Sialate O-acetylesterase OS=Homo sapiens GN=SIAE PE=1 SV=1	Cytoplasm	enzyme	0	18.5	17	6	12	6	1	523	58.3	7.33	26.57	0	-0.231075	0.0172404	High	High	High	High	High	High
Q99426	Tubulin-folding cofactor B OS=Homo sapiens GN=TBCB PE=1 SV=2	Cytoplasm	other	0	14.769	27	4	6	4	1	244	27.3	5.15	18.25	0	-0.232769		High	High	High	High	High	High
Q8NBS9	Thioredoxin domain-containing protein 5 OS=Homo sapiens GN=TXNDC5 PE=1 SV=2	Cytoplasm	enzyme	0	16.893	17	6	12	6	1	432	47.6	5.97	17.8	0	-0.234465		High	High	High	High	High	High
Q13185	Chromobox protein homolog 3 OS=Homo sapiens GN=CBX3 PE=1 SV=4	Nucleus	transcription regulator	0	20.822	16	3	5	3	1	183	20.8	5.33	18.77	0	-0.234465	0.220604	High	High	High	High	High	High
Q16625	Occludin OS=Homo sapiens GN=OCLN PE=1 SV=1	Plasma Membrane	other	0	19.606	15	5	9	5	1	522	59.1	6.09	24.17	0	-0.236164	0.230623	High	High	High	High	High	High
P52209	6-phosphogluconate dehydrogenase, decarboxylating OS=Homo sapiens GN=PGD PE=1 SV=3	Cytoplasm	enzyme	0	111.629	45	20	42	20	1	483	53.1	7.23	141.05	0	-0.236164	0.171269	High	High	High	High	High	High
P39019	40S ribosomal protein S19 OS=Homo sapiens GN=RPS19 PE=1 SV=2	Cytoplasm	other	0.001	3.18	12	2	4	2	1	145	16.1	10.32	6.45	0	-0.242977	0.151192	High	High	High	High	High	High
P19338	Nucleolin OS=Homo sapiens GN=NCL PE=1 SV=3	Nucleus	other	0	99.856	18	17	47	17	1	710	76.6	4.7	137.43	0	-0.242977	0.577091	High	High	High	High	High	High
P55769	NHP2-like protein 1 OS=Homo sapiens GN=SNU13 PE=1 SV=3	Nucleus	other	0	9.191	23	2	2	2	1	128	14.2	8.46	5.69	0	-0.242977		Not Found	High	High	Not Found	High	High
O75832	26S proteasome non-ATPase regulatory subunit 10 OS=Homo sapiens GN=PSMD10 PE=1 SV=1	Cytoplasm	transcription regulator	0	20.408	27	4	11	4	1	226	24.4	6.1	30.32	0	-0.244685	0.102106	High	High	High	High	High	High
Q9BT78	COP9 signalosome complex subunit 4 OS=Homo sapiens GN=COPS4 PE=1 SV=1	Cytoplasm	peptidase	0	21.215	15	4	7	4	1	406	46.2	5.83	22.05	0	-0.249822		High	High	High	High	High	High
Q16543	Hsp90 co-chaperone Cdc37 OS=Homo sapiens GN=CDC37 PE=1 SV=1	Cytoplasm	kinase	0	7.303	8	3	4	3	1	378	44.4	5.25	2.67	0	-0.249822	0.0775564	High	High	High	High	High	High
P36578	60S ribosomal protein L4 OS=Homo sapiens GN=RPL4 PE=1 SV=5	Cytoplasm	enzyme	0	5.899	6	2	3	2	1	427	47.7	11.06	5.57	0	-0.251539		High	High	High	High	High	High
Q06830	Peroxiredoxin-1 OS=Homo sapiens GN=PRDX1 PE=1 SV=1	Cytoplasm	enzyme	0	74.329	52	12	39	9	1	199	22.1	8.13	106.78	2	-0.253257	0.434338	High	High	High	High	High	High
P49589	Cysteine--tRNA ligase, cytoplasmic OS=Homo sapiens GN=CARS PE=1 SV=3	Cytoplasm	enzyme	0	14.234	8	5	7	5	1	748	85.4	6.76	14.99	0	-0.254978		High	High	High	High	High	High
Q9BX68	Histidine triad nucleotide-binding protein 2, mitochondrial OS=Homo sapiens GN=HINT2 PE=1 SV=1	Cytoplasm	other	0	8.371	23	2	2	2	1	163	17.2	9.16	4.09	0	-0.260152		Not Found	High	High	Not Found	High	High
Q8IWA5	Choline transporter-like protein 2 OS=Homo sapiens GN=SLC44A2 PE=1 SV=3	Extracellular Space	transporter	0.004	2.006	2	1	2	1	1	706	80.1	8.57	2	0	-0.260152		Not Found	High	High	Not Found	High	High
P12277	Creatine kinase B-type OS=Homo sapiens GN=CKB PE=1 SV=1	Cytoplasm	kinase	0	326.617	88	34	151	32	1	381	42.6	5.59	505.43	0	-0.261881	1.84081	High	High	High	High	High	High
Q15843	NEDD8 OS=Homo sapiens GN=NEDD8 PE=1 SV=1	Nucleus	enzyme	0	19.297	53	4	8	4	1	81	9.1	8.43	17.42	0	-0.261881		High	High	High	High	High	High
P14866	Heterogeneous nuclear ribonucleoprotein L OS=Homo sapiens GN=HNRNPL PE=1 SV=2	Nucleus	other	0	25.482	9	3	6	3	1	589	64.1	8.22	22.4	0	-0.263612	0.380599	High	High	High	High	High	High
P61158	Actin-related protein 3 OS=Homo sapiens GN=ACTR3 PE=1 SV=3	Plasma Membrane	other	0	34.919	34	7	16	7	1	418	47.3	5.88	44.55	0	-0.26708	0.170526	High	High	High	High	High	High
P37837	Transaldolase OS=Homo sapiens GN=TALDO1 PE=1 SV=2	Cytoplasm	enzyme	0	21.804	27	10	22	10	1	337	37.5	6.81	41.79	0	-0.26708	0.213431	High	High	High	High	High	High
P31946	14-3-3 protein beta/alpha OS=Homo sapiens GN=YWHAB PE=1 SV=3	Cytoplasm	other	0	93.454	59	15	82	8	1	246	28.1	4.83	174.18	1	-0.272297	0.919637	High	High	High	High	High	High
P46821	Microtubule-associated protein 1B OS=Homo sapiens GN=MAP1B PE=1 SV=2	Cytoplasm	other	0	25.077	5	6	11	6	1	2468	270.5	4.81	32.23	0	-0.272297	0.0652089	High	High	High	High	High	High
O43175	D-3-phosphoglycerate dehydrogenase OS=Homo sapiens GN=PHGDH PE=1 SV=4	Cytoplasm	enzyme	0	71.31	28	14	33	13	1	533	56.6	6.71	100	0	-0.274041	0.114334	High	High	High	High	High	High
Q9NY33	Dipeptidyl peptidase 3 OS=Homo sapiens GN=DPP3 PE=1 SV=2	Cytoplasm	peptidase	0	81.398	28	11	30	11	1	737	82.5	5.1	97.88	0	-0.277534		High	High	High	High	High	High
P63279	SUMO-conjugating enzyme UBC9 OS=Homo sapiens GN=UBE2I PE=1 SV=1	Nucleus	enzyme	0	5.084	12	2	4	2	1	158	18	8.66	8.63	0	-0.279284	0.178719	High	High	High	High	High	High
P14618	Pyruvate kinase PKM OS=Homo sapiens GN=PKM PE=1 SV=4	Cytoplasm	kinase	0	241.855	72	34	104	34	1	531	57.9	7.84	368.27	0	-0.281036	1.17805	High	High	High	High	High	High
O14745	Na(+)/H(+) exchange regulatory cofactor NHE-RF1 OS=Homo sapiens GN=SLC9A3R1 PE=1 SV=4	Plasma Membrane	other	0	41.649	35	8	16	8	1	358	38.8	5.77	48.32	0	-0.286304	0.188219	High	High	High	High	High	High
P50502	Hsc70-interacting protein OS=Homo sapiens GN=ST13 PE=1 SV=2	Cytoplasm	other	0	38.149	22	7	15	7	1	369	41.3	5.27	46.87	0	-0.291592	0.420835	High	High	High	High	High	High
P06733	Alpha-enolase OS=Homo sapiens GN=ENO1 PE=1 SV=2	Cytoplasm	enzyme	0	377.963	69	34	153	30	1	434	47.1	7.39	555.78	4	-0.295128	1.45737	High	High	High	High	High	High
P38159	RNA-binding motif protein, X chromosome OS=Homo sapiens GN=RBMX PE=1 SV=3	Nucleus	other	0	13.683	12	5	8	5	1	391	42.3	10.05	14.99	0	-0.296899	0.104885	High	High	High	High	High	High
Q9UQ80	Proliferation-associated protein 2G4 OS=Homo sapiens GN=PA2G4 PE=1 SV=3	Nucleus	transcription regulator	0	68.955	43	15	29	15	1	394	43.8	6.55	80.04	0	-0.298673	1.19398	High	High	High	High	High	High
P49368	T-complex protein 1 subunit gamma OS=Homo sapiens GN=CCT3 PE=1 SV=4	Cytoplasm	other	0	41.016	27	11	21	11	1	545	60.5	6.49	53.49	0	-0.298673	0.968426	High	High	High	High	High	High
P55060	Exportin-2 OS=Homo sapiens GN=CSE1L PE=1 SV=3	Nucleus	transporter	0	32.791	12	11	26	11	1	971	110.3	5.77	57.49	0	-0.304006		High	High	High	High	High	High
Q14103	Heterogeneous nuclear ribonucleoprotein D0 OS=Homo sapiens GN=HNRNPD PE=1 SV=1	Nucleus	transcription regulator	0	39.009	23	6	14	6	1	355	38.4	7.81	52.21	0	-0.307573	0.525576	High	High	High	High	High	High
O75347	Tubulin-specific chaperone A OS=Homo sapiens GN=TBCA PE=1 SV=3	Cytoplasm	other	0	32.538	53	8	22	8	1	108	12.8	5.29	50.65	0	-0.316528	0.19483	High	High	High	High	High	High
P31939	Bifunctional purine biosynthesis protein PURH OS=Homo sapiens GN=ATIC PE=1 SV=3	Cytoplasm	enzyme	0	47.792	26	12	25	12	1	592	64.6	6.71	62.94	0	-0.321928	0.865553	High	High	High	High	High	High
Q12955	Ankyrin-3 OS=Homo sapiens GN=ANK3 PE=1 SV=3	Plasma Membrane	other	0	37.819	3	7	14	7	1	4377	480.1	6.49	45.65	0	-0.321928		High	High	High	High	High	High
Q9UHA4	Ragulator complex protein LAMTOR3 OS=Homo sapiens GN=LAMTOR3 PE=1 SV=1	Cytoplasm	other	0	9.493	16	2	3	2	1	124	13.6	7.34	9.19	0	-0.325539		High	High	High	High	High	High
P14324	Farnesyl pyrophosphate synthase OS=Homo sapiens GN=FDPS PE=1 SV=4	Cytoplasm	enzyme	0	19.193	14	4	9	4	1	419	48.2	6.15	22.4	0	-0.327348	0.0942141	High	High	High	High	High	High
Q92882	Osteoclast-stimulating factor 1 OS=Homo sapiens GN=OSTF1 PE=1 SV=2	Nucleus	transcription regulator	0	13.016	19	2	3	2	1	214	23.8	5.68	13.28	0	-0.32916	0.158574	Not Found	High	High	Not Found	High	High
P11142	Heat shock cognate 71 kDa protein OS=Homo sapiens GN=HSPA8 PE=1 SV=1	Cytoplasm	enzyme	0	282.827	63	38	147	32	1	646	70.9	5.52	466.04	2	-0.32916	0.778458	High	High	High	High	High	High
P13489	Ribonuclease inhibitor OS=Homo sapiens GN=RNH1 PE=1 SV=2	Cytoplasm	other	0	39.131	28	8	15	8	1	461	49.9	4.82	42.88	0	-0.330973		High	High	High	High	High	High
P68366	Tubulin alpha-4A chain OS=Homo sapiens GN=TUBA4A PE=1 SV=1	Cytoplasm	other	0	157.081	64	24	90	4	1	448	49.9	5.06	264.62	0	-0.332789	0.358196	High	High	High	High	High	High
P03973	Antileukoproteinase OS=Homo sapiens GN=SLPI PE=1 SV=2	Cytoplasm	other	0.001	4.442	14	2	3	2	1	132	14.3	8.75	2.37	0	-0.336428		High	High	High	High	High	High
P61163	Alpha-centractin OS=Homo sapiens GN=ACTR1A PE=1 SV=1	Cytoplasm	other	0	10.999	22	3	3	3	1	376	42.6	6.64	7.87	0	-0.336428		Not Found	High	High	Not Found	High	High
P30040	Endoplasmic reticulum resident protein 29 OS=Homo sapiens GN=ERP29 PE=1 SV=4	Cytoplasm	transporter	0	18.252	22	4	9	4	1	261	29	7.31	24.17	0	-0.336428	0.172344	High	High	High	High	High	High
P62906	60S ribosomal protein L10a OS=Homo sapiens GN=RPL10A PE=1 SV=2	Nucleus	other	0	12.455	13	3	7	3	1	217	24.8	9.94	14.99	0	-0.33825	0.482167	High	High	High	High	High	High
O95777	U6 snRNA-associated Sm-like protein LSm8 OS=Homo sapiens GN=LSM8 PE=1 SV=3	Nucleus	other	0	8.669	44	3	6	3	1	96	10.4	4.48	11.94	0	-0.33825		High	High	High	High	High	High
P13693	Translationally-controlled tumor protein OS=Homo sapiens GN=TPT1 PE=1 SV=1	Cytoplasm	other	0	28.437	40	6	14	6	1	172	19.6	4.93	29.62	0	-0.341903	0.528219	High	High	High	High	High	High
P07741	Adenine phosphoribosyltransferase OS=Homo sapiens GN=APRT PE=1 SV=2	Cytoplasm	enzyme	0	44.498	49	6	18	6	1	180	19.6	6.02	53.53	0	-0.341903	0.342855	High	High	High	High	High	High
O00233	26S proteasome non-ATPase regulatory subunit 9 OS=Homo sapiens GN=PSMD9 PE=1 SV=3	Cytoplasm	transcription regulator	0	18.367	13	4	10	4	1	223	24.7	6.95	27.92	0	-0.343732	0.323789	High	High	High	High	High	High
P08758	Annexin A5 OS=Homo sapiens GN=ANXA5 PE=1 SV=2	Plasma Membrane	transporter	0	101.775	64	18	53	18	1	320	35.9	5.05	164.78	0	-0.343732	0.731739	High	High	High	High	High	High
P61923	Coatomer subunit zeta-1 OS=Homo sapiens GN=COPZ1 PE=1 SV=1	Cytoplasm	transporter	0.005	1.924	14	1	2	1	1	177	20.2	4.81	2.26	0	-0.349235		High	Not Found	High	High	Not Found	High
P02545	Prelamin-A/C OS=Homo sapiens GN=LMNA PE=1 SV=1	Nucleus	other	0	70.618	33	22	58	21	1	664	74.1	7.02	117.29	1	-0.349235	0.450831	High	High	High	High	High	High
Q15365	Poly(rC)-binding protein 1 OS=Homo sapiens GN=PCBP1 PE=1 SV=2	Nucleus	translation regulator	0	38.895	33	7	18	5	1	356	37.5	7.09	55.38	0	-0.351074	0.513618	High	High	High	High	High	High
P84090	Enhancer of rudimentary homolog OS=Homo sapiens GN=ERH PE=1 SV=1	Nucleus	other	0	5.262	23	2	5	2	1	104	12.3	5.92	16.79	0	-0.352916	0.132064	High	High	High	High	High	High
P23528	Cofilin-1 OS=Homo sapiens GN=CFL1 PE=1 SV=3	Nucleus	other	0	113.63	64	12	44	12	1	166	18.5	8.09	130.59	0	-0.360305	1.96877	High	High	High	High	High	High
P35237	Serpin B6 OS=Homo sapiens GN=SERPINB6 PE=1 SV=3	Cytoplasm	other	0	45.534	34	10	16	10	1	376	42.6	5.27	44.6	0	-0.360305	0.409626	High	High	High	High	High	High
P62304	Small nuclear ribonucleoprotein E OS=Homo sapiens GN=SNRPE PE=1 SV=1	Nucleus	other	0	6.307	15	2	5	2	1	92	10.8	9.44	12.27	0	-0.360305	0.0528128	High	High	High	High	High	High
P07900	Heat shock protein HSP 90-alpha OS=Homo sapiens GN=HSP90AA1 PE=1 SV=5	Cytoplasm	enzyme	0	291.581	54	40	147	25	1	732	84.6	5.02	453.32	0	-0.364013	1.03889	High	High	High	High	High	High
P05067	Amyloid beta A4 protein OS=Homo sapiens GN=APP PE=1 SV=3	Plasma Membrane	other	0	221.078	40	27	114	26	1	770	86.9	4.82	359.57	0	-0.364013	1.06324	High	High	High	High	High	High
P16949	Stathmin OS=Homo sapiens GN=STMN1 PE=1 SV=3	Cytoplasm	other	0	15.761	36	5	12	5	1	149	17.3	5.97	18.99	0	-0.365871	0.0117483	High	High	High	High	High	High
P10909	Clusterin OS=Homo sapiens GN=CLU PE=1 SV=1	Cytoplasm	other	0	26.747	17	6	10	6	1	449	52.5	6.27	20.94	0	-0.365871	0.139282	High	High	High	High	High	High
O76003	Glutaredoxin-3 OS=Homo sapiens GN=GLRX3 PE=1 SV=2	Cytoplasm	enzyme	0	30.688	20	4	12	4	1	335	37.4	5.39	43.77	0	-0.367732		High	High	High	High	High	High
P12004	Proliferating cell nuclear antigen OS=Homo sapiens GN=PCNA PE=1 SV=1	Nucleus	enzyme	0	36.041	30	7	18	7	1	261	28.8	4.69	44.97	0	-0.367732	0.935891	High	High	High	High	High	High
P53618	Coatomer subunit beta OS=Homo sapiens GN=COPB1 PE=1 SV=3	Cytoplasm	transporter	0	9.66	4	4	6	4	1	953	107.1	6.05	10.39	0	-0.373327		High	High	High	High	High	High
P58546	Myotrophin OS=Homo sapiens GN=MTPN PE=1 SV=2	Nucleus	transcription regulator	0	7.559	27	2	6	2	1	118	12.9	5.52	7.74	0	-0.378944	0.211196	High	High	High	High	High	High
Q14696	LDLR chaperone MESD OS=Homo sapiens GN=MESDC2 PE=1 SV=2	Extracellular Space	other	0.001	4.209	7	1	3	1	1	234	26.1	7.78	9.97	0	-0.380822	1.14101	High	High	High	High	High	High
P30101	Protein disulfide-isomerase A3 OS=Homo sapiens GN=PDIA3 PE=1 SV=4	Cytoplasm	peptidase	0	137.197	51	25	71	24	1	505	56.7	6.35	217.4	0	-0.390245	0.909202	High	High	High	High	High	High
O95633	Follistatin-related protein 3 OS=Homo sapiens GN=FSTL3 PE=1 SV=1	Extracellular Space	other	0	10.607	11	2	3	2	1	263	27.6	6.77	7.9	0	-0.405451		High	High	Not Found	High	High	Not Found
P59998	Actin-related protein 2/3 complex subunit 4 OS=Homo sapiens GN=ARPC4 PE=1 SV=3	Cytoplasm	other	0	7.353	20	3	5	3	1	168	19.7	8.43	11.97	0	-0.407364	0.215249	High	High	High	High	High	High
Q15149	Plectin OS=Homo sapiens GN=PLEC PE=1 SV=3	Cytoplasm	other	0	61.406	6	21	32	18	1	4684	531.5	5.96	66.33	0	-0.407364	0.402288	High	High	High	High	High	High
P49588	Alanine--tRNA ligase, cytoplasmic OS=Homo sapiens GN=AARS PE=1 SV=2	Cytoplasm	enzyme	0	136.068	37	26	62	26	1	968	106.7	5.53	179.75	0	-0.411195	1.33763	High	High	High	High	High	High
P31949	Protein S100-A11 OS=Homo sapiens GN=S100A11 PE=1 SV=2	Cytoplasm	other	0	20.64	72	6	14	6	1	105	11.7	7.12	40.13	0	-0.413115	0.344457	High	High	High	High	High	High
Q13442	28 kDa heat- and acid-stable phosphoprotein OS=Homo sapiens GN=PDAP1 PE=1 SV=1	Cytoplasm	other	0	15.076	27	5	9	5	1	181	20.6	8.87	22.27	0	-0.413115	0.78188	High	High	High	High	High	High
Q96K17	Transcription factor BTF3 homolog 4 OS=Homo sapiens GN=BTF3L4 PE=1 SV=1	Other	other	0	23.962	25	3	7	2	1	158	17.3	6.35	27.76	1	-0.415037	0.52549	High	High	High	High	High	High
P05198	Eukaryotic translation initiation factor 2 subunit 1 OS=Homo sapiens GN=EIF2S1 PE=1 SV=3	Cytoplasm	translation regulator	0	25.6	22	6	15	6	1	315	36.1	5.08	35.1	0	-0.415037	0.557576	High	High	High	High	High	High
Q9H3U7	SPARC-related modular calcium-binding protein 2 OS=Homo sapiens GN=SMOC2 PE=2 SV=2	Extracellular Space	other	0.01	1.645	2	1	3	1	1	446	49.6	8.46	4.66	0	-0.416962	0.163843	High	High	High	High	High	High
Q9UMS4	Pre-mRNA-processing factor 19 OS=Homo sapiens GN=PRPF19 PE=1 SV=1	Nucleus	enzyme	0	24.161	15	6	14	6	1	504	55.1	6.61	41.87	0	-0.41889	0.181261	High	High	High	High	High	High
P0C0S5	Histone H2A.Z OS=Homo sapiens GN=H2AFZ PE=1 SV=2	Nucleus	other	0	20.126	56	4	13	2	1	128	13.5	10.58	31.88	0	-0.42082	0.877731	High	High	High	High	High	High
Q13283	Ras GTPase-activating protein-binding protein 1 OS=Homo sapiens GN=G3BP1 PE=1 SV=1	Nucleus	enzyme	0	24.13	15	6	8	6	1	466	52.1	5.52	22.8	0	-0.422752		High	High	High	High	High	High
Q15084	Protein disulfide-isomerase A6 OS=Homo sapiens GN=PDIA6 PE=1 SV=1	Cytoplasm	enzyme	0	52.309	28	8	21	8	1	440	48.1	5.08	71.32	0	-0.424688	0.31939	High	High	High	High	High	High
Q9NPA8	Transcription and mRNA export factor ENY2 OS=Homo sapiens GN=ENY2 PE=1 SV=1	Nucleus	transcription regulator	0	5.042	32	2	2	2	1	101	11.5	9.33	5.13	0	-0.424688	0.674669	High	Not Found	High	High	Not Found	High
P27797	Calreticulin OS=Homo sapiens GN=CALR PE=1 SV=1	Cytoplasm	transcription regulator	0	50.753	17	9	28	9	1	417	48.1	4.44	64.15	0	-0.428566	1.136	High	High	High	High	High	High
P61758	Prefoldin subunit 3 OS=Homo sapiens GN=VBP1 PE=1 SV=3	Cytoplasm	other	0	8.777	12	2	6	2	1	197	22.6	7.11	13.17	0	-0.428566	0.307965	High	High	High	High	High	High
Q04760	Lactoylglutathione lyase OS=Homo sapiens GN=GLO1 PE=1 SV=4	Cytoplasm	enzyme	0	22.679	54	7	14	7	1	184	20.8	5.31	30.64	0	-0.432455	0.245528	High	High	High	High	High	High
P52565	Rho GDP-dissociation inhibitor 1 OS=Homo sapiens GN=ARHGDIA PE=1 SV=3	Cytoplasm	other	0	42.598	52	10	26	10	1	204	23.2	5.11	57.33	0	-0.436354	0.650195	High	High	High	High	High	High
Q9UNF0	Protein kinase C and casein kinase substrate in neurons protein 2 OS=Homo sapiens GN=PACSIN2 PE=1 SV=2	Cytoplasm	transporter	0	14.733	7	4	8	4	1	486	55.7	5.2	22.83	0	-0.438307	0.205084	High	High	High	High	High	High
P30043	Flavin reductase (NADPH) OS=Homo sapiens GN=BLVRB PE=1 SV=3	Cytoplasm	enzyme	0	70.707	61	10	34	10	1	206	22.1	7.65	123.74	0	-0.440263	0.452561	High	High	High	High	High	High
P26599	Polypyrimidine tract-binding protein 1 OS=Homo sapiens GN=PTBP1 PE=1 SV=1	Nucleus	enzyme	0	81.625	35	10	30	10	1	531	57.2	9.17	130.3	0	-0.440263	0.445303	High	High	High	High	High	High
P0DP23	Calmodulin-1 OS=Homo sapiens GN=CALM1 PE=1 SV=1	Cytoplasm	other	0	12.151	36	3	5	3	1	149	16.8	4.22	13.71	0	-0.440263	0.734606	High	High	High	High	High	High
Q9H173	Nucleotide exchange factor SIL1 OS=Homo sapiens GN=SIL1 PE=1 SV=1	Cytoplasm	transporter	0	19.266	21	7	17	7	1	461	52.1	5.36	36.63	0	-0.442222		High	High	High	High	High	High
Q9Y2B0	Protein canopy homolog 2 OS=Homo sapiens GN=CNPY2 PE=1 SV=1	Plasma Membrane	other	0	26.623	53	6	14	6	1	182	20.6	4.92	41.04	0	-0.444184	0.557313	High	High	High	High	High	High
Q6FI81	Anamorsin OS=Homo sapiens GN=CIAPIN1 PE=1 SV=2	Cytoplasm	other	0	9.343	9	3	3	3	1	312	33.6	5.62	7.42	0	-0.446148		High	High	High	High	High	High
P69905	Hemoglobin subunit alpha OS=Homo sapiens GN=HBA1 PE=1 SV=2	#N/A	#N/A	0	13.291	26	2	7	2	1	142	15.2	8.68	19.42	0	-0.448115		High	High	High	High	High	High
P05455	Lupus La protein OS=Homo sapiens GN=SSB PE=1 SV=2	Nucleus	enzyme	0	30.517	22	8	14	8	1	408	46.8	7.12	42.82	0	-0.450084	0.115239	High	High	High	High	High	High
Q92688	Acidic leucine-rich nuclear phosphoprotein 32 family member B OS=Homo sapiens GN=ANP32B PE=1 SV=1	Nucleus	other	0	51.956	19	8	22	5	1	251	28.8	4.06	62.78	0	-0.463947	0.511377	High	High	High	High	High	High
P39687	Acidic leucine-rich nuclear phosphoprotein 32 family member A OS=Homo sapiens GN=ANP32A PE=1 SV=1	Other	other	0	65.094	26	11	31	8	1	249	28.6	4.09	91.18	2	-0.463947	0.671266	High	High	High	High	High	High
P31948	Stress-induced-phosphoprotein 1 OS=Homo sapiens GN=STIP1 PE=1 SV=1	Cytoplasm	other	0	58.057	30	15	33	15	1	543	62.6	6.8	86.69	0	-0.477944	0.329747	High	High	High	High	High	High
P08865	40S ribosomal protein SA OS=Homo sapiens GN=RPSA PE=1 SV=4	Cytoplasm	translation regulator	0	52.8	42	9	25	9	1	295	32.8	4.87	81.32	0	-0.477944	0.761273	High	High	High	High	High	High
Q9UHD8	Septin-9 OS=Homo sapiens GN=SEPT9 PE=1 SV=2	Cytoplasm	enzyme	0	17.293	7	4	6	4	1	586	65.4	8.97	16.12	0	-0.481969	0.270463	High	High	High	High	High	High
Q00577	Transcriptional activator protein Pur-alpha OS=Homo sapiens GN=PURA PE=1 SV=2	Nucleus	transcription regulator	0	32.888	30	7	17	6	1	322	34.9	6.44	49.84	1	-0.490051	0.898032	High	High	High	High	High	High
O60869	Endothelial differentiation-related factor 1 OS=Homo sapiens GN=EDF1 PE=1 SV=1	Nucleus	transcription regulator	0	7.45	18	2	2	2	1	148	16.4	9.95	3.02	0	-0.490051		High	High	Not Found	High	High	Not Found
P43686	26S protease regulatory subunit 6B OS=Homo sapiens GN=PSMC4 PE=1 SV=2	Nucleus	peptidase	0	25.906	18	4	9	4	1	418	47.3	5.21	26.56	0	-0.498179		High	High	High	High	High	High
Q14980	Nuclear mitotic apparatus protein 1 OS=Homo sapiens GN=NUMA1 PE=1 SV=2	Nucleus	other	0	54.501	9	15	29	15	1	2115	238.1	5.78	82.97	0	-0.498179	0.159176	High	High	High	High	High	High
P08238	Heat shock protein HSP 90-beta OS=Homo sapiens GN=HSP90AB1 PE=1 SV=4	Cytoplasm	enzyme	0	386.892	60	48	175	31	1	724	83.2	5.03	541.79	12	-0.500218	0.722048	High	High	High	High	High	High
O60814	Histone H2B type 1-K OS=Homo sapiens GN=HIST1H2BK PE=1 SV=3	Nucleus	other	0	87.524	49	13	49	1	1	126	13.9	10.32	149.43	0	-0.500218	0.53687	High	High	Not Found	High	High	Not Found
P61604	10 kDa heat shock protein, mitochondrial OS=Homo sapiens GN=HSPE1 PE=1 SV=2	Cytoplasm	enzyme	0	16.738	33	5	11	5	1	102	10.9	8.92	19.6	0	-0.50226	0.212918	High	High	High	High	High	High
Q8IZA0	Dyslexia-associated protein KIAA0319-like protein OS=Homo sapiens GN=KIAA0319L PE=1 SV=2	Cytoplasm	other	0	9.567	3	2	4	2	1	1049	115.6	6.05	18.32	0	-0.506353		High	High	High	High	High	High
P50991	T-complex protein 1 subunit delta OS=Homo sapiens GN=CCT4 PE=1 SV=4	Cytoplasm	other	0	34.125	22	8	21	7	1	539	57.9	7.83	57.32	0	-0.514573	0.375079	High	High	High	High	High	High
P06748	Nucleophosmin OS=Homo sapiens GN=NPM1 PE=1 SV=2	Nucleus	transcription regulator	0	108.336	32	13	54	13	1	294	32.6	4.78	175.41	0	-0.514573	1.85211	High	High	High	High	High	High
P27695	DNA-(apurinic or apyrimidinic site) lyase OS=Homo sapiens GN=APEX1 PE=1 SV=2	Nucleus	enzyme	0	105.479	62	21	45	21	1	318	35.5	8.12	149.51	0	-0.520769	0.384374	High	High	High	High	High	High
Q15293	Reticulocalbin-1 OS=Homo sapiens GN=RCN1 PE=1 SV=1	Cytoplasm	other	0	14.837	20	3	4	3	1	331	38.9	5	13.81	0	-0.520769	0.158363	High	High	High	High	High	High
O94766	Galactosylgalactosylxylosylprotein 3-beta-glucuronosyltransferase 3 OS=Homo sapiens GN=B3GAT3 PE=1 SV=2	Cytoplasm	enzyme	0	16.605	23	5	7	5	1	335	37.1	8.27	17.94	0	-0.526992		High	High	High	High	High	High
P55854	Small ubiquitin-related modifier 3 OS=Homo sapiens GN=SUMO3 PE=1 SV=2	Nucleus	other	0	6.975	46	2	6	2	1	103	11.6	5.49	19.28	0	-0.526992	0.365121	High	High	High	High	High	High
Q15185	Prostaglandin E synthase 3 OS=Homo sapiens GN=PTGES3 PE=1 SV=1	Cytoplasm	enzyme	0	14.266	27	5	11	5	1	160	18.7	4.54	25.73	0	-0.529073	0.71845	High	High	High	High	High	High
P18065	Insulin-like growth factor-binding protein 2 OS=Homo sapiens GN=IGFBP2 PE=1 SV=2	Extracellular Space	other	0	102.776	68	17	54	17	1	325	34.8	7.5	165.85	0	-0.533242	0.380465	High	High	High	High	High	High
P19823	Inter-alpha-trypsin inhibitor heavy chain H2 OS=Homo sapiens GN=ITIH2 PE=1 SV=2	Extracellular Space	other	0	22.545	8	7	15	7	1	946	106.4	6.86	17.17	0	-0.541618	0.448536	High	High	High	High	High	High
P21281	V-type proton ATPase subunit B, brain isoform OS=Homo sapiens GN=ATP6V1B2 PE=1 SV=3	Cytoplasm	transporter	0	37.577	25	8	17	8	1	511	56.5	5.81	49.3	0	-0.547932	0.0899209	High	High	High	High	High	High
P00568	Adenylate kinase isoenzyme 1 OS=Homo sapiens GN=AK1 PE=1 SV=3	Cytoplasm	kinase	0	25.607	29	6	12	6	1	194	21.6	8.63	20.68	0	-0.550043	0.305249	High	High	High	High	High	High
P53396	ATP-citrate synthase OS=Homo sapiens GN=ACLY PE=1 SV=3	Cytoplasm	enzyme	0	122.601	28	29	69	29	1	1101	120.8	7.33	185.74	0	-0.550043	0.735199	High	High	High	High	High	High
P24534	Elongation factor 1-beta OS=Homo sapiens GN=EEF1B2 PE=1 SV=3	Cytoplasm	translation regulator	0.001	2.305	12	1	3	1	1	225	24.7	4.67	0	0	-0.552156	0.15876	High	High	Not Found	High	High	Not Found
P23527	Histone H2B type 1-O OS=Homo sapiens GN=HIST1H2BO PE=1 SV=3	Nucleus	other	0	104.638	49	15	56	3	1	126	13.9	10.32	171.24	6	-0.556393	0.443512	High	High	High	High	High	High
O75937	DnaJ homolog subfamily C member 8 OS=Homo sapiens GN=DNAJC8 PE=1 SV=2	Nucleus	other	0.001	2.586	5	1	2	1	1	253	29.8	9.06	2.28	0	-0.556393	0.178199	High	High	Not Found	High	High	Not Found
P30085	UMP-CMP kinase OS=Homo sapiens GN=CMPK1 PE=1 SV=3	Nucleus	kinase	0	9.839	21	3	8	2	1	196	22.2	5.57	12.09	0	-0.560643	0.475077	High	High	High	High	High	High
Q02790	Peptidyl-prolyl cis-trans isomerase FKBP4 OS=Homo sapiens GN=FKBP4 PE=1 SV=3	Nucleus	enzyme	0	80.988	42	19	43	19	1	459	51.8	5.43	112.56	0	-0.564905	0.742744	High	High	High	High	High	High
P49591	Serine--tRNA ligase, cytoplasmic OS=Homo sapiens GN=SARS PE=1 SV=3	Cytoplasm	enzyme	0	10.728	6	3	11	3	1	514	58.7	6.43	21.2	0	-0.567041	0.473233	High	High	High	High	High	High
P16422	Epithelial cell adhesion molecule OS=Homo sapiens GN=EPCAM PE=1 SV=2	Plasma Membrane	other	0.001	4.406	4	2	5	2	1	314	34.9	7.46	12.69	0	-0.573467	0.46458	High	High	High	High	High	High
P30050	60S ribosomal protein L12 OS=Homo sapiens GN=RPL12 PE=1 SV=1	Nucleus	other	0	53.48	60	8	26	8	1	165	17.8	9.42	82.92	0	-0.573467	0.973135	High	High	High	High	High	High
Q9H773	dCTP pyrophosphatase 1 OS=Homo sapiens GN=DCTPP1 PE=1 SV=1	Cytoplasm	enzyme	0	22.917	42	6	13	6	1	170	18.7	5.03	31.06	0	-0.575615	0.971029	High	High	High	High	High	High
P21964	Catechol O-methyltransferase OS=Homo sapiens GN=COMT PE=1 SV=2	Cytoplasm	enzyme	0	43.413	32	6	14	6	1	271	30	5.47	50.47	0	-0.577767	0.597764	High	High	High	High	High	High
Q6UXD5	Seizure 6-like protein 2 OS=Homo sapiens GN=SEZ6L2 PE=1 SV=2	Cytoplasm	other	0	80.295	24	16	44	16	1	910	97.5	4.89	134.02	0	-0.579922	0.496372	High	High	High	High	High	High
Q7KZF4	Staphylococcal nuclease domain-containing protein 1 OS=Homo sapiens GN=SND1 PE=1 SV=1	Nucleus	enzyme	0	76.833	29	18	32	18	1	910	101.9	7.17	82.48	0	-0.586406	1.01613	High	High	High	High	High	High
P54819	Adenylate kinase 2, mitochondrial OS=Homo sapiens GN=AK2 PE=1 SV=2	Cytoplasm	kinase	0	41.556	55	12	21	11	1	239	26.5	7.81	47.47	0	-0.588574	1.82558	High	High	High	High	High	High
P54105	Methylosome subunit pICln OS=Homo sapiens GN=CLNS1A PE=1 SV=1	Plasma Membrane	ion channel	0.001	4.519	7	1	2	1	1	237	26.2	4.11	7.15	0	-0.588574	0.378641	Not Found	High	High	Not Found	High	High
Q13838	Spliceosome RNA helicase DDX39B OS=Homo sapiens GN=DDX39B PE=1 SV=1	Nucleus	enzyme	0	41.134	28	9	26	9	1	428	49	5.67	79.21	0	-0.590745	1.48094	High	High	High	High	High	High
P50990	T-complex protein 1 subunit theta OS=Homo sapiens GN=CCT8 PE=1 SV=4	Cytoplasm	enzyme	0	28.721	15	9	20	9	1	548	59.6	5.6	41.28	0	-0.595097	0.233034	High	High	High	High	High	High
P63244	Receptor of activated protein C kinase 1 OS=Homo sapiens GN=RACK1 PE=1 SV=3	Cytoplasm	enzyme	0	34.955	34	6	12	6	1	317	35.1	7.69	42.61	0	-0.60165		High	High	High	High	High	High
Q6FI13	Histone H2A type 2-A OS=Homo sapiens GN=HIST2H2AA3 PE=1 SV=3			0	49.752	57	8	26	2	1	130	14.1	10.9	67.58	0	-0.60165	0.375453	High	High	High	High	High	High
P61160	Actin-related protein 2 OS=Homo sapiens GN=ACTR2 PE=1 SV=1	Plasma Membrane	other	0	17.506	17	5	11	5	1	394	44.7	6.74	25.87	0	-0.610433	0.306092	High	High	High	High	High	High
Q92973	Transportin-1 OS=Homo sapiens GN=TNPO1 PE=1 SV=2	Nucleus	transporter	0.001	2.558	1	1	2	1	1	898	102.3	4.98	2.4	0	-0.617056		Not Found	High	High	Not Found	High	High
P60842	Eukaryotic initiation factor 4A-I OS=Homo sapiens GN=EIF4A1 PE=1 SV=1	Cytoplasm	translation regulator	0	132.333	64	23	57	23	1	406	46.1	5.48	160.61	0	-0.617056	1.23879	High	High	High	High	High	High
P60891	Ribose-phosphate pyrophosphokinase 1 OS=Homo sapiens GN=PRPS1 PE=1 SV=2	Cytoplasm	kinase	0	18.011	12	3	7	3	1	318	34.8	6.98	17.03	0	-0.617056		High	High	High	High	High	High
O00232	26S proteasome non-ATPase regulatory subunit 12 OS=Homo sapiens GN=PSMD12 PE=1 SV=3	Cytoplasm	other	0	9.587	6	2	2	2	1	456	52.9	7.65	5.31	0	-0.617056		High	Not Found	High	High	Not Found	High
P20700	Lamin-B1 OS=Homo sapiens GN=LMNB1 PE=1 SV=2	Nucleus	other	0	66.994	31	15	36	12	1	586	66.4	5.16	98.53	2	-0.619271	1.64236	High	High	High	High	High	High
O15145	Actin-related protein 2/3 complex subunit 3 OS=Homo sapiens GN=ARPC3 PE=1 SV=3	Cytoplasm	other	0	7.695	19	4	8	4	1	178	20.5	8.59	10.97	0	-0.62371	0.771444	High	High	High	High	High	High
P68371	Tubulin beta-4B chain OS=Homo sapiens GN=TUBB4B PE=1 SV=1	Cytoplasm	other	0	249.891	77	29	96	6	1	445	49.8	4.89	346.98	11	-0.625934	1.46299	High	High	High	High	High	High
P78371	T-complex protein 1 subunit beta OS=Homo sapiens GN=CCT2 PE=1 SV=4	Cytoplasm	kinase	0	43.926	24	10	21	10	1	535	57.5	6.46	65.99	0	-0.628162	0.651236	High	High	High	High	High	High
Q8NC51	Plasminogen activator inhibitor 1 RNA-binding protein OS=Homo sapiens GN=SERBP1 PE=1 SV=2	Cytoplasm	other	0	41.341	31	8	21	8	1	408	44.9	8.65	71.27	0	-0.639355	2.16045	High	High	High	High	High	High
P53999	Activated RNA polymerase II transcriptional coactivator p15 OS=Homo sapiens GN=SUB1 PE=1 SV=3	Nucleus	transcription regulator	0	28.435	46	7	13	7	1	127	14.4	9.6	37.83	0	-0.639355	1.0064	High	High	High	High	High	High
P41567	Eukaryotic translation initiation factor 1 OS=Homo sapiens GN=EIF1 PE=1 SV=1	Cytoplasm	translation regulator	0	26.563	50	4	8	4	1	113	12.7	7.44	30.84	0	-0.641604	0.695981	High	High	High	High	High	High
P35241	Radixin OS=Homo sapiens GN=RDX PE=1 SV=1	Cytoplasm	other	0	52.308	23	15	29	9	1	583	68.5	6.37	60.63	3	-0.643856	1.6433	High	High	High	High	High	High
O75607	Nucleoplasmin-3 OS=Homo sapiens GN=NPM3 PE=1 SV=3	Nucleus	other	0	8.488	14	2	4	2	1	178	19.3	4.63	10.47	0	-0.648372	0.416467	High	High	High	High	High	High
P17987	T-complex protein 1 subunit alpha OS=Homo sapiens GN=TCP1 PE=1 SV=1	Cytoplasm	other	0	35.202	23	10	18	10	1	556	60.3	6.11	42.55	0	-0.648372	0.649567	High	High	High	High	High	High
P30044	Peroxiredoxin-5, mitochondrial OS=Homo sapiens GN=PRDX5 PE=1 SV=4	Cytoplasm	enzyme	0	22.371	30	4	8	4	1	214	22.1	8.7	19.73	0	-0.650635	0.238019	High	High	High	High	High	High
P00441	Superoxide dismutase [Cu-Zn] OS=Homo sapiens GN=SOD1 PE=1 SV=2	Cytoplasm	enzyme	0	20.51	53	4	9	4	1	154	15.9	6.13	24.41	0	-0.652901	0.67138	High	High	High	High	High	High
P48643	T-complex protein 1 subunit epsilon OS=Homo sapiens GN=CCT5 PE=1 SV=1	Cytoplasm	other	0	26.649	16	6	14	5	1	541	59.6	5.66	41.96	0	-0.657445		High	High	High	High	High	High
Q15181	Inorganic pyrophosphatase OS=Homo sapiens GN=PPA1 PE=1 SV=2	Cytoplasm	enzyme	0	47.021	46	9	21	9	1	289	32.6	5.86	69.11	0	-0.664288	0.698094	High	High	High	High	High	High
P61978	Heterogeneous nuclear ribonucleoprotein K OS=Homo sapiens GN=HNRNPK PE=1 SV=1	Nucleus	transcription regulator	0	67.672	40	16	43	16	1	463	50.9	5.54	122.46	0	-0.671164	2.14743	High	High	High	High	High	High
P60709	Actin, cytoplasmic 1 OS=Homo sapiens GN=ACTB PE=1 SV=1	Cytoplasm	other	0	268.871	81	29	120	1	1	375	41.7	5.48	400.62	17	-0.678072	0.47365	High	High	High	High	High	High
P05388	60S acidic ribosomal protein P0 OS=Homo sapiens GN=RPLP0 PE=1 SV=1	Cytoplasm	other	0	22.295	27	7	16	7	1	317	34.3	5.97	30.26	0	-0.678072	1.16328	High	High	High	High	High	High
Q14011	Cold-inducible RNA-binding protein OS=Homo sapiens GN=CIRBP PE=1 SV=1	Nucleus	translation regulator	0	12.772	29	3	7	3	1	172	18.6	9.51	20.4	0	-0.68966	0.92958	High	High	High	High	High	High
P55327	Tumor protein D52 OS=Homo sapiens GN=TPD52 PE=1 SV=2	Cytoplasm	other	0	12.768	25	2	3	2	1	224	24.3	4.83	12.38	0	-0.696658		Not Found	High	High	Not Found	High	High
P09497	Clathrin light chain B OS=Homo sapiens GN=CLTB PE=1 SV=1	Plasma Membrane	other	0.001	3.983	8	2	3	2	1	229	25.2	4.64	1.92	0	-0.698998		High	High	Not Found	High	High	Not Found
P52907	F-actin-capping protein subunit alpha-1 OS=Homo sapiens GN=CAPZA1 PE=1 SV=3	Cytoplasm	other	0	13.373	14	4	7	4	1	286	32.9	5.69	14.94	0	-0.701342	0.273626	High	High	High	High	High	High
P63241	Eukaryotic translation initiation factor 5A-1 OS=Homo sapiens GN=EIF5A PE=1 SV=2	Cytoplasm	translation regulator	0	56.932	79	8	20	8	1	154	16.8	5.24	65.28	0	-0.706041	0.513382	High	High	High	High	High	High
P29692	Elongation factor 1-delta OS=Homo sapiens GN=EEF1D PE=1 SV=5	Cytoplasm	translation regulator	0	80.124	48	11	26	11	1	281	31.1	5.01	99.84	0	-0.706041	1.12884	High	High	High	High	High	High
Q9Y266	Nuclear migration protein nudC OS=Homo sapiens GN=NUDC PE=1 SV=1	Cytoplasm	other	0	13.761	16	5	9	5	1	331	38.2	5.38	19.47	0	-0.717857	0.917385	High	High	High	High	High	High
O60716	Catenin delta-1 OS=Homo sapiens GN=CTNND1 PE=1 SV=1	Nucleus	other	0	21.145	9	6	8	6	1	968	108.1	6.23	19.8	0	-0.720232		High	High	High	High	High	High
P55072	Transitional endoplasmic reticulum ATPase OS=Homo sapiens GN=VCP PE=1 SV=4	Cytoplasm	enzyme	0	384.361	73	54	145	54	1	806	89.3	5.26	469.83	0	-0.724993	1.86541	High	High	High	High	High	High
P07437	Tubulin beta chain OS=Homo sapiens GN=TUBB PE=1 SV=2	Cytoplasm	other	0	272.317	78	29	103	6	1	444	49.6	4.89	372.67	0	-0.72977	1.38488	High	High	High	High	High	High
P68363	Tubulin alpha-1B chain OS=Homo sapiens GN=TUBA1B PE=1 SV=1	Cytoplasm	other	0	227.681	77	31	115	1	1	451	50.1	5.06	356.98	14	-0.72977	0.789717	High	High	Not Found	High	High	Not Found
Q14974	Importin subunit beta-1 OS=Homo sapiens GN=KPNB1 PE=1 SV=2	Nucleus	transporter	0	111.828	27	17	50	17	1	876	97.1	4.78	152.52	0	-0.736966	0.444236	High	High	High	High	High	High
Q9Y224	UPF0568 protein C14orf166 OS=Homo sapiens GN=C14orf166 PE=1 SV=1	Nucleus	other	0	10.887	18	4	5	4	1	244	28.1	6.65	9.55	0	-0.741783	0.773475	High	Not Found	High	High	Not Found	High
P09496	Clathrin light chain A OS=Homo sapiens GN=CLTA PE=1 SV=1	Plasma Membrane	other	0	29.237	38	9	19	9	1	248	27.1	4.51	49.53	0	-0.746616	0.636815	High	High	High	High	High	High
Q14157	Ubiquitin-associated protein 2-like OS=Homo sapiens GN=UBAP2L PE=1 SV=2	Nucleus	other	0	6.488	2	2	3	2	1	1087	114.5	7.11	7.98	0	-0.761213	0.669687	Not Found	High	High	Not Found	High	High
P15309	Prostatic acid phosphatase OS=Homo sapiens GN=ACPP PE=1 SV=3	Extracellular Space	phosphatase	0	69.867	36	11	29	11	1	386	44.5	6.24	90.2	0	-0.761213	0.431802	High	High	High	High	High	High
O43765	Small glutamine-rich tetratricopeptide repeat-containing protein alpha OS=Homo sapiens GN=SGTA PE=1 SV=1	Cytoplasm	other	0	9.383	9	2	4	2	1	313	34	4.87	6.98	0	-0.795859	0.487583	High	High	Not Found	High	High	High
P52888	Thimet oligopeptidase OS=Homo sapiens GN=THOP1 PE=1 SV=2	Cytoplasm	peptidase	0	9.967	6	3	6	3	1	689	78.8	6.05	11.2	0	-0.810966	0.254142	High	High	High	High	High	High
Q09028	Histone-binding protein RBBP4 OS=Homo sapiens GN=RBBP4 PE=1 SV=3	Nucleus	enzyme	0	14.612	14	5	10	3	1	425	47.6	4.89	21.3	0	-0.813499	0.244945	High	High	High	High	High	High
P54577	Tyrosine--tRNA ligase, cytoplasmic OS=Homo sapiens GN=YARS PE=1 SV=4	Cytoplasm	enzyme	0	4.935	5	2	3	2	1	528	59.1	7.05	6.64	0	-0.823677	0.763101	High	High	High	High	High	High
P49773	Histidine triad nucleotide-binding protein 1 OS=Homo sapiens GN=HINT1 PE=1 SV=2	Nucleus	enzyme	0	33.575	63	8	22	8	1	126	13.8	6.95	60.75	0	-0.828793	0.964622	High	High	High	High	High	High
O75348	V-type proton ATPase subunit G 1 OS=Homo sapiens GN=ATP6V1G1 PE=1 SV=3	Cytoplasm	transporter	0.005	1.978	8	1	3	1	1	118	13.7	8.79	4.34	0	-0.831358	0.760742	High	High	High	High	High	High
Q9UNZ2	NSFL1 cofactor p47 OS=Homo sapiens GN=NSFL1C PE=1 SV=2	Cytoplasm	other	0	13.379	12	4	7	4	1	370	40.5	5.1	16.34	0	-0.836501		High	High	Not Found	High	High	Not Found
P68104	Elongation factor 1-alpha 1 OS=Homo sapiens GN=EEF1A1 PE=1 SV=1	Cytoplasm	translation regulator	0	141.301	35	18	56	14	1	462	50.1	9.01	188.86	3	-0.83908	1.39173	High	High	High	High	High	High
Q99598	Translin-associated protein X OS=Homo sapiens GN=TSNAX PE=1 SV=1	Nucleus	transporter	0	12.668	10	2	9	2	1	290	33.1	6.55	21.57	0	-0.85726	1.02067	High	High	High	High	High	High
P23246	Splicing factor, proline- and glutamine-rich OS=Homo sapiens GN=SFPQ PE=1 SV=2	Nucleus	transcription regulator	0	26.274	13	6	13	5	1	707	76.1	9.44	40.47	0	-0.867752	0.299381	High	High	High	High	High	High
Q11201	CMP-N-acetylneuraminate-beta-galactosamide-alpha-2,3-sialyltransferase 1 OS=Homo sapiens GN=ST3GAL1 PE=2 SV=1	Cytoplasm	enzyme	0	21.715	17	6	14	6	1	340	39.1	9.09	34.1	0	-0.867752	0.798543	High	High	High	High	High	High
Q9P0G3	Kallikrein-14 OS=Homo sapiens GN=KLK14 PE=1 SV=2	Extracellular Space	peptidase	0	335.248	85	32	238	32	1	267	29.1	9.23	749.23	0	-0.8863	1.57742	High	High	High	High	High	High
P43487	Ran-specific GTPase-activating protein OS=Homo sapiens GN=RANBP1 PE=1 SV=1	Nucleus	other	0	14.835	27	4	7	4	1	201	23.3	5.29	14.66	0	-0.905088	0.56773	High	High	Not Found	High	High	Not Found
Q96BJ3	Axin interactor, dorsalization-associated protein OS=Homo sapiens GN=AIDA PE=1 SV=1	Cytoplasm	other	0	44.331	41	8	27	8	1	306	35	6.55	84.44	0	-0.92139	0.654928	High	High	High	High	High	High
O00231	26S proteasome non-ATPase regulatory subunit 11 OS=Homo sapiens GN=PSMD11 PE=1 SV=3	Cytoplasm	other	0	13.244	10	4	7	4	1	422	47.4	6.48	16.84	0	-0.935117		High	High	High	High	High	High
P36543	V-type proton ATPase subunit E 1 OS=Homo sapiens GN=ATP6V1E1 PE=1 SV=1	Cytoplasm	transporter	0	8.959	16	2	3	2	1	226	26.1	8	8.9	0	-0.937878		High	High	Not Found	High	High	Not Found
P63220	40S ribosomal protein S21 OS=Homo sapiens GN=RPS21 PE=1 SV=1	Cytoplasm	other	0	17.314	55	4	10	4	1	83	9.1	8.5	28.28	0	-0.946194		High	High	High	High	High	High
P49458	Signal recognition particle 9 kDa protein OS=Homo sapiens GN=SRP9 PE=1 SV=2	Cytoplasm	other	0	6.847	29	2	4	2	1	86	10.1	7.97	3.86	0	-0.951764		High	High	High	High	High	High
P60981	Destrin OS=Homo sapiens GN=DSTN PE=1 SV=3	Cytoplasm	other	0	22.266	24	4	12	4	1	165	18.5	7.85	29.35	0	-0.96016	1.36583	High	High	High	High	High	High
Q9Y5S9	RNA-binding protein 8A OS=Homo sapiens GN=RBM8A PE=1 SV=1	Nucleus	other	0	11.769	20	2	5	2	1	174	19.9	5.72	20.02	0	-0.962969	1.11448	High	High	High	High	High	High
Q15904	V-type proton ATPase subunit S1 OS=Homo sapiens GN=ATP6AP1 PE=1 SV=2	Cytoplasm	transporter	0	34.379	19	5	11	5	1	470	52	6.14	36.26	0	-0.971431		High	High	High	High	High	High
O43399	Tumor protein D54 OS=Homo sapiens GN=TPD52L2 PE=1 SV=2	Cytoplasm	other	0	17.587	24	3	5	3	1	206	22.2	5.36	16.94	0	-0.997117	1.62774	High	High	High	High	High	High
Q9C0C2	182 kDa tankyrase-1-binding protein OS=Homo sapiens GN=TNKS1BP1 PE=1 SV=4	Nucleus	other	0	16.267	4	5	9	5	1	1729	181.7	4.86	25.43	0	-1	1.01439	High	High	High	High	High	High
P47813	Eukaryotic translation initiation factor 1A, X-chromosomal OS=Homo sapiens GN=EIF1AX PE=1 SV=2	Cytoplasm	translation regulator	0	5.277	15	2	4	2	1	144	16.5	5.24	7.28	0	-1	0.852423	High	High	High	High	High	High
Q02241	Kinesin-like protein KIF23 OS=Homo sapiens GN=KIF23 PE=1 SV=3	Cytoplasm	other	0	16.481	7	3	3	3	1	960	110	8.51	8.52	0	-1		High	High	Not Found	High	High	Not Found
P63261	Actin, cytoplasmic 2 OS=Homo sapiens GN=ACTG1 PE=1 SV=1	Cytoplasm	other	0	269.703	81	29	121	1	1	375	41.8	5.48	409.95	0	-1.02915	1.51535	High	High	High	High	High	High
P26038	Moesin OS=Homo sapiens GN=MSN PE=1 SV=3	Plasma Membrane	other	0	43.698	22	14	23	8	1	577	67.8	6.4	48.06	1	-1.03801	1.27284	High	High	High	High	High	High
Q07021	Complement component 1 Q subcomponent-binding protein, mitochondrial OS=Homo sapiens GN=C1QBP PE=1 SV=1	Cytoplasm	transcription regulator	0	15.656	27	3	6	3	1	282	31.3	4.84	18.65	0	-1.0499	0.89339	High	High	High	High	High	High
Q04917	14-3-3 protein eta OS=Homo sapiens GN=YWHAH PE=1 SV=4	Cytoplasm	transcription regulator	0	34.251	28	8	37	3	1	246	28.2	4.84	58.16	0	-1.05889		High	High	High	High	High	High
P80303	Nucleobindin-2 OS=Homo sapiens GN=NUCB2 PE=1 SV=2	Nucleus	other	0	73.683	28	14	37	14	1	420	50.2	5.12	117.53	0	-1.07097	1.50399	High	High	High	High	High	High
P51858	Hepatoma-derived growth factor OS=Homo sapiens GN=HDGF PE=1 SV=1	Extracellular Space	growth factor	0	8.976	16	2	4	2	1	240	26.8	4.73	14.7	0	-1.07097	1.14081	High	High	High	High	High	High
Q9BQT9	Calsyntenin-3 OS=Homo sapiens GN=CLSTN3 PE=1 SV=1	Plasma Membrane	other	0	141.084	27	20	70	20	1	956	106	5.44	227.61	0	-1.074	1.46942	High	High	High	High	High	High
Q96HY6	DDRGK domain-containing protein 1 OS=Homo sapiens GN=DDRGK1 PE=1 SV=2	Extracellular Space	other	0	7.042	9	2	3	2	1	314	35.6	5.12	2.48	0	-1.0862		Not Found	High	High	Not Found	High	High
O14737	Programmed cell death protein 5 OS=Homo sapiens GN=PDCD5 PE=1 SV=3	Nucleus	other	0	13.832	31	3	9	3	1	125	14.3	6.04	24.7	0	-1.08927	0.697382	High	High	High	High	High	High
Q14247	Src substrate cortactin OS=Homo sapiens GN=CTTN PE=1 SV=2	Plasma Membrane	other	0	14.823	13	6	9	6	1	550	61.5	5.4	16.97	0	-1.09542		High	High	High	High	High	High
Q15691	Microtubule-associated protein RP/EB family member 1 OS=Homo sapiens GN=MAPRE1 PE=1 SV=3	Cytoplasm	other	0	20.075	33	7	13	7	1	268	30	5.14	30.36	0	-1.09542	0.410071	High	High	High	High	High	High
P55209	Nucleosome assembly protein 1-like 1 OS=Homo sapiens GN=NAP1L1 PE=1 SV=1	Nucleus	other	0	18.113	10	3	11	2	1	391	45.3	4.46	32.43	0	-1.09542	0.348477	High	High	High	High	High	High
P06753	Tropomyosin alpha-3 chain OS=Homo sapiens GN=TPM3 PE=1 SV=2	Cytoplasm	other	0	35.689	35	11	37	5	1	285	32.9	4.72	58.29	5	-1.1016	2.55551	High	High	High	High	High	High
P68032	Actin, alpha cardiac muscle 1 OS=Homo sapiens GN=ACTC1 PE=1 SV=1	Cytoplasm	enzyme	0	111.37	34	14	56	2	1	377	42	5.39	154.68	0	-1.11404	1.89068	High	High	High	High	High	High
P05204	Non-histone chromosomal protein HMG-17 OS=Homo sapiens GN=HMGN2 PE=1 SV=3	Nucleus	other	0	7.165	23	2	6	2	1	90	9.4	9.99	15.3	0	-1.11404	1.06471	High	High	High	High	High	High
P20962	Parathymosin OS=Homo sapiens GN=PTMS PE=1 SV=2	Nucleus	other	0.001	3.828	12	1	3	1	1	102	11.5	4.16	8.62	0	-1.152	1.93113	High	High	High	High	High	High
Q9NX55	Huntingtin-interacting protein K OS=Homo sapiens GN=HYPK PE=1 SV=2	Cytoplasm	other	0	5.401	9	1	3	1	1	129	14.7	4.93	10.5	0	-1.16812	0.980076	High	High	High	High	High	High
Q15056	Eukaryotic translation initiation factor 4H OS=Homo sapiens GN=EIF4H PE=1 SV=5	Cytoplasm	translation regulator	0	22.765	25	5	12	5	1	248	27.4	7.23	32.61	0	-1.17788		High	High	High	High	High	High
Q13263	Transcription intermediary factor 1-beta OS=Homo sapiens GN=TRIM28 PE=1 SV=5	Nucleus	transcription regulator	0	79.726	36	17	30	17	1	835	88.5	5.77	75.15	0	-1.23107	1.09917	High	High	High	High	High	High
Q00688	Peptidyl-prolyl cis-trans isomerase FKBP3 OS=Homo sapiens GN=FKBP3 PE=1 SV=1	Nucleus	enzyme	0	14.399	24	5	10	5	1	224	25.2	9.28	17.78	0	-1.23786	0.882688	High	High	High	High	High	High
Q01105	Protein SET OS=Homo sapiens GN=SET PE=1 SV=3	Nucleus	phosphatase	0	69.37	33	8	22	8	1	290	33.5	4.32	74.93	0	-1.25843	0.362065	High	High	High	High	High	High
P10321	HLA class I histocompatibility antigen, Cw-7 alpha chain OS=Homo sapiens GN=HLA-C PE=1 SV=3	Plasma Membrane	other	0	40.166	34	9	22	5	1	366	40.6	6.04	62.25	0	-1.26534	0.516719	High	High	High	High	High	High
Q86TE4	Leucine zipper protein 2 OS=Homo sapiens GN=LUZP2 PE=2 SV=2	Other	other	0	10.646	17	5	10	5	1	346	38.9	8.73	14.43	0	-1.31473	1.21755	High	High	High	High	High	High
P46783	40S ribosomal protein S10 OS=Homo sapiens GN=RPS10 PE=1 SV=1	Cytoplasm	other	0	10.726	24	3	7	3	1	165	18.9	10.15	9.17	0	-1.33279	3.12322	High	High	High	High	High	High
P67809	Nuclease-sensitive element-binding protein 1 OS=Homo sapiens GN=YBX1 PE=1 SV=3	Nucleus	transcription regulator	0	55.159	40	8	25	8	1	324	35.9	9.88	81.71	0	-1.3474	1.14375	High	High	High	High	High	High
P33316	Deoxyuridine 5'-triphosphate nucleotidohydrolase, mitochondrial OS=Homo sapiens GN=DUT PE=1 SV=4	Nucleus	enzyme	0	11.963	20	4	12	4	1	252	26.5	9.36	33.78	0	-1.3474	2.22922	High	High	High	High	High	High
Q13443	Disintegrin and metalloproteinase domain-containing protein 9 OS=Homo sapiens GN=ADAM9 PE=1 SV=1	Plasma Membrane	peptidase	0	59.872	7	6	17	6	1	819	90.5	7.52	59.49	0	-1.38458	1.65417	High	High	High	High	High	High
P06454	Prothymosin alpha OS=Homo sapiens GN=PTMA PE=1 SV=2	Nucleus	other	0	38.454	59	7	21	7	1	111	12.2	3.78	60.03	0	-1.47393	1.18101	High	High	High	High	High	High
Q9HB71	Calcyclin-binding protein OS=Homo sapiens GN=CACYBP PE=1 SV=2	Nucleus	other	0	23.016	29	5	8	5	1	228	26.2	8.25	20.59	0	-1.47794	0.708095	High	High	Not Found	High	High	Not Found
Q15233	Non-POU domain-containing octamer-binding protein OS=Homo sapiens GN=NONO PE=1 SV=4	Nucleus	transcription regulator	0	20.146	20	6	11	5	1	471	54.2	8.95	30.5	0	-1.49411	1.15618	High	High	High	High	High	High
P52272	Heterogeneous nuclear ribonucleoprotein M OS=Homo sapiens GN=HNRNPM PE=1 SV=3	Nucleus	other	0	11.002	8	5	7	5	1	730	77.5	8.7	9.1	0	-1.49818	0.821942	High	High	High	High	High	High
Q9BUD6	Spondin-2 OS=Homo sapiens GN=SPON2 PE=1 SV=3	Extracellular Space	other	0	241.554	69	29	140	29	1	331	35.8	5.52	457.77	0	-1.52284	2.1022	High	High	High	High	High	High
P07910	Heterogeneous nuclear ribonucleoproteins C1/C2 OS=Homo sapiens GN=HNRNPC PE=1 SV=4	Nucleus	other	0	15.854	14	4	9	4	1	306	33.7	5.08	20.12	0	-1.52284	2.18584	High	High	High	High	High	High
P15311	Ezrin OS=Homo sapiens GN=EZR PE=1 SV=4	Plasma Membrane	other	0	42.771	22	14	32	7	1	586	69.4	6.27	69.21	0	-1.53116	1.27727	High	High	High	High	High	High
O00193	Small acidic protein OS=Homo sapiens GN=SMAP PE=1 SV=1	Other	other	0	9.768	11	1	2	1	1	183	20.3	4.72	11.58	0	-1.57347	0.925744	Not Found	High	High	Not Found	High	High
Q9UK76	Hematological and neurological expressed 1 protein OS=Homo sapiens GN=HN1 PE=1 SV=3	Nucleus	other	0	31.661	62	5	11	5	1	154	16	5.6	44.22	0	-1.61706	0.175032	High	High	High	High	High	High
P16104	Histone H2AX OS=Homo sapiens GN=H2AFX PE=1 SV=2	Nucleus	transcription regulator	0	44.671	42	7	20	1	1	143	15.1	10.74	55.19	0	-1.61706	0.965886	Not Found	High	High	Not Found	High	High
Q7Z6Z7	E3 ubiquitin-protein ligase HUWE1 OS=Homo sapiens GN=HUWE1 PE=1 SV=3	Nucleus	transcription regulator	0	11.472	1	3	6	3	1	4374	481.6	5.22	13.84	0	-1.62593	1.50679	High	High	High	High	High	High
O75787	Renin receptor OS=Homo sapiens GN=ATP6AP2 PE=1 SV=2	Cytoplasm	transporter	0	82.893	50	11	34	11	1	350	39	6.1	115.71	0	-1.64837	1.88684	High	High	High	High	High	High
P25398	40S ribosomal protein S12 OS=Homo sapiens GN=RPS12 PE=1 SV=3	Cytoplasm	other	0	27.411	40	4	13	4	1	132	14.5	7.21	50.08	0	-1.662	2.01166	High	High	High	High	High	High
Q08174	Protocadherin-1 OS=Homo sapiens GN=PCDH1 PE=1 SV=2	Plasma Membrane	other	0	27.412	6	7	13	7	1	1060	114.7	5.03	33.5	0	-1.67116	1.1116	High	High	High	High	High	High
P12830	Cadherin-1 OS=Homo sapiens GN=CDH1 PE=1 SV=3	Plasma Membrane	other	0	104.499	21	16	51	16	1	882	97.4	4.73	180.41	0	-1.68038	2.19826	High	High	High	High	High	High
P04792	Heat shock protein beta-1 OS=Homo sapiens GN=HSPB1 PE=1 SV=2	Cytoplasm	other	0	51.667	53	9	29	9	1	205	22.8	6.4	76.51	0	-1.71786	1.2758	High	High	High	High	High	High
Q15428	Splicing factor 3A subunit 2 OS=Homo sapiens GN=SF3A2 PE=1 SV=2	Nucleus	other	0.004	2.153	4	1	2	1	1	464	49.2	9.64	0	0	-1.73216		Not Found	High	High	Not Found	High	High
P26368	Splicing factor U2AF 65 kDa subunit OS=Homo sapiens GN=U2AF2 PE=1 SV=4	Nucleus	other	0	19.042	11	5	17	5	1	475	53.5	9.09	39.36	0	-1.76121		High	High	High	High	High	High
Q13444	Disintegrin and metalloproteinase domain-containing protein 15 OS=Homo sapiens GN=ADAM15 PE=1 SV=4	Plasma Membrane	peptidase	0	61.548	16	9	22	9	1	863	92.9	6.73	72.47	0	-1.77103	0.516792	High	High	High	High	High	High
E9PAV3	Nascent polypeptide-associated complex subunit alpha, muscle-specific form OS=Homo sapiens GN=NACA PE=1 SV=1	Cytoplasm	transcription regulator	0	8.55	1	2	7	2	1	2078	205.3	9.58	21.28	0	-1.77596	1.16879	High	High	High	High	High	High
Q13067	G antigen 3 OS=Homo sapiens GN=GAGE3 PE=1 SV=1			0.001	3.044	9	1	3	1	1	118	12.9	4.25	6.85	0	-1.82113	1.01288	High	High	High	High	High	High
Q02818	Nucleobindin-1 OS=Homo sapiens GN=NUCB1 PE=1 SV=4	Cytoplasm	other	0	67.989	43	18	40	18	1	461	53.8	5.25	104.26	0	-1.86775	2.56918	High	High	High	High	High	High
P46060	Ran GTPase-activating protein 1 OS=Homo sapiens GN=RANGAP1 PE=1 SV=1	Nucleus	other	0	6.613	5	2	4	2	1	587	63.5	4.68	10.03	0	-1.91594	1.98398	High	High	High	High	High	High
P09429	High mobility group protein B1 OS=Homo sapiens GN=HMGB1 PE=1 SV=3	Nucleus	transcription regulator	0	6.86	9	3	7	3	1	215	24.9	5.74	17.74	0	-1.91594	1.35603	High	High	High	High	High	High
Q14697	Neutral alpha-glucosidase AB OS=Homo sapiens GN=GANAB PE=1 SV=3	Cytoplasm	enzyme	0	47.151	20	15	26	15	1	944	106.8	6.14	62.85	0	-2.01159		High	High	High	High	High	High
Q9NR28	Diablo homolog, mitochondrial OS=Homo sapiens GN=DIABLO PE=1 SV=1	Cytoplasm	other	0	6.157	8	2	3	2	1	239	27.1	5.9	7.51	0	-2.13924		High	High	Not Found	High	High	Not Found
O43852	Calumenin OS=Homo sapiens GN=CALU PE=1 SV=2	Cytoplasm	other	0	12.791	14	4	7	4	1	315	37.1	4.64	19.22	0	-2.25154		High	High	High	High	High	High
Q9H910	Hematological and neurological expressed 1-like protein OS=Homo sapiens GN=HN1L PE=1 SV=1	Cytoplasm	other	0	26.572	44	6	9	6	1	190	20.1	9.26	26.74	0	-2.30757	0.779424	High	High	High	High	High	High
P62857	40S ribosomal protein S28 OS=Homo sapiens GN=RPS28 PE=1 SV=1	Cytoplasm	other	0	12.557	42	3	11	3	1	69	7.8	10.7	22.41	0	-2.40354	1.19339	High	High	High	High	High	High
Q9BRK5	45 kDa calcium-binding protein OS=Homo sapiens GN=SDF4 PE=1 SV=1	Cytoplasm	other	0	90.355	44	14	42	14	1	362	41.8	4.86	123.8	0	-2.48197	2.93191	High	High	High	High	High	High
Q9H1E3	Nuclear ubiquitous casein and cyclin-dependent kinase substrate 1 OS=Homo sapiens GN=NUCKS1 PE=1 SV=1	Nucleus	kinase	0	16.557	19	4	7	4	1	243	27.3	5.08	21.47	0	-2.57347	0.893945	High	High	High	High	High	High
P04808	Prorelaxin H1 OS=Homo sapiens GN=RLN1 PE=2 SV=1	Extracellular Space	other	0	16.815	35	4	6	4	1	185	21.1	8.69	15.05	0	-2.68038	1.19849	High	High	High	High	High	High
P16403	Histone H1.2 OS=Homo sapiens GN=HIST1H1C PE=1 SV=2	Nucleus	other	0	26.156	25	5	11	4	1	213	21.4	10.93	29.95	1	-2.7084	2.28688	High	High	High	High	High	High
Q9UII2	ATPase inhibitor, mitochondrial OS=Homo sapiens GN=ATPIF1 PE=1 SV=1	Cytoplasm	other	0	11.717	39	4	8	4	1	106	12.2	9.35	7.17	0	-3.32193	1.99042	High	High	High	High	High	High
P62633	Cellular nucleic acid-binding protein OS=Homo sapiens GN=CNBP PE=1 SV=1	Nucleus	transcription regulator	0	17.499	27	4	12	4	1	177	19.5	7.71	29.23	0	-3.33643	3.67392	High	High	High	High	High	High
		Supplementary Table 2: List of proteins identified and quantified in pre-TAILS analysis. Protein with significant quantitative variation are shown in bold. Indicated are: Uniprot accession; Protein description; Cellular location (according to IPA); Molecular Class (according to IPA); q-value combined; Sum PEP score; Protein coverage; Number of peptides and PSM; Number of unique peptides; Amino-ac…

## Sheet: Supp Table 3
Annotated Sequence	Modifications	Modifications in Master Proteins	Qvality PEP	Qvality q-value	# Protein Groups	# Proteins	# PSMs	Master Protein Accessions	Description	Cellular location	Molecule class	Positions in Master Proteins	# Missed Cleavages	Theo. MH+ [Da]	N Termini	Log2( iKLK14 / imKLK14)	-Log10( p-value)	Found in Sample: [S1] F1: 126, Control, imKLK14	Found in Sample: [S5] F2: 127, Control, imKLK14	Found in Sample: [S3] F3: 126, Control, imKLK14	Found in Sample: [S4] F1: 127, Sample, iKLK14	Found in Sample: [S2] F2: 126, Sample, iKLK14	Found in Sample: [S6] F3: 127, Sample, iKLK14	Confidence (by Search Engine): Sequest HT	Percolator q-Value (by Search Engine): Sequest HT	Percolator PEP (by Search Engine): Sequest HT	XCorr (by Search Engine): Sequest HT
[R].LVGGPMDASVEEEGVRR.[A]	1xTMT2plex [N-Term]		3.17612e-10	0	1	1	3	P01034	Cystatin-C OS=Homo sapiens GN=CST3 PE=1 SV=1	Extracellular Space	other	P01034 [35-51]	1	2026.05	N Termini	5.56429	2.25777	High	High	High	High	High	High	High	0	1.599e-11	5.03
[R].ASLEDLGWADWVLSPR.[E]	1xTMT2plex [N-Term]		1.56133e-10	0	1	1	6	Q99988	Growth/differentiation factor 15 OS=Homo sapiens GN=GDF15 PE=1 SV=3	Extracellular Space	growth factor	Q99988 [218-233]	0	2040.06	N Termini	4.62761	1.32816	High	Not Found	High	High	High	High	High	0	7.961e-12	5.91
[R].LVGGPMDASVEEEGVR.[R]	1xTMT2plex [N-Term]		6.04486e-10	0	1	1	6	P01034	Cystatin-C OS=Homo sapiens GN=CST3 PE=1 SV=1	Extracellular Space	other	P01034 [35-50]	0	1869.95	N Termini	4.44632	2.07353	High	High	High	High	High	High	High	0	3.299e-11	5.99
[R].AVRPIEVTQACASPGTSCR.[V]	2xCarbamidomethyl [C11; C18]; 1xTMT2plex [N-Term]		3.45256e-11	0	1	1	2	Q9P0G3	Kallikrein-14 OS=Homo sapiens GN=KLK14 PE=1 SV=2	Extracellular Space	peptidase	Q9P0G3 [142-160]	0	2285.16	N Termini	3.8473	1.554	High	High	Not Found	High	High	Not Found	High	0	1.329e-12	5.49
[K].TYLFKGSQYWR.[F]	1xTMT2plex [K5]		0.0014775	0.000118436	1	1	3	P04004	Vitronectin OS=Homo sapiens GN=VTN PE=1 SV=1	Extracellular Space	other	P04004 [219-229]	0	1673.89		3.75243	1.58927	High	High	High	High	High	High	High	0.0001407	0.0006469	2.33
[R].IIKTTLQQEKPDFCFLEEDPGICR.[G]	2xCarbamidomethyl [C14; C23]; 2xTMT2plex [K3; K10]; 1xTMT2plex [N-Term]		7.42045e-09	0	1	1	2	P10646	Tissue factor pathway inhibitor OS=Homo sapiens GN=TFPI PE=1 SV=1	Extracellular Space	other	P10646 [112-135]	0	3612.92	N Termini	3.7052		Not Found	High	High	Not Found	High	High	High	0	1.391e-08	5.13
[K].VCGSDGVTYGNECQLKTIACR.[Q]	3xCarbamidomethyl [C2; C13; C20]; 1xTMT2plex [K16]		4.98725e-10	0	1	1	3	O00468	Agrin OS=Homo sapiens GN=AGRN PE=1 SV=5	Plasma Membrane	other	O00468 [936-956]	0	2613.23		3.51627	1.89782	High	High	High	High	High	High	High	0	8.491e-11	5.36
[R].EEQCEAHNEFSK.[A]	1xCarbamidomethyl [C4]; 1xTMT2plex [K12]		0.00620228	0.000118436	1	1	2	Q9UHI8	A disintegrin and metalloproteinase with thrombospondin motifs 1 OS=Homo sapiens GN=ADAMTS1 PE=1 SV=4	Extracellular Space	peptidase	Q9UHI8 [623-634]	0	1732.77		3.29057	1.13073	Not Found	High	High	Not Found	High	High	High	0.0001407	0.002376	2.18
[R].SALYSPSDPLTLLQADTVR.[G]	1xTMT2plex [N-Term]		2.80082e-10	0	1	1	5	O00391	Sulfhydryl oxidase 1 OS=Homo sapiens GN=QSOX1 PE=1 SV=3	Cytoplasm	enzyme	O00391 [33-51]	0	2272.23	N Termini	3.25399	1.76177	High	High	High	High	High	High	High	0	1.388e-11	5.38
[R].DLGPGKSVR.[A]	1xTMT2plex [K6]		0.108068	0.00440849	1	1	2	O00468	Agrin OS=Homo sapiens GN=AGRN PE=1 SV=5	Plasma Membrane	other	O00468 [1193-1201]	0	1153.68		3.03756	0.910917	High	High	Not Found	High	High	Not Found	High	0.002702	0.06065	1.54
[R].GTVPGSTPCDPNSGSCYCKR.[L]	3xCarbamidomethyl [C9; C16; C18]; 1xTMT2plex [K19]		2.26263e-07	0	1	1	3	P55268	Laminin subunit beta-2 OS=Homo sapiens GN=LAMB2 PE=1 SV=2	Extracellular Space	enzyme	P55268 [476-495]	0	2425.08		2.95121	1.89553	High	High	High	High	High	High	High	0	2.515e-08	3.84
[K].AVRPGYPKLIR.[D]	1xTMT2plex [K8]		0.00443818	0.000118436	1	1	6	P04004	Vitronectin OS=Homo sapiens GN=VTN PE=1 SV=1	Extracellular Space	other	P04004 [187-197]	0	1494.93		2.90169	3.13941	High	High	High	High	High	High	High	0.001475	0.03892	2.56
[R].GKDFLALALLDGR.[V]	1xTMT2plex [K2]		0.000104178	0.000118436	1	1	3	O00468	Agrin OS=Homo sapiens GN=AGRN PE=1 SV=5	Plasma Membrane	other	O00468 [1417-1429]	0	1613.95		2.84519	2.3009	High	High	High	High	High	High	High	8.853e-05	3.25e-05	4.18
[R].DVKGLFLGR.[C]	1xTMT2plex [K3]		0.00534506	0.000118436	1	1	3	O15230	Laminin subunit alpha-5 OS=Homo sapiens GN=LAMA5 PE=1 SV=8	Extracellular Space	other	O15230 [1852-1860]	0	1229.74		2.79826	2.05506	High	High	High	High	High	High	High	0.0001853	0.005401	2.39
[R].VGPTCADEKSPCQPNPCHGAAPCR.[V]	4xCarbamidomethyl [C5; C12; C17; C23]; 1xTMT2plex [K9]		2.16441e-07	0	1	1	3	O00468	Agrin OS=Homo sapiens GN=AGRN PE=1 SV=5	Plasma Membrane	other	O00468 [1581-1604]	0	2891.29		2.774	2.62586	High	High	High	High	High	High	High	0	2.39e-08	5.04
[R].SQFVVTSNSNKITVR.[F]	1xTMT2plex [K11]		4.94577e-06	0	1	1	3	Q9Y5Y6	Suppressor of tumorigenicity 14 protein OS=Homo sapiens GN=ST14 PE=1 SV=2	Plasma Membrane	peptidase	Q9Y5Y6 [414-428]	0	1905.06		2.76532	1.59658	High	High	High	High	High	High	High	0	2.195e-06	3.69
[R].IVGGWECEKHSQPWQVLVASR.[G]	1xCarbamidomethyl [C7]; 1xTMT2plex [K9]; 1xTMT2plex [N-Term]		4.36552e-10	0	1	1	3	P07288	Prostate-specific antigen OS=Homo sapiens GN=KLK3 PE=1 SV=2	Extracellular Space	peptidase	P07288 [25-45]	0	2916.55	N Termini	2.7314	1.74982	High	High	High	High	High	High	High	0	2.279e-11	6.53
[G].QYCYELDEKAVRPGYPKLIR.[D]	1xAcetyl [N-Term]; 1xCarbamidomethyl [C3]; 2xTMT2plex [K9; K17]	P04004 1xAcetyl [N-Term]	0.00368523	0.000118436	1	1	2	P04004	Vitronectin OS=Homo sapiens GN=VTN PE=1 SV=1	Extracellular Space	other	P04004 [178-197]	0	2990.61	N Termini	2.71238	1.38636	High	Not Found	High	High	Not Found	High	High	0.0002281	0.006461	2.9
[A].AMDECTDEGGRPQR.[C]	1xCarbamidomethyl [C5]; 1xOxidation [M2]; 1xTMT2plex [N-Term]		0.0347995	0.000839059	1	1	2	P11047	Laminin subunit gamma-1 OS=Homo sapiens GN=LAMC1 PE=1 SV=3	Extracellular Space	other	P11047 [36-49]	0	1862.82	N Termini	2.68504	1.37727	Not Found	High	High	Not Found	High	High	High	0.0005429	0.01674	1.59
[R].LQEGQTLEFLVASVPKAMDYDLLLR.[L]	1xTMT2plex [K16]		1.10053e-09	0	1	1	4	P55268	Laminin subunit beta-2 OS=Homo sapiens GN=LAMB2 PE=1 SV=2	Extracellular Space	enzyme	P55268 [602-626]	0	3074.67		2.67423	1.27781	High	High	Not Found	High	High	Not Found	High	0	1.378e-07	5.19
[K].EVVCTNCPTGTTGKR.[C]	2xCarbamidomethyl [C4; C7]; 1xTMT2plex [K14]		7.72489e-07	0	1	1	3	P11047	Laminin subunit gamma-1 OS=Homo sapiens GN=LAMC1 PE=1 SV=3	Extracellular Space	other	P11047 [789-803]	0	1904.94		2.6427	1.90755	High	High	High	High	High	High	High	0	9.67e-07	2.95
[A].AMDECTDEGGRPQR.[C]	1xCarbamidomethyl [C5]; 1xTMT2plex [N-Term]		7.01665e-07	0	1	1	3	P11047	Laminin subunit gamma-1 OS=Homo sapiens GN=LAMC1 PE=1 SV=3	Extracellular Space	other	P11047 [36-49]	0	1846.83	N Termini	2.59072	3.08828	High	High	High	High	High	High	High	0	8.944e-08	3.75
[R].VTIAQGGVLPNIQAVLLPK.[K]	1xTMT2plex [K19]		0.000143193	0.000118436	1	3	4	Q93077	#N/A	Nucleus	other	Q93077 [101-119]	0	2156.32		2.57942	1.19418	High	High	High	High	High	High	High	8.853e-05	3.473e-05	3.88
[R].TQCLCKPGYAGASCER.[C]	3xCarbamidomethyl [C3; C5; C14]; 1xTMT2plex [K6]		1.12415e-05	0	1	1	3	O15230	Laminin subunit alpha-5 OS=Homo sapiens GN=LAMA5 PE=1 SV=8	Extracellular Space	other	O15230 [1935-1950]	0	2082.96		2.55631	2.15807	High	High	High	High	High	High	High	0	6.813e-06	3.8
[R].DIEEIMKDIR.[N]	1xTMT2plex [K7]		0.00593161	0.000118436	1	1	3	P11047	Laminin subunit gamma-1 OS=Homo sapiens GN=LAMC1 PE=1 SV=3	Extracellular Space	other	P11047 [1578-1587]	0	1486.8		2.50944	1.84808	High	High	High	High	High	High	High	0.0001407	0.002397	2.42
[C].GQAPLDPVYLPAALELLDAPEHFR.[V]	1xTMT2plex [N-Term]		6.76832e-11	0	1	1	5	Q24JP5	Transmembrane protein 132A OS=Homo sapiens GN=TMEM132A PE=1 SV=1	Cytoplasm	other	Q24JP5 [37-60]	0	2857.53	N Termini	2.43696	1.1923	High	High	High	High	High	High	High	0	9.894e-12	6.61
[K].IIGGHTCTR.[S]	1xCarbamidomethyl [C7]; 1xTMT2plex [N-Term]		0.000242154	0.000118436	1	1	3	Q9P0G3	Kallikrein-14 OS=Homo sapiens GN=KLK14 PE=1 SV=2	Extracellular Space	peptidase	Q9P0G3 [41-49]	0	1239.67	N Termini	2.42358	1.50529	High	High	High	High	High	High	High	0.0001407	0.0001881	3.05
[R].GFNCESKPEAEETCFDKYTGNTYR.[V]	2xCarbamidomethyl [C4; C14]; 2xTMT2plex [K7; K17]		1.45165e-07	0	1	1	3	P02751	Fibronectin OS=Homo sapiens GN=FN1 PE=1 SV=4	Extracellular Space	enzyme	P02751 [84-107]	0	3353.54		2.34596	2.59909	High	High	High	High	High	High	High	0	1.53e-08	3.82
[K].TKEVVCTNCPTGTTGKR.[C]	2xCarbamidomethyl [C6; C9]; 2xTMT2plex [K2; K16]		3.1731e-06	0	1	1	3	P11047	Laminin subunit gamma-1 OS=Homo sapiens GN=LAMC1 PE=1 SV=3	Extracellular Space	other	P11047 [787-803]	0	2359.24		2.30393	2.89655	High	High	High	High	High	High	High	0	1.449e-06	4.67
[R].DTLQEANDILNNLKDFDR.[R]	1xTMT2plex [K14]		1.44096e-07	0	1	1	6	P11047	Laminin subunit gamma-1 OS=Homo sapiens GN=LAMC1 PE=1 SV=3	Extracellular Space	other	P11047 [1358-1375]	0	2359.2		2.28777	2.32572	High	High	High	High	High	High	High	0	1.518e-08	5.17
[R].SPLSDSILGEQALAVTDDKVSVLELR.[V]	1xTMT2plex [K19]		1.04163e-11	0	1	1	6	Q24JP5	Transmembrane protein 132A OS=Homo sapiens GN=TMEM132A PE=1 SV=1	Cytoplasm	other	Q24JP5 [615-640]	0	2980.63		2.28481	2.10991	High	High	High	High	High	High	High	0	3.781e-13	7.99
[R].LNKDGSLR.[V]	1xTMT2plex [K3]		0.121566	0.00474772	1	1	2	P98160	Basement membrane-specific heparan sulfate proteoglycan core protein OS=Homo sapiens GN=HSPG2 PE=1 SV=4	Extracellular Space	enzyme	P98160 [4021-4028]	0	1127.66		2.26694	1.00819	Not Found	High	High	Not Found	High	High	High	0.003495	0.07819	1.8
[R].GQYCDICTAANSNKAHPASNAIDGTER.[W]	2xCarbamidomethyl [C4; C7]; 1xTMT2plex [K14]		2.12133e-08	0	1	1	3	O15230	Laminin subunit alpha-5 OS=Homo sapiens GN=LAMA5 PE=1 SV=8	Extracellular Space	other	O15230 [100-126]	0	3146.45		2.25217	2.90799	High	High	High	High	High	High	High	0	1.508e-08	6.29
[R].DQASQLLAGTEATLGHAKTLLAAIR.[A]	1xTMT2plex [K18]		2.0681e-10	0	1	1	5	O15230	Laminin subunit alpha-5 OS=Homo sapiens GN=LAMA5 PE=1 SV=8	Extracellular Space	other	O15230 [2259-2283]	0	2774.56		2.25036	1.33214	High	High	High	High	High	High	High	0	1.263e-11	6.62
[R].GQPSSSNAGNKR.[L]	1xTMT2plex [K11]		0.17402	0.0079816	1	1	2	Q9H0H5	Rac GTPase-activating protein 1 OS=Homo sapiens GN=RACGAP1 PE=1 SV=1	Cytoplasm	transporter	Q9H0H5 [131-142]	0	1427.74		2.23143	1.06092	High	Not Found	High	High	Not Found	High	High	0.005144	0.1053	1.44
[R].LQGDAVVLKIAR.[L]	1xTMT2plex [K9]		5.59668e-05	0	1	1	3	Q969P0	Immunoglobulin superfamily member 8 OS=Homo sapiens GN=IGSF8 PE=1 SV=1	Plasma Membrane	other	Q969P0 [105-116]	0	1507.94		2.21599	1.49686	High	High	High	High	High	High	High	0.0001407	6.552e-05	2.57
[R].AASEFESSEGVFLFPELR.[I]	1xTMT2plex [N-Term]		3.11291e-11	0	1	1	6	O94985	Calsyntenin-1 OS=Homo sapiens GN=CLSTN1 PE=1 SV=1	Plasma Membrane	other	O94985 [666-683]	0	2240.13	N Termini	2.20852	3.40603	High	High	High	High	High	High	High	0	1.187e-12	7.1
[R].HPLHLLEDAVTKPELRPCPTP.[-]	1xCarbamidomethyl [C18]; 1xTMT2plex [K12]		1.48901e-05	0	1	1	3	O00468	Agrin OS=Homo sapiens GN=AGRN PE=1 SV=5	Plasma Membrane	other	O00468 [2047-2067]	0	2645.43		2.19661	0.621381	High	High	High	High	High	High	High	0	2.748e-06	3.72
[R].AVFVDLEPTVIDEVR.[T]	1xTMT2plex [N-Term]		1.49525e-07	0	2	3	2	P68363; Q9BQE3	#N/A			P68363 [65-79]; Q9BQE3 [65-79]	0	1927.06	N Termini	2.18745	1.01532	High	High	Not Found	High	High	Not Found	High	0	1.58e-08	4.19
[VPKR].NKPGVYTR.[VL]	1xTMT2plex [K2]		0.0257507	0.00055018	1	4	3	Q9Y5Y6	Suppressor of tumorigenicity 14 protein OS=Homo sapiens GN=ST14 PE=1 SV=2	Plasma Membrane	peptidase	Q9Y5Y6 [834-841]	0	1159.67		2.17728	1.80406	High	High	High	High	High	High	High	0.0003447	0.0119	2.19
[R].YYYSIKDISIGGR.[C]	1xTMT2plex [K6]		0.00860265	0.000118436	1	1	3	O15230	Laminin subunit alpha-5 OS=Homo sapiens GN=LAMA5 PE=1 SV=8	Extracellular Space	other	O15230 [287-299]	0	1759.95		2.168	0.745882	High	High	High	High	High	High	High	0.0003447	0.01167	2.27
[R].DLLQAAQDKLQR.[L]	1xTMT2plex [K9]		0.000124416	0.000118436	1	1	3	P55268	Laminin subunit beta-2 OS=Homo sapiens GN=LAMB2 PE=1 SV=2	Extracellular Space	enzyme	P55268 [1740-1751]	0	1623.93		2.09795	0.739619	High	High	High	High	High	High	High	8.853e-05	2.961e-05	2.6
[R].EIAQDFKTDLR.[F]	1xTMT2plex [K7]; 1xTMT2plex [N-Term]		0.0289678	0.000651213	3	4	3	P84243; P68431; Q71DI3	#N/A			P84243 [74-84]; P68431 [74-84]; Q71DI3 [74-84]	0	1786	N Termini	2.05485	1.7459	High	High	High	High	High	High	High	0.001407	0.03529	2.53
[R].LVGGPMDASVEEEGVRR.[A]	1xOxidation [M6]; 1xTMT2plex [N-Term]		1.14937e-05	0	1	1	3	P01034	Cystatin-C OS=Homo sapiens GN=CST3 PE=1 SV=1	Extracellular Space	other	P01034 [35-51]	1	2042.04	N Termini	2.01863	1.6988	High	High	High	High	High	High	High	0	2.053e-06	3.81
[R].PAQPTLWTAKLDR.[F]	1xTMT2plex [K10]		4.52568e-06	0	1	1	3	Q24JP5	Transmembrane protein 132A OS=Homo sapiens GN=TMEM132A PE=1 SV=1	Cytoplasm	other	Q24JP5 [303-315]	0	1721.98		1.95791	1.19231	High	High	High	High	High	High	High	0	1.562e-06	3.92
[Y].MITSFLDNGHGECLMDKPQNPIQLPGDLPGTSYDANR.[Q]	1xCarbamidomethyl [C13]; 1xTMT2plex [K17]		2.73935e-10	0	1	1	4	Q9UHI8	A disintegrin and metalloproteinase with thrombospondin motifs 1 OS=Homo sapiens GN=ADAMTS1 PE=1 SV=4	Extracellular Space	peptidase	Q9UHI8 [450-486]	0	4327.07		1.92258	0.860178	High	High	High	High	High	High	High	0	1.36e-11	5.79
[R].DLADLAAYTALKF.[Y]	1xTMT2plex [K12]		0.00319972	0.000118436	1	1	6	O15230	Laminin subunit alpha-5 OS=Homo sapiens GN=LAMA5 PE=1 SV=8	Extracellular Space	other	O15230 [2752-2764]	0	1636.9		1.92067	1.09223	High	High	High	High	High	High	High	0.0001407	0.00113	3.37
[R].GDSPASSKPISINYR.[T]	1xTMT2plex [K8]		8.85319e-05	0.000118436	1	1	3	P02751	Fibronectin OS=Homo sapiens GN=FN1 PE=1 SV=4	Extracellular Space	enzyme	P02751 [1525-1539]	0	1816.96		1.87971	1.5049	High	High	High	High	High	High	High	0.0001407	5.43e-05	2.94
[R].IVGGWECEKH.[S]	1xCarbamidomethyl [C7]; 1xTMT2plex [K9]; 1xTMT2plex [N-Term]		1.63931e-05	0	2	2	2	P20151; P07288	#N/A			P20151 [25-34]; P07288 [25-34]	0	1664.87	N Termini	1.86987	0.47054	Not Found	High	High	Not Found	High	High	High	0	3.068e-06	3.64
[R].GQVEQANQELQELIQSVKDFLNQEGADPDSIEMVATR.[V]	1xTMT2plex [K18]		8.71364e-08	0	1	1	2	P55268	Laminin subunit beta-2 OS=Homo sapiens GN=LAMB2 PE=1 SV=2	Extracellular Space	enzyme	P55268 [1503-1539]	0	4355.15		1.86631		Not Found	Not Found	High	High	Not Found	High	High	0	8.677e-09	3.4
[K].VNPQGPGPEEKR.[R]	1xTMT2plex [K11]		0.00204856	0.000118436	1	1	2	P35052	Glypican-1 OS=Homo sapiens GN=GPC1 PE=1 SV=2	Plasma Membrane	transmembrane receptor	P35052 [348-359]	0	1532.83		1.84679	0.818818	Not Found	High	High	Not Found	High	High	High	0.0001407	0.0006864	2.81
[R].TKTETITGFQVDAVPANGQTPIQR.[T]	1xTMT2plex [K2]		1.2666e-09	0	1	1	3	P02751	Fibronectin OS=Homo sapiens GN=FN1 PE=1 SV=4	Extracellular Space	enzyme	P02751 [1836-1859]	0	2797.49		1.83512	1.9902	High	High	High	High	High	High	High	0	6.92e-10	7.57
[R].NFCNWQKQHNPPSDR.[D]	1xCarbamidomethyl [C3]; 1xTMT2plex [K7]		0.00155632	0.000118436	1	1	3	Q9UHI8	A disintegrin and metalloproteinase with thrombospondin motifs 1 OS=Homo sapiens GN=ADAMTS1 PE=1 SV=4	Extracellular Space	peptidase	Q9UHI8 [331-345]	0	2153.02		1.82904	1.51853	High	High	High	High	High	High	High	0.0001407	0.001433	3.57
[K].NKHEAMITDLEER.[L]	1xTMT2plex [K2]		4.76619e-06	0	1	1	3	P35579	Myosin-9 OS=Homo sapiens GN=MYH9 PE=1 SV=4	Cytoplasm	enzyme	P35579 [1023-1035]	0	1810.92		1.7966	1.67893	High	High	High	High	High	High	High	0	7.7e-07	4.72
[K].SFVYGGCLGNKNNYLR.[E]	1xCarbamidomethyl [C7]; 1xTMT2plex [K11]		1.10764e-05	0	1	1	3	O43278	Kunitz-type protease inhibitor 1 OS=Homo sapiens GN=SPINT1 PE=1 SV=2	Extracellular Space	other	O43278 [277-292]	0	2087.06		1.78031	1.99343	High	High	High	High	High	High	High	0	7.15e-06	3.07
[K].EVNGIPPTTTQILLEALEKWTQYR.[I]	1xTMT2plex [K19]		2.54403e-10	0	1	1	5	Q13332	Receptor-type tyrosine-protein phosphatase S OS=Homo sapiens GN=PTPRS PE=1 SV=3	Plasma Membrane	phosphatase	Q13332 [670-693]	0	3025.64		1.77442	1.94633	High	High	High	High	High	High	High	0	1.245e-11	6.8
[K].CLVGEFVSDVLLVPEKCQFFHKER.[M]	2xCarbamidomethyl [C1; C17]; 2xTMT2plex [K16; K22]		2.27943e-07	0	1	1	4	Q06481	Amyloid-like protein 2 OS=Homo sapiens GN=APLP2 PE=1 SV=2	Cytoplasm	other	Q06481 [133-156]	0	3386.79		1.75403	3.30039	High	High	High	High	High	High	High	0	1.501e-07	4.95
[R].YLGSYSGKVELR.[V]	1xTMT2plex [K8]		0.00388213	0.000118436	1	1	2	Q969P0	Immunoglobulin superfamily member 8 OS=Homo sapiens GN=IGSF8 PE=1 SV=1	Plasma Membrane	other	Q969P0 [136-147]	0	1596.88		1.74803	1.36126	Not Found	High	High	Not Found	High	High	High	0.0001407	0.001407	2.18
[K].TSDQIHFFFAKLNCR.[L]	1xCarbamidomethyl [C14]; 1xTMT2plex [K11]		1.61523e-05	0	1	1	3	P01008	#N/A	Extracellular Space	enzyme	P01008 [147-161]	0	2109.08		1.74157	0.763978	High	High	High	High	High	High	High	0	3.002e-06	4.18
[R].GGMGSGGLATGIAGGLAGMGGIQNEKETMQSLNDR.[L]	1xTMT2plex [K26]; 1xTMT2plex [N-Term]		4.76533e-13	0	1	1	2	P05783	Keratin, type I cytoskeletal 18 OS=Homo sapiens GN=KRT18 PE=1 SV=2	Cytoplasm	other	P05783 [56-90]	0	3785.89	N Termini	1.72465	1.80076	Not Found	High	High	Not Found	High	High	High	0	1.093e-14	7.67
[R].AVCGGVLVHPQWVLTAAH.[C]	1xCarbamidomethyl [C3]; 1xTMT2plex [N-Term]		1.79523e-06	0	1	1	2	P07288	Prostate-specific antigen OS=Homo sapiens GN=KLK3 PE=1 SV=2	Extracellular Space	peptidase	P07288 [48-65]	0	2140.16	N Termini	1.72159		High	High	Not Found	High	High	Not Found	High	0	2.56e-07	4.49
[R].FLRPGDDSSHDLMLLR.[L]	1xTMT2plex [N-Term]		0.000162385	0.000118436	1	1	2	P07288	Prostate-specific antigen OS=Homo sapiens GN=KLK3 PE=1 SV=2	Extracellular Space	peptidase	P07288 [110-125]	0	2097.1	N Termini	1.70752	1.28887	High	Not Found	High	High	Not Found	High	High	8.853e-05	3.999e-05	4.01
[R].GPLGDQYQTVKALAER.[K]	1xTMT2plex [K11]		4.21178e-07	0	1	1	3	P55268	Laminin subunit beta-2 OS=Homo sapiens GN=LAMB2 PE=1 SV=2	Extracellular Space	enzyme	P55268 [1704-1719]	0	1971.07		1.70177	1.60004	High	High	High	High	High	High	High	0	6.117e-07	4.49
[R].SCLIHTSEK.[K]	1xCarbamidomethyl [C2]; 1xTMT2plex [K9]		0.0426964	0.00104315	1	1	3	Q13433	Zinc transporter ZIP6	Plasma Membrane	transporter	Q13433 [302-310]	0	1299.68		1.70177	2.2298	High	High	High	High	High	High	High	0.001112	0.02805	1.45
[R].YRPLGSEDPEPKEVNGIPPTTTQILLEALEKWTQYR.[I]	2xTMT2plex [K12; K31]		9.28352e-10	0	1	1	2	Q13332	Receptor-type tyrosine-protein phosphatase S OS=Homo sapiens GN=PTPRS PE=1 SV=3	Plasma Membrane	phosphatase	Q13332 [658-693]	0	4619.47		1.69198	1.25849	High	High	Not Found	High	High	Not Found	High	0	5.312e-11	8.32
[K].LKDYEDLR.[E]	1xTMT2plex [K2]		0.0483139	0.00123419	1	1	3	P11047	Laminin subunit gamma-1 OS=Homo sapiens GN=LAMC1 PE=1 SV=3	Extracellular Space	other	P11047 [1304-1311]	0	1276.7		1.6884	1.37733	High	High	High	High	High	High	High	0.001475	0.03672	2.13
[R].EAQDVKDVDQNLMDR.[L]	1xTMT2plex [K6]		8.98514e-05	0.000118436	1	1	2	P11047	Laminin subunit gamma-1 OS=Homo sapiens GN=LAMC1 PE=1 SV=3	Extracellular Space	other	P11047 [1088-1102]	0	2000.98		1.68616	1.82485	Not Found	High	High	Not Found	High	High	High	8.853e-05	2.071e-05	2.51
[R].IGDQWDKQHDMGH.[M]	1xTMT2plex [K7]		0.0371682	0.000839059	1	1	3	P02751	Fibronectin OS=Homo sapiens GN=FN1 PE=1 SV=4	Extracellular Space	enzyme	P02751 [480-492]	0	1791.83		1.67582	1.50498	High	High	High	High	High	High	High	0.0005766	0.018	2.35
[K].FEESMSEKCR.[E]	1xCarbamidomethyl [C9]; 1xTMT2plex [K8]		0.00418183	0.000118436	1	1	3	Q92896	Golgi apparatus protein 1	Cytoplasm	other	Q92896 [343-352]	0	1527.7		1.67446	2.15372	High	High	High	High	High	High	High	0.0001407	0.001527	2.37
[R].LTGECLKCIYNTAGFYCDR.[C]	3xCarbamidomethyl [C5; C8; C17]; 1xTMT2plex [K7]		6.57845e-08	0	1	1	3	P11047	Laminin subunit gamma-1 OS=Homo sapiens GN=LAMC1 PE=1 SV=3	Extracellular Space	other	P11047 [845-863]	0	2566.2		1.67175	1.57551	High	High	High	High	High	High	High	0	6.312e-09	5.11
[R].VSVPLIAQGNSYPSETTVKYVFR.[L]	1xTMT2plex [K19]		5.73983e-10	0	1	1	2	P11047	Laminin subunit gamma-1 OS=Homo sapiens GN=LAMC1 PE=1 SV=3	Extracellular Space	other	P11047 [604-626]	0	2780.51		1.67039	1.75993	Not Found	High	High	Not Found	High	High	High	0	3.101e-11	5.3
[R].TITPGMVCAGVPQGGKDSCQGDSGGPLVCR.[G]	3xCarbamidomethyl [C8; C19; C29]; 1xTMT2plex [K16]		8.47727e-09	0	1	1	9	Q9P0G3	Kallikrein-14 OS=Homo sapiens GN=KLK14 PE=1 SV=2	Extracellular Space	peptidase	Q9P0G3 [198-227]	0	3286.55		1.66721	0.798033	High	High	High	High	High	High	High	0	1.6e-09	5.73
[R].GLLLQKVR.[S]	1xTMT2plex [K6]		0.12932	0.00509845	1	1	2	O00468	Agrin OS=Homo sapiens GN=AGRN PE=1 SV=5	Plasma Membrane	other	O00468 [378-385]	0	1151.77		1.64662	0.93307	High	High	Not Found	High	High	Not Found	High	0.003253	0.07455	1.97
[R].ALESKAAQLDGLEAR.[M]	1xTMT2plex [K5]		2.42618e-05	0	1	1	3	P55268	Laminin subunit beta-2 OS=Homo sapiens GN=LAMB2 PE=1 SV=2	Extracellular Space	enzyme	P55268 [1765-1779]	0	1796.99		1.61918	2.41215	High	High	High	High	High	High	High	0	4.758e-06	3.15
[R].VGDTYERPKDSMIWDCTCIGAGR.[G]	2xCarbamidomethyl [C16; C18]; 1xTMT2plex [K9]		1.43495e-05	0	1	1	2	P02751	Fibronectin OS=Homo sapiens GN=FN1 PE=1 SV=4	Extracellular Space	enzyme	P02751 [108-130]	0	2912.36		1.6036	0.852888	High	High	Not Found	High	High	Not Found	High	0	2.632e-06	4.31
[RK].TQLEELEDELQATEDAKLR.[L]	1xTMT2plex [K17]		8.23011e-09	0	2	3	2	P35580; P35579	#N/A			P35580 [1546-1564]; P35579 [1539-1557]	0	2456.26		1.6036	0.6927	Not Found	High	High	Not Found	High	High	High	0	1.425e-08	5.64
[P].SQLSSFSWDNCDEGKDPAVIR.[S]	1xCarbamidomethyl [C11]; 1xTMT2plex [K15]		0.189603	0.00874484	1	1	2	P17900	Ganglioside GM2 activator OS=Homo sapiens GN=GM2A PE=1 SV=4	Cytoplasm	enzyme	P17900 [29-49]	0	2636.25		1.58448		High	Not Found	High	High	Not Found	High	High	0.009133	0.193	1.58
[R].DWSHYFKIIEDLR.[A]	1xTMT2plex [K7]		9.13845e-06	0	1	1	5	P05783	Keratin, type I cytoskeletal 18 OS=Homo sapiens GN=KRT18 PE=1 SV=2	Cytoplasm	other	P05783 [125-137]	0	1947.02		1.55582	1.00978	High	High	High	High	High	High	High	0.0001407	0.001209	3.55
[R].HKQEADDIVR.[V]	1xTMT2plex [K2]		0.000559153	0.000118436	1	1	2	P11047	Laminin subunit gamma-1 OS=Homo sapiens GN=LAMC1 PE=1 SV=3	Extracellular Space	other	P11047 [1190-1199]	0	1435.77		1.54399		High	Not Found	High	High	Not Found	High	High	0.0001407	0.0001603	3.63
[R].TFDPTTSYVVEDLKPNTEYAFR.[L]	1xTMT2plex [K14]		2.19418e-10	0	1	1	3	Q13332	Receptor-type tyrosine-protein phosphatase S OS=Homo sapiens GN=PTPRS PE=1 SV=3	Plasma Membrane	phosphatase	Q13332 [572-593]	0	2818.4		1.53953	2.15753	High	High	High	High	High	High	High	0	1.162e-10	5.24
[K].NDINILKCGSIR.[L]	1xCarbamidomethyl [C8]; 1xTMT2plex [K7]		0.00327189	0.000118436	1	1	2	Q92896	#N/A	Cytoplasm	other	Q92896 [243-254]	0	1627.9		1.5008		High	High	Not Found	High	High	Not Found	High	0.0001407	0.001156	2.72
[K].LAKGDEVWLR.[M]	1xTMT2plex [K3]		0.00281985	0.000118436	1	1	2	Q9BXJ4	#N/A	Extracellular Space	other	Q9BXJ4 [212-221]	0	1411.81		1.49876	1.77327	High	High	Not Found	High	High	Not Found	High	0.0001407	0.0009851	2.39
[R].QYNVGPSVSKYPLR.[N]	1xTMT2plex [K10]		0.000464605	0.000118436	1	1	3	P02751	Fibronectin OS=Homo sapiens GN=FN1 PE=1 SV=4	Extracellular Space	enzyme	P02751 [1041-1054]	0	1833.01		1.48182	1.2383	High	High	High	High	High	High	High	0.0001407	0.0007803	2.75
[R].GGAVCEKVLGAPVPAFEGR.[S]	1xCarbamidomethyl [C5]; 1xTMT2plex [K7]		5.49688e-07	0	1	1	3	O00468	Agrin OS=Homo sapiens GN=AGRN PE=1 SV=5	Plasma Membrane	other	O00468 [1362-1380]	0	2139.15		1.46676	1.2983	High	High	High	High	High	High	High	0	8.671e-08	4.02
[K].IESPGYLTSPGYPHSYHPSEKCEWLIQAPDPYQR.[I]	1xCarbamidomethyl [C22]; 1xTMT2plex [K21]		0.000116403	0.000118436	1	1	3	O14786	Neuropilin-1 OS=Homo sapiens GN=NRP1 PE=1 SV=3	Plasma Membrane	transmembrane receptor	O14786 [33-66]	0	4228.03		1.45681	1.85445	High	High	High	High	High	High	High	8.853e-05	2.765e-05	4.07
[R].IAEDDGKPR.[P]	1xTMT2plex [K7]		0.0066316	0.000118436	1	1	3	Q14118	Dystroglycan OS=Homo sapiens GN=DAG1 PE=1 SV=2	Plasma Membrane	transmembrane receptor	Q14118 [681-689]	0	1225.66		1.45418	0.850901	High	High	High	High	High	High	High	0.0001407	0.002568	1.79
[K].AIWVTGWGHTQYGGTGALILQKGEIR.[V]	1xTMT2plex [K22]		1.56965e-09	0	1	1	2	Q9Y5Y6	Suppressor of tumorigenicity 14 protein OS=Homo sapiens GN=ST14 PE=1 SV=2	Plasma Membrane	peptidase	Q9Y5Y6 [744-769]	0	3037.65		1.44095	0.897067	High	Not Found	High	High	Not Found	High	High	0	9.557e-11	5.04
[R].LEVNLQAMKAQFER.[D]	1xTMT2plex [K9]		2.08147e-06	0	1	1	2	P35579	Myosin-9 OS=Homo sapiens GN=MYH9 PE=1 SV=4	Cytoplasm	enzyme	P35579 [1558-1571]	0	1902.03		1.43883	1.51396	Not Found	High	High	Not Found	High	High	High	0	1.213e-06	3.34
[K].PGCYDNGKHYQINQQWER.[T]	1xCarbamidomethyl [C3]; 1xTMT2plex [K8]		2.19209e-06	0	1	1	3	P02751	Fibronectin OS=Homo sapiens GN=FN1 PE=1 SV=4	Extracellular Space	enzyme	P02751 [50-67]	0	2518.18		1.43776	1.72863	High	High	High	High	High	High	High	0	3.226e-07	4.85
[H].AKAVAAEAQDTATR.[V]	1xTMT2plex [K2]		1.43495e-05	0	1	1	3	O15230	Laminin subunit alpha-5 OS=Homo sapiens GN=LAMA5 PE=1 SV=8	Extracellular Space	other	O15230 [2632-2645]	0	1627.88		1.43456	1.24232	High	High	High	High	High	High	High	0	3.693e-06	4.48
[K].KANLQIDQINTDLNLER.[S]	1xTMT2plex [K1]		2.29636e-07	0	1	1	2	P35579	Myosin-9 OS=Homo sapiens GN=MYH9 PE=1 SV=4	Cytoplasm	enzyme	P35579 [1754-1770]	0	2223.22		1.426	1.10207	High	High	Not Found	High	High	Not Found	High	0	1.387e-07	4.59
[M].SKSESPKEPEQLR.[K]	1xAcetyl [N-Term]; 2xTMT2plex [K2; K7]	P09651 1xAcetyl [N-Term]	1.99111e-06	0	1	1	3	P09651	Heterogeneous nuclear ribonucleoprotein A1 OS=Homo sapiens GN=HNRNPA1 PE=1 SV=5	Nucleus	enzyme	P09651 [2-14]	0	2007.1	N Termini	1.42546	1.72302	High	High	High	High	High	High	High	0	2.895e-07	2.84
[R].AHTDVGPGPESSPVLVR.[T]	1xTMT2plex [N-Term]		7.046e-09	0	1	1	3	P10586	Receptor-type tyrosine-protein phosphatase F OS=Homo sapiens GN=PTPRF PE=1 SV=2	Plasma Membrane	phosphatase	P10586 [686-702]	0	1943.04	N Termini	1.40817	1.47649	High	High	High	High	High	High	High	0	4.049e-09	5.58
[R].ALIPLAKAEELVNTAPLTGVPQHVPVR.[L]	1xTMT2plex [K7]		1.67609e-05	0	1	1	4	Q24JP5	Transmembrane protein 132A OS=Homo sapiens GN=TMEM132A PE=1 SV=1	Cytoplasm	other	Q24JP5 [398-424]	0	3058.79		1.39177	0.518076	High	High	High	High	High	High	High	0	3.151e-06	5.19
[Y].MVDKDQADR.[C]	1xTMT2plex [K4]		0.0562437	0.00182439	1	1	3	P52799	#N/A	Plasma Membrane	kinase	P52799 [80-88]	0	1302.66		1.38571	1.54246	High	High	High	High	High	High	High	0.001112	0.02886	1.94
[R].VYYTMEPEHPVGNWQKHNVDDSLLTTVGSLLEDETYTVR.[V]	1xTMT2plex [K16]		7.10636e-06	0	1	1	2	Q13332	Receptor-type tyrosine-protein phosphatase S OS=Homo sapiens GN=PTPRS PE=1 SV=3	Plasma Membrane	phosphatase	Q13332 [462-500]	0	4761.32		1.37016		High	Not Found	High	High	Not Found	High	High	0	1.197e-06	5.32
[R].EDQLPSGFPNIDMGPQLKVVER.[T]	1xTMT2plex [K18]		3.97807e-08	0	1	1	3	Q13332	Receptor-type tyrosine-protein phosphatase S OS=Homo sapiens GN=PTPRS PE=1 SV=3	Plasma Membrane	phosphatase	Q13332 [127-148]	0	2694.4		1.36905	2.45342	High	High	High	High	High	High	High	0	3.465e-08	4.88
[K].FCKPLFWVCDSVNDCGDNSDEQGCSCPAQTFR.[C]	5xCarbamidomethyl [C2; C9; C15; C24; C26]; 1xTMT2plex [K3]		1.51437e-06	0	1	1	3	Q9Y5Y6	Suppressor of tumorigenicity 14 protein OS=Homo sapiens GN=ST14 PE=1 SV=2	Plasma Membrane	peptidase	Q9Y5Y6 [500-531]	0	4081.71		1.35952	1.4407	High	High	High	High	High	High	High	0	4.378e-07	5.2
[H].AKTLLAAIR.[A]	1xTMT2plex [K2]		0.0190266	0.000336685	1	1	3	O15230	Laminin subunit alpha-5 OS=Homo sapiens GN=LAMA5 PE=1 SV=8	Extracellular Space	other	O15230 [2275-2283]	0	1181.78		1.35332	0.846654	High	High	High	High	High	High	High	0.0007288	0.0231	2.77
[R].AFIPPAPVLPSR.[D]	1xTMT2plex [N-Term]		0.00206384	0.000118436	1	1	2	Q9BUD6	Spondin-2 OS=Homo sapiens GN=SPON2 PE=1 SV=3	Extracellular Space	other	Q9BUD6 [250-261]	0	1489.9	N Termini	1.34142	0.374523	High	Not Found	High	High	Not Found	High	High	0.0001407	0.0006909	2.76
[K].LNIMAAKR.[Q]	1xTMT2plex [K7]		0.0186091	0.000336685	1	1	3	P35221	Catenin alpha-1 OS=Homo sapiens GN=CTNNA1 PE=1 SV=1	Plasma Membrane	other	P35221 [187-194]	0	1141.7		1.33743	1.21596	High	High	High	High	High	High	High	0.0002639	0.008183	2.15
[R].AAVPSGASTGIYEALELR.[D]	1xTMT2plex [N-Term]		5.10981e-11	0	2	3	4	P09104; P06733	#N/A			P09104 [33-50]; P06733 [33-50]	0	2030.1	N Termini	1.33056	0.636971	High	High	High	High	High	High	High	0	2.976e-07	5.09
[K].GKTEQQTADQLLAR.[A]	1xTMT2plex [K2]		0.000221575	0.000118436	1	1	3	P11047	Laminin subunit gamma-1 OS=Homo sapiens GN=LAMC1 PE=1 SV=3	Extracellular Space	other	P11047 [1328-1341]	0	1783.97		1.31673	1.50244	High	High	High	High	High	High	High	0.0001407	5.688e-05	3.32
[R].TAQSTPSAPPQKVMCVSMGSTTVR.[V]	1xCarbamidomethyl [C15]; 1xTMT2plex [K12]		2.89424e-08	0	1	1	6	P10586	Receptor-type tyrosine-protein phosphatase F OS=Homo sapiens GN=PTPRF PE=1 SV=2	Plasma Membrane	phosphatase	P10586 [601-624]	0	2746.38		1.30393	2.64503	High	High	High	High	High	High	High	0	2.792e-08	4.56
[K].IKLNGLENR.[V]	1xTMT2plex [K2]		0.0214148	0.000336685	1	1	3	O75369	Filamin-B OS=Homo sapiens GN=FLNB PE=1 SV=2	Cytoplasm	other	O75369 [947-955]	0	1281.77		1.29631	0.626098	High	High	High	High	High	High	High	0.0002639	0.009584	2.03
[R].YGEGDSLTLQQLKALLNHLDVGVGR.[G]	1xTMT2plex [K13]		1.40639e-06	0	1	1	2	Q15043	#N/A	Plasma Membrane	transporter	Q15043 [51-75]	0	2921.59		1.28155	1.37888	High	High	Not Found	High	High	Not Found	High	0	1.961e-07	5.23
[K].SQDLAKIMADIR.[A]	1xTMT2plex [K6]		0.0115796	0.000118436	1	1	3	P05783	Keratin, type I cytoskeletal 18 OS=Homo sapiens GN=KRT18 PE=1 SV=2	Cytoplasm	other	P05783 [242-253]	0	1585.88		1.26664	2.15745	High	High	High	High	High	High	High	0.0002639	0.006978	2.76
[R].LYWDDLKR.[K]	1xTMT2plex [K7]		0.0129433	0.000231517	1	1	3	P02786	Transferrin receptor protein 1 OS=Homo sapiens GN=TFRC PE=1 SV=2	Plasma Membrane	transporter	P02786 [122-129]	0	1333.73		1.26424	1.2905	High	High	High	High	High	High	High	0.0002639	0.007693	1.71
[K].LTKDFSALESQLQDTQELLQEENR.[Q]	1xTMT2plex [K3]		1.9847e-08	0	1	1	5	P35579	Myosin-9 OS=Homo sapiens GN=MYH9 PE=1 SV=4	Cytoplasm	enzyme	P35579 [1299-1322]	0	3060.56		1.26243	1.32121	High	High	High	High	High	High	High	0	1.064e-08	6.41
[R].SGALQIESSEESDQGKYECVATNSAGTR.[Y]	1xCarbamidomethyl [C19]; 1xTMT2plex [K16]		4.06733e-08	0	1	1	6	P10586	Receptor-type tyrosine-protein phosphatase F OS=Homo sapiens GN=PTPRF PE=1 SV=2	Plasma Membrane	phosphatase	P10586 [189-216]	0	3199.49		1.24975	2.54751	High	High	High	High	High	High	High	0	2.736e-07	6.01
[K].LIEENEKYILKGSNTELTVR.[N]	2xTMT2plex [K7; K11]		2.38018e-10	0	1	1	3	O15394	Neural cell adhesion molecule 2 OS=Homo sapiens GN=NCAM2 PE=1 SV=2	Plasma Membrane	other	O15394 [250-269]	0	2799.58		1.24184	0.44737	Not Found	High	High	Not Found	High	High	High	0	1.159e-11	4.79
[R].KLFIGGLSFETTEESLR.[N]	1xTMT2plex [K1]		8.19582e-07	0	1	1	3	P22626	Heterogeneous nuclear ribonucleoproteins A2/B1 OS=Homo sapiens GN=HNRNPA2B1 PE=1 SV=2	Nucleus	other	P22626 [22-38]	0	2152.17		1.23756	0.292139	High	High	High	High	High	High	High	0	1.645e-07	5.16
[R].YCGQKTPGR.[I]	1xCarbamidomethyl [C2]; 1xTMT2plex [K5]		0.0640227	0.00220298	1	1	3	O14786	Neuropilin-1 OS=Homo sapiens GN=NRP1 PE=1 SV=3	Plasma Membrane	transmembrane receptor	O14786 [227-235]	0	1291.67		1.20477	0.850917	High	High	High	High	High	High	High	0.003495	0.07926	1.69
[R].SIHDFCLVSKVVGR.[C]	1xCarbamidomethyl [C6]; 1xTMT2plex [K10]		0.00405927	0.000118436	1	1	3	O43291	#N/A	Extracellular Space	other	O43291 [33-46]	0	1842.01		1.20289	0.95821	High	High	High	High	High	High	High	0.0001407	0.001478	3.68
[F].KCLVGEFVSDVLLVPEKCQFFHKER.[M]	2xCarbamidomethyl [C2; C18]; 3xTMT2plex [K1; K17; K23]		6.89137e-09	0	1	1	6	Q06481	Amyloid-like protein 2 OS=Homo sapiens GN=APLP2 PE=1 SV=2	Cytoplasm	other	Q06481 [132-156]	0	3740.04		1.18078	0.840954	High	High	High	High	High	High	High	0	3.2e-09	5.8
[K].PALPAGTEDTAKEDAANR.[K]	1xTMT2plex [K12]		5.06733e-07	0	1	1	2	P06396	Gelsolin OS=Homo sapiens GN=GSN PE=1 SV=1	Extracellular Space	other	P06396 [278-295]	0	2052.04		1.17951	0.713659	High	High	Not Found	High	High	Not Found	High	0	6.218e-08	2.48
[R].VLILNDNLIPMLPTNLFKAVSLTHLDLR.[G]	1xTMT2plex [K18]		6.52997e-08	0	1	1	3	O94933	#N/A	Plasma Membrane	other	O94933 [177-204]	0	3398.97		1.168	1.90377	High	High	High	High	High	High	High	0	2.858e-08	5.66
[H].SGHCLCKAGVTGR.[R]	2xCarbamidomethyl [C4; C6]; 1xTMT2plex [K7]		0.00940514	0.000118436	1	1	3	O15230	Laminin subunit alpha-5 OS=Homo sapiens GN=LAMA5 PE=1 SV=8	Extracellular Space	other	O15230 [2037-2049]	0	1627.82		1.1635	2.10477	High	High	High	High	High	High	High	0.0001407	0.003797	3.04
[Y].TGEKGQNQDYR.[G]	1xTMT2plex [K4]		0.00257923	0.000118436	1	1	3	P19338	Nucleolin OS=Homo sapiens GN=NCL PE=1 SV=3	Nucleus	other	P19338 [464-474]	0	1520.75		1.15704	0.775876	High	High	High	High	High	High	High	0.0001407	0.0008922	2.02
[K].TISAKYAEER.[D]	1xTMT2plex [K5]		0.0128476	0.000231517	1	1	2	P35579	Myosin-9 OS=Homo sapiens GN=MYH9 PE=1 SV=4	Cytoplasm	enzyme	P35579 [1455-1464]	0	1392.76		1.15575	0.783949	High	Not Found	High	High	Not Found	High	High	0.0001853	0.005394	2.11
[T].AIVFIKQPSSQDALQGR.[R]	1xTMT2plex [K6]; 1xTMT2plex [N-Term]		4.76079e-09	0	1	1	3	Q13308	Inactive tyrosine-protein kinase 7 OS=Homo sapiens GN=PTK7 PE=1 SV=2	Plasma Membrane	kinase	Q13308 [31-47]	0	2308.33	N Termini	1.14861	1.44245	High	High	High	High	High	High	High	0	6.616e-07	3.79
[K].EVASEIWKIVR.[S]	1xTMT2plex [K8]		0.000786361	0.000118436	1	1	3	O15394	Neural cell adhesion molecule 2 OS=Homo sapiens GN=NCAM2 PE=1 SV=2	Plasma Membrane	other	O15394 [536-546]	0	1554.91		1.14666	1.74067	High	High	High	High	High	High	High	0.0001407	0.0002339	3.32
[K].LFVGGIKEDTEEHHLR.[D]	1xTMT2plex [K7]		2.36038e-06	0	2	3	10	P22626; P09651	#N/A			P22626 [114-129]; P09651 [107-122]	0	2105.12		1.14666	0.959201	High	High	High	High	High	High	High	0	7.106e-06	3.78
[K].YILKGSNTELTVR.[N]	1xTMT2plex [K4]		0.000542822	0.000118436	1	1	3	O15394	Neural cell adhesion molecule 2 OS=Homo sapiens GN=NCAM2 PE=1 SV=2	Plasma Membrane	other	O15394 [257-269]	0	1718.99		1.1447	1.56206	High	High	High	High	High	High	High	0.0001407	0.0002726	2.66
[H].CKPGFHGQAAR.[Q]	1xCarbamidomethyl [C1]; 1xTMT2plex [K2]		0.000262696	0.000118436	1	1	3	P55268	Laminin subunit beta-2 OS=Homo sapiens GN=LAMB2 PE=1 SV=2	Extracellular Space	enzyme	P55268 [1022-1032]	0	1453.76		1.13947	1.16519	High	High	High	High	High	High	High	0.0001407	0.0008182	2.66
[K].HSQAVEELAEQLEQTKR.[V]	1xTMT2plex [K16]		1.32281e-05	0	1	1	2	P35579	Myosin-9 OS=Homo sapiens GN=MYH9 PE=1 SV=4	Cytoplasm	enzyme	P35579 [1194-1210]	0	2221.17		1.13027	0.633249	High	Not Found	High	High	Not Found	High	High	0	2.405e-06	4.7
[R].EKYYYALYELVVR.[G]	1xTMT2plex [K2]		0.000121686	0.000118436	1	1	3	P55268	Laminin subunit beta-2 OS=Homo sapiens GN=LAMB2 PE=1 SV=2	Extracellular Space	enzyme	P55268 [268-280]	0	1934.05		1.12631	1.46914	High	High	High	High	High	High	High	0.0001407	0.0001165	3.32
[R].FQSAAIGALQEASEAYLVGLFEDTNLCAIHAKR.[V]	1xCarbamidomethyl [C27]; 1xTMT2plex [K32]		4.91869e-14	0	1	1	9	P84243	#N/A			P84243 [85-117]	0	3818.96		1.12499	1.19042	High	High	High	High	High	High	High	0	8.605e-16	9.85
[R].TATMLCAASGNPDPEITWFKDFLPVDPSASNGR.[I]	1xCarbamidomethyl [C6]; 1xTMT2plex [K20]		8.31798e-07	0	1	1	5	Q13332	Receptor-type tyrosine-protein phosphatase S OS=Homo sapiens GN=PTPRS PE=1 SV=3	Plasma Membrane	phosphatase	Q13332 [151-183]	0	3790.83		1.12102	1.45922	High	High	High	High	High	High	High	0	1.086e-07	4.35
[K].KQELEEICHDLEAR.[V]	1xCarbamidomethyl [C8]; 1xTMT2plex [K1]		4.68632e-05	0	1	1	2	P35579	Myosin-9 OS=Homo sapiens GN=MYH9 PE=1 SV=4	Cytoplasm	enzyme	P35579 [910-923]	0	1995		1.1177	0.832578	High	High	Not Found	High	High	Not Found	High	0	9.925e-06	3.5
[K].VPEDQTGLSGGVASFVCQATGEPKPR.[I]	1xCarbamidomethyl [C17]; 1xTMT2plex [K24]		5.41517e-14	0	1	1	6	P10586	Receptor-type tyrosine-protein phosphatase F OS=Homo sapiens GN=PTPRF PE=1 SV=2	Plasma Membrane	phosphatase	P10586 [38-63]	0	2912.47		1.10903	2.50657	High	High	High	High	High	High	High	0	9.587e-16	7.57
[K].AQAAAPASVPAQAPKR.[T]	1xTMT2plex [K15]		1.20153e-05	0	1	1	3	P47914	#N/A	Cytoplasm	other	P47914 [135-150]	0	1759.01		1.10769	1.33701	High	High	High	High	High	High	High	0	4.026e-06	3.05
[R].HVFWGSGSHTLPALLENLKLR.[K]	1xTMT2plex [K19]		4.80158e-06	0	1	1	4	P02786	Transferrin receptor protein 1 OS=Homo sapiens GN=TFRC PE=1 SV=2	Plasma Membrane	transporter	P02786 [699-719]	0	2600.45		1.10165	0.658913	High	High	High	High	High	High	High	0	7.733e-07	4.58
[K].GQGDYSKIEIFQTLPVR.[E]	1xTMT2plex [K7]		1.42437e-05	0	1	1	3	O15394	Neural cell adhesion molecule 2 OS=Homo sapiens GN=NCAM2 PE=1 SV=2	Plasma Membrane	other	O15394 [576-592]	0	2176.18		1.08814	0.426521	High	High	High	High	High	High	High	8.853e-05	2.602e-05	4
[K].VYVGNLGNNGNKTELER.[A]	1xTMT2plex [K12]		0.000221575	0.000118436	1	1	2	P84103	#N/A	Nucleus	other	P84103 [12-28]	0	2102.11		1.08678	0.460645	High	Not Found	High	High	Not Found	High	High	0.0001407	5.663e-05	2.7
[K].MIMDDSKR.[K]	1xTMT2plex [K7]		0.0194534	0.000336685	1	1	2	O14786	Neuropilin-1 OS=Homo sapiens GN=NRP1 PE=1 SV=3	Plasma Membrane	transmembrane receptor	O14786 [528-535]	0	1220.62		1.08202	0.803866	Not Found	High	High	Not Found	High	High	High	0.0006911	0.02162	1.7
[N].MHAQIKTSLHR.[L]	1xTMT2plex [K6]		0.000143193	0.000118436	1	1	2	Q99988	Growth/differentiation factor 15 OS=Homo sapiens GN=GDF15 PE=1 SV=3	Extracellular Space	growth factor	Q99988 [253-263]	0	1546.87		1.08134	0.368981	High	High	Not Found	High	High	Not Found	High	8.853e-05	3.489e-05	3.27
[K].LFGNMEGDCPSDWKTDSTCR.[M]	2xCarbamidomethyl [C9; C19]; 1xTMT2plex [K14]		2.99702e-07	0	1	1	3	P02786	Transferrin receptor protein 1 OS=Homo sapiens GN=TFRC PE=1 SV=2	Plasma Membrane	transporter	P02786 [345-364]	0	2601.12		1.07929	1.18097	High	High	High	High	High	High	High	0	3.456e-08	4.47
[R].KVIDDTNITR.[L]	1xTMT2plex [K1]		0.00344668	0.000118436	1	1	3	P05783	Keratin, type I cytoskeletal 18 OS=Homo sapiens GN=KRT18 PE=1 SV=2	Cytoplasm	other	P05783 [187-196]	0	1399.8		1.0697	0.779927	High	High	High	High	High	High	High	0.0001407	0.001233	2.61
[R].SKSTGDPWLTDGSYLDGTGFAR.[I]	1xTMT2plex [K2]		1.9847e-08	0	1	1	2	O15230	Laminin subunit alpha-5 OS=Homo sapiens GN=LAMA5 PE=1 SV=8	Extracellular Space	other	O15230 [2932-2953]	0	2556.24		1.06557	0.906659	High	Not Found	High	High	Not Found	High	High	0	2.123e-09	4.37
[K].SCFETKEEVLQYCQEMYPELQITNVMEANQR.[V]	2xCarbamidomethyl [C2; C13]; 1xTMT2plex [K6]		1.5207e-08	0	1	1	4	Q06481	Amyloid-like protein 2 OS=Homo sapiens GN=APLP2 PE=1 SV=2	Cytoplasm	other	Q06481 [79-109]	0	4092.89		1.0635	1.71119	High	High	High	High	High	High	High	0	1.223e-09	6.27
[R].GVLKVFLENVIR.[D]	1xTMT2plex [K4]		5.27511e-05	0	1	1	12	P62805	Histone H4 OS=Homo sapiens GN=HIST1H4A PE=1 SV=2			P62805 [57-68]	0	1612		1.05172	0.51302	High	High	High	High	High	High	High	0	1.14e-05	3.19
[K].VVSSCQEKR.[E]	1xCarbamidomethyl [C5]; 1xTMT2plex [K8]		0.0172817	0.000336685	1	1	3	P11717	Cation-independent mannose-6-phosphate receptor OS=Homo sapiens GN=IGF2R PE=1 SV=3	Plasma Membrane	transmembrane receptor	P11717 [1278-1286]	0	1317.7		1.04544	1.16716	High	High	High	High	High	High	High	0.001955	0.04589	1.72
[R].IQEEMEKER.[K]	1xTMT2plex [K7]		0.00299263	0.000118436	1	1	3	Q9UM54	#N/A	Cytoplasm	other	Q9UM54 [929-937]	0	1416.72		1.04404	1.36252	High	High	High	High	High	High	High	0.0001407	0.001054	2.39
[R].IKPATWETGISMR.[F]	1xTMT2plex [K2]		0.000555025	0.000118436	1	1	2	O14786	Neuropilin-1 OS=Homo sapiens GN=NRP1 PE=1 SV=3	Plasma Membrane	transmembrane receptor	O14786 [406-418]	0	1714.94		1.03703	0.575264	Not Found	High	High	Not Found	High	High	High	0.0001407	0.0001601	2.72
[R].GNNVEKPLELR.[I]	1xTMT2plex [K6]		0.0118404	0.000118436	1	1	3	Q14126	Desmoglein-2 OS=Homo sapiens GN=DSG2 PE=1 SV=2	Plasma Membrane	other	Q14126 [136-146]	0	1493.85		1.02786	1.52704	High	High	High	High	High	High	High	0.0002639	0.008464	2.32
[C].ALPERPSLYTKVVHYR.[K]	1xTMT2plex [K11]		0.000328027	0.000118436	1	1	3	P07288	Prostate-specific antigen OS=Homo sapiens GN=KLK3 PE=1 SV=2	Extracellular Space	peptidase	P07288 [235-250]	0	2154.23		1.02574	1.11631	High	High	High	High	High	High	High	0.0001407	8.794e-05	3.96
[R].AEIKQGIR.[E]	1xTMT2plex [K4]		0.17402	0.0079816	1	1	3	O00560	Syntenin-1 OS=Homo sapiens GN=SDCBP PE=1 SV=1	Plasma Membrane	enzyme	O00560 [106-113]	0	1139.7		1.02432	0.910664	High	High	High	High	High	High	High	0.005144	0.1052	1.85
[K].AKQTLENER.[G]	1xTMT2plex [K2]		0.00180553	0.000118436	1	1	3	P35579	Myosin-9 OS=Homo sapiens GN=MYH9 PE=1 SV=4	Cytoplasm	enzyme	P35579 [1218-1226]	0	1313.73		1.01364	1.14644	High	High	High	High	High	High	High	0.0001407	0.0005944	2.96
[R].VVVQKEGVR.[S]	1xTMT2plex [K5]		0.0269137	0.000651213	1	1	3	O15394	Neural cell adhesion molecule 2 OS=Homo sapiens GN=NCAM2 PE=1 SV=2	Plasma Membrane	other	O15394 [67-75]	0	1238.77		1.0036	0.80619	High	High	High	High	High	High	High	0.006872	0.1343	1.96
[R].FQSSAVMALQEASEAYLVGLFEDTNLCAIHAKR.[V]	1xCarbamidomethyl [C27]; 1xTMT2plex [K32]		7.21098e-13	0	1	1	6	Q71DI3	#N/A			Q71DI3 [85-117]	0	3894.96		0.993493	0.412723	High	High	High	High	High	High	High	0	1.745e-14	9.16
[K].NAEKYAEEDRR.[K]	1xTMT2plex [K4]		0.0265204	0.00055018	1	1	2	P38646	#N/A	Cytoplasm	other	P38646 [564-574]	1	1605.81		0.990592	0.862956	Not Found	High	High	Not Found	High	High	High	0.0003447	0.01221	3.38
[K].VTFDPTSSYTLEDLKPDTLYR.[F]	1xTMT2plex [K15]		5.43882e-09	0	1	1	5	P10586	Receptor-type tyrosine-protein phosphatase F OS=Homo sapiens GN=PTPRF PE=1 SV=2	Plasma Membrane	phosphatase	P10586 [559-579]	0	2686.37		0.988412	2.06141	High	High	High	High	High	High	High	0	6.74e-09	5.94
[K].GQTQEATVVLEIYQKLTFR.[E]	1xTMT2plex [K15]		6.84058e-09	0	1	1	4	O15394	Neural cell adhesion molecule 2 OS=Homo sapiens GN=NCAM2 PE=1 SV=2	Plasma Membrane	other	O15394 [100-118]	0	2449.35		0.984042	0.756749	High	High	High	High	High	High	High	0	5.006e-10	6.2
[K].AGKEPGLQIWR.[V]	1xTMT2plex [K3]		0.000500334	0.000118436	1	1	2	P06396	Gelsolin OS=Homo sapiens GN=GSN PE=1 SV=1	Extracellular Space	other	P06396 [62-72]	0	1479.85		0.981122	0.906367	High	High	Not Found	High	High	Not Found	High	0.0001407	0.0001414	3.23
[K].ILMKVGQDASSAGSTR.[N]	1xTMT2plex [K4]		8.6589e-05	0.000118436	1	1	2	P52799	#N/A	Plasma Membrane	kinase	P52799 [160-175]	0	1845.99		0.974529	0.546183	Not Found	High	High	Not Found	High	High	High	8.853e-05	1.972e-05	3.24
[R].TITPGMVCAGVPQGGKDSCQGDSGGPLVCR.[G]	3xCarbamidomethyl [C8; C19; C29]; 1xTMT2plex [K16]; 1xTMT2plex [N-Term]		1.89063e-06	0	1	1	3	Q9P0G3	Kallikrein-14 OS=Homo sapiens GN=KLK14 PE=1 SV=2	Extracellular Space	peptidase	Q9P0G3 [198-227]	0	3511.71	N Termini	0.973795	0.426577	High	High	High	High	High	High	High	0	2.718e-07	4.47
[R].TATMLCAAGGNPDPEISWFKDFLPVDPATSNGR.[I]	1xCarbamidomethyl [C6]; 1xTMT2plex [K20]		3.33794e-09	0	1	1	6	P10586	Receptor-type tyrosine-protein phosphatase F OS=Homo sapiens GN=PTPRF PE=1 SV=2	Plasma Membrane	phosphatase	P10586 [151-183]	0	3760.82		0.970117	1.39065	High	High	High	High	High	High	High	0	5.778e-08	5.43
[R].VVVDALSGLKGDLAGR.[Y]	1xTMT2plex [K10]		8.82506e-07	0	1	1	3	P12532	#N/A	#N/A	#N/A	P12532 [190-205]	0	1795.05		0.967906	0.261317	High	High	High	High	High	High	High	0	1.155e-07	3.7
[K].DTCGANAKQSR.[D]	1xCarbamidomethyl [C3]; 1xTMT2plex [K8]		0.00450468	0.000118436	1	1	3	O75531	#N/A	Nucleus	other	O75531 [65-75]	0	1432.7		0.965692	0.490839	High	High	High	High	High	High	High	0.0001407	0.001665	2.7
[K].ATGDETGAKVER.[A]	1xTMT2plex [K9]		0.000109714	0.000118436	1	1	2	P61247	#N/A	Nucleus	other	P61247 [241-252]	0	1458.76		0.964953	0.861877	Not Found	High	High	Not Found	High	High	High	8.853e-05	2.574e-05	2.69
[R].VKLQELESLIANLGTGDEMVTDQAFEDR.[L]	1xTMT2plex [K2]		2.14602e-10	0	1	1	3	P11047	Laminin subunit gamma-1 OS=Homo sapiens GN=LAMC1 PE=1 SV=3	Extracellular Space	other	P11047 [1047-1074]	0	3346.69		0.964214	0.514962	Not Found	High	High	Not Found	High	High	High	0	1.031e-11	7.83
[R].EIAQDFKTDLR.[F]	1xTMT2plex [K7]		0.00181899	0.000118436	3	4	5	P84243; P68431; Q71DI3	#N/A			P84243 [74-84]; P68431 [74-84]; Q71DI3 [74-84]	0	1560.85		0.95977	0.515162	High	High	High	High	High	High	High	0.0001407	0.004463	2.37
[R].DAVTYTEHAKR.[K]	1xTMT2plex [K10]		0.000318454	0.000118436	1	1	6	P62805	Histone H4 OS=Homo sapiens GN=HIST1H4A PE=1 SV=2			P62805 [69-79]	0	1515.8		0.959028	1.56132	High	High	High	High	High	High	High	0.0001407	8.534e-05	3.18
[R].KLFIGGLSFETTDESLR.[S]	1xTMT2plex [K1]		1.24941e-06	0	1	2	3	P09651	Heterogeneous nuclear ribonucleoprotein A1 OS=Homo sapiens GN=HNRNPA1 PE=1 SV=5	Nucleus	enzyme	P09651 [15-31]	0	2138.16		0.958286	0.577324	High	High	High	High	High	High	High	0	4.606e-06	4.83
[R].DLGEELEALKTELEDTLDSTAAQQELR.[S]	1xTMT2plex [K10]		9.43258e-07	0	1	1	2	P35579	Myosin-9 OS=Homo sapiens GN=MYH9 PE=1 SV=4	Cytoplasm	enzyme	P35579 [1136-1162]	0	3242.64		0.957543	0.159473	Not Found	High	High	Not Found	High	High	High	0	1.246e-07	5.52
[R].GGEPNQRPELKNHIDR.[V]	1xTMT2plex [K11]		0.00267688	0.000118436	1	1	4	Q14118	Dystroglycan OS=Homo sapiens GN=DAG1 PE=1 SV=2	Plasma Membrane	transmembrane receptor	Q14118 [490-505]	0	2085.1		0.9568	0.928082	High	High	High	High	High	High	High	0.005469	0.1132	2.38
[R].FPKPPQPIILR.[D]	1xTMT2plex [K3]		2.32085e-05	0	1	1	3	O15230	Laminin subunit alpha-5 OS=Homo sapiens GN=LAMA5 PE=1 SV=8	Extracellular Space	other	O15230 [1225-1235]	0	1530.96		0.956057	1.43414	High	High	High	High	High	High	High	0	6.992e-06	2.79
[R].TQAPTKASE.[-]	1xTMT2plex [K6]		0.134737	0.00535478	1	1	2	P47914	#N/A	Cytoplasm	other	P47914 [151-159]	0	1157.62		0.952334	0.718675	High	Not Found	High	High	Not Found	High	High	0.003495	0.07877	1.78
[Y].KAASDIAMTELPPTHPIR.[L]	1xTMT2plex [K1]		7.69244e-05	0.000118436	1	1	3	P62258	14-3-3 protein epsilon OS=Homo sapiens GN=YWHAE PE=1 SV=1	Cytoplasm	other	P62258 [153-170]	0	2173.19		0.949348	1.69488	High	High	High	High	High	High	High	8.853e-05	3.02e-05	4.25
[R].EVVSPQEFKQGEDAEVVCR.[V]	1xCarbamidomethyl [C18]; 1xTMT2plex [K9]		2.94685e-06	0	1	1	3	O15394	Neural cell adhesion molecule 2 OS=Homo sapiens GN=NCAM2 PE=1 SV=2	Plasma Membrane	other	O15394 [119-137]	0	2431.2		0.941858	0.641174	High	High	High	High	High	High	High	0	4.467e-07	4.35
[F].KQMEQISQFLQAAER.[Y]	1xTMT2plex [K1]		0.000119899	0.000118436	1	1	3	P37802	#N/A	Cytoplasm	other	P37802 [88-102]	0	2032.07		0.933573	0.316005	High	High	High	High	High	High	High	8.853e-05	2.859e-05	3.64
[R].NKSVILLGR.[H]	1xTMT2plex [K2]		0.00638955	0.000118436	1	1	3	P07288	Prostate-specific antigen OS=Homo sapiens GN=KLK3 PE=1 SV=2	Extracellular Space	peptidase	P07288 [69-77]	0	1224.79		0.92448	0.968683	High	High	High	High	High	High	High	0.0001407	0.002466	3.1
[R].YTTTMGVNTYKAR.[I]	1xTMT2plex [K11]		1.94334e-05	0	1	1	2	P00736	#N/A	Extracellular Space	peptidase	P00736 [389-401]	0	1730.9		0.92372	0.323588	Not Found	High	High	Not Found	High	High	High	0	4.54e-06	3.42
[R].AWITAPVALR.[E]	1xTMT2plex [N-Term]		0.00204856	0.000118436	1	1	6	Q14126	Desmoglein-2 OS=Homo sapiens GN=DSG2 PE=1 SV=2	Plasma Membrane	other	Q14126 [50-59]	0	1322.8	N Termini	0.919149	2.41922	High	High	High	High	High	High	High	0.0001407	0.002381	3.35
[K].SVQYDDVPEYKDR.[L]	1xTMT2plex [K11]		2.53628e-05	0	1	1	3	Q13740	CD166 antigen OS=Homo sapiens GN=ALCAM PE=1 SV=2	Plasma Membrane	other	Q13740 [77-89]	0	1838.9		0.916859	2.21099	High	High	High	High	High	High	High	0	4.982e-06	3.23
[R].KTVTAMDVVYALKR.[Q]	2xTMT2plex [K1; K13]		1.7134e-12	0	1	1	4	P62805	Histone H4 OS=Homo sapiens GN=HIST1H4A PE=1 SV=2			P62805 [80-93]	0	2045.21		0.912267	0.117209	High	High	High	High	High	High	High	0	4.578e-14	4.8
[K].TEALTSAKR.[Y]	1xTMT2plex [K8]		0.0114939	0.000118436	1	1	2	P06396	Gelsolin OS=Homo sapiens GN=GSN PE=1 SV=1	Extracellular Space	other	P06396 [721-729]	0	1201.7		0.909965	0.621309	High	Not Found	High	High	Not Found	High	High	0.0001853	0.005693	2.24
[R].AVDGFTFTEGDKSLDGR.[I]	1xTMT2plex [K12]		2.96873e-06	0	1	1	3	O15394	Neural cell adhesion molecule 2 OS=Homo sapiens GN=NCAM2 PE=1 SV=2	Plasma Membrane	other	O15394 [337-353]	0	2040.01		0.909197	0.627679	High	High	High	High	High	High	High	0	1.113e-06	2.99
[R].MEVCENHQHWHTVVKEACLTQGMTLY.[S]	2xCarbamidomethyl [C4; C18]; 1xTMT2plex [K15]		0.00161519	0.000118436	1	1	2	Q06481	Amyloid-like protein 2 OS=Homo sapiens GN=APLP2 PE=1 SV=2	Cytoplasm	other	Q06481 [157-182]	0	3426.59		0.90381	0.981343	Not Found	High	High	Not Found	High	High	High	0.0001407	0.000526	4.18
[R].VTIMPKDIQLAR.[R]	1xTMT2plex [K6]		2.71088e-05	0	3	5	5	P84243; P68431; Q71DI3	#N/A			P84243 [118-129]; P68431 [118-129]; Q71DI3 [118-129]	0	1609.95		0.895303	0.661268	High	High	High	High	High	High	High	0.0001407	0.0003214	2.7
[R].DYFEEYGKIDTIEIITDR.[Q]	1xTMT2plex [K8]		7.98227e-05	0.000118436	1	1	3	P22626	Heterogeneous nuclear ribonucleoproteins A2/B1 OS=Homo sapiens GN=HNRNPA2B1 PE=1 SV=2	Nucleus	other	P22626 [130-147]	0	2445.23		0.892974	1.8833	High	High	High	High	High	High	High	8.853e-05	1.8e-05	4.26
[M].AESSDKLYR.[V]	1xAcetyl [N-Term]; 1xTMT2plex [K6]	P09874 1xAcetyl [N-Term]	0.0939665	0.00330385	1	1	2	P09874	Poly [ADP-ribose] polymerase 1 OS=Homo sapiens GN=PARP1 PE=1 SV=4	Nucleus	enzyme	P09874 [2-10]	0	1335.7	N Termini	0.886745	0.818994	Not Found	High	High	Not Found	High	High	High	0.003009	0.06564	1.93
[K].LSVLEEEQLPPGFPSIDMGPQLKVVEKAR.[T]	2xTMT2plex [K23; K27]		3.22346e-10	0	1	1	3	P10586	Receptor-type tyrosine-protein phosphatase F OS=Homo sapiens GN=PTPRF PE=1 SV=2	Plasma Membrane	phosphatase	P10586 [122-150]	0	3657.02		0.882839	2.221	High	High	High	High	High	High	High	0	1.626e-11	5.94
[R].KVAQVPLGPECSR.[A]	1xCarbamidomethyl [C11]; 1xTMT2plex [K1]		0.00127364	0.000118436	1	1	2	P35052	Glypican-1 OS=Homo sapiens GN=GPC1 PE=1 SV=2	Plasma Membrane	transmembrane receptor	P35052 [236-248]	0	1665.92		0.877352	0.479948	Not Found	High	High	Not Found	High	High	High	0.0001407	0.0004033	3.25
[Y].LIAGIQHSCQDIGAKSLTQVR.[A]	1xCarbamidomethyl [C9]; 1xTMT2plex [K15]		0.00207923	0.000118436	1	1	3	P12268	#N/A	Cytoplasm	enzyme	P12268 [460-480]	0	2520.38		0.87578	1.88245	High	High	High	High	High	High	High	0.0001407	0.0007006	1.96
[R].DNIQGITKPAIR.[R]	1xTMT2plex [K8]		6.20733e-05	0	1	1	6	P62805	Histone H4 OS=Homo sapiens GN=HIST1H4A PE=1 SV=2			P62805 [25-36]	0	1550.91		0.87578	1.12001	High	High	High	High	High	High	High	8.853e-05	2.276e-05	2.98
[R].IIKTTLQQEKPDFCFLEEDPGICR.[G]	2xCarbamidomethyl [C14; C23]; 2xTMT2plex [K3; K10]		1.00705e-09	0	1	1	4	P10646	Tissue factor pathway inhibitor OS=Homo sapiens GN=TFPI PE=1 SV=1	Extracellular Space	other	P10646 [112-135]	0	3387.76		0.874994	0.70994	High	High	High	High	High	High	High	0	5.852e-11	6.01
[R].RPPNAWHKHNTDAGLLTTVGSLLPGITYSLR.[V]	1xTMT2plex [K8]		2.73935e-10	0	1	1	4	P10586	Receptor-type tyrosine-protein phosphatase F OS=Homo sapiens GN=PTPRF PE=1 SV=2	Plasma Membrane	phosphatase	P10586 [457-487]	0	3610.97		0.872632	0.373488	High	High	High	High	High	High	High	0	2.761e-11	7.18
[K].KNPIAKIHSDLAEER.[G]	2xTMT2plex [K1; K6]		0.00015882	0.000118436	1	1	4	Q14126	Desmoglein-2 OS=Homo sapiens GN=DSG2 PE=1 SV=2	Plasma Membrane	other	Q14126 [67-81]	0	2171.25		0.871844	0.460001	High	High	High	High	High	High	High	0.0001407	0.0002097	3.52
[R].VEYHFLSPYVSPKESPFR.[H]	1xTMT2plex [K13]		0.000111349	0.000118436	1	1	3	P02786	Transferrin receptor protein 1 OS=Homo sapiens GN=TFRC PE=1 SV=2	Plasma Membrane	transporter	P02786 [681-698]	0	2407.25		0.871844	0.324223	High	High	High	High	High	High	High	8.853e-05	2.62e-05	3.95
[K].KDEDLFR.[E]	1xTMT2plex [K1]		0.108068	0.00440849	1	1	3	O75531	#N/A	Nucleus	other	O75531 [54-60]	0	1147.62		0.869477	1.20405	High	High	High	High	High	High	High	0.002702	0.06071	2.15
[R].DLVLSGDLGSLYAMTQDKVFR.[L]	1xTMT2plex [K18]		6.90577e-10	0	1	1	2	O15031	Plexin-B2 OS=Homo sapiens GN=PLXNB2 PE=1 SV=3	Plasma Membrane	transmembrane receptor	O15031 [443-463]	0	2553.35		0.869477	0.839538	Not Found	High	High	Not Found	High	High	High	0	3.808e-11	5.92
[R].AGLGEEFEKEIR.[T]	1xTMT2plex [K9]		0.000238596	0.000118436	1	1	3	P10586	Receptor-type tyrosine-protein phosphatase F OS=Homo sapiens GN=PTPRF PE=1 SV=2	Plasma Membrane	phosphatase	P10586 [898-909]	0	1602.86		0.868687	1.01138	High	High	High	High	High	High	High	0.0001407	6.169e-05	2.45
[K].SFVVTSVVAFPTDSKTVQR.[T]	1xTMT2plex [K15]		3.29265e-06	0	1	1	2	Q9Y5Y6	Suppressor of tumorigenicity 14 protein OS=Homo sapiens GN=ST14 PE=1 SV=2	Plasma Membrane	peptidase	Q9Y5Y6 [190-208]	0	2293.26		0.867106	1.59934	High	High	Not Found	High	High	Not Found	High	0	5.064e-07	3.76
[K].LPVPSKQHGQIR.[G]	1xTMT2plex [K6]		0.0011565	0.000118436	1	1	6	P10586	Receptor-type tyrosine-protein phosphatase F OS=Homo sapiens GN=PTPRF PE=1 SV=2	Plasma Membrane	phosphatase	P10586 [731-742]	0	1584.94		0.866315	0.896246	High	High	High	High	High	High	High	0.0001407	0.001385	2.67
[R].ITCAKQDSCR.[S]	2xCarbamidomethyl [C3; C9]; 1xTMT2plex [K5]		0.00940514	0.000118436	1	1	3	P14555	Phospholipase A2, membrane associated OS=Homo sapiens GN=PLA2G2A PE=1 SV=2	Cytoplasm	enzyme	P14555 [95-104]	0	1463.72		0.865523	0.655235	High	High	High	High	High	High	High	0.0003447	0.01209	2.16
[K].TVTAMDVVYALKR.[Q]	1xTMT2plex [K12]		1.70464e-06	0	1	1	7	P62805	Histone H4 OS=Homo sapiens GN=HIST1H4A PE=1 SV=2			P62805 [81-93]	0	1691.96		0.863938	0.465104	High	High	High	High	High	High	High	0	2.42e-07	3.95
[K].DSAQNSVIIVDKNGR.[L]	1xTMT2plex [K12]		9.2063e-06	0	1	1	2	P02786	Transferrin receptor protein 1 OS=Homo sapiens GN=TFRC PE=1 SV=2	Plasma Membrane	transporter	P02786 [194-208]	0	1841		0.860764	0.906879	High	Not Found	High	High	Not Found	High	High	0	3.173e-06	3.14
[K].EITHDVKAVCSQEAMTGPCR.[A]	2xCarbamidomethyl [C10; C19]; 1xTMT2plex [K7]		6.55103e-06	0	1	1	3	Q06481	Amyloid-like protein 2 OS=Homo sapiens GN=APLP2 PE=1 SV=2	Cytoplasm	other	Q06481 [301-320]	0	2514.2		0.85599	1.01793	High	High	High	High	High	High	High	0	1.098e-06	5.28
[K].DKMVWEILVSER.[D]	1xTMT2plex [K2]		0.000457772	0.000118436	1	1	2	Q24JP5	Transmembrane protein 132A OS=Homo sapiens GN=TMEM132A PE=1 SV=1	Cytoplasm	other	Q24JP5 [383-394]	0	1729.94		0.852798	0.681394	Not Found	High	High	Not Found	High	High	High	0.0001407	0.0003501	2.51
[R].VVDTKSGEANVR.[F]	1xTMT2plex [K5]		0.00926639	0.000118436	1	1	2	Q9P2B2	Prostaglandin F2 receptor negative regulator OS=Homo sapiens GN=PTGFRN PE=1 SV=2	Plasma Membrane	other	Q9P2B2 [431-442]	0	1499.83		0.849599	0.789819	High	High	Not Found	High	High	Not Found	High	0.0007288	0.02337	2.1
[K].NPIAKIHSDLAEER.[G]	1xTMT2plex [K5]		9.32367e-05	0.000118436	1	1	3	Q14126	Desmoglein-2 OS=Homo sapiens GN=DSG2 PE=1 SV=2	Plasma Membrane	other	Q14126 [68-81]	0	1817.99		0.848798	0.477432	High	High	High	High	High	High	High	8.853e-05	2.155e-05	3.2
[F].TAVGDGPPSPTIQVKTQQGVPAQPADFQAEVESDTR.[I]	1xTMT2plex [K15]		5.91891e-07	0	1	1	3	P10586	Receptor-type tyrosine-protein phosphatase F OS=Homo sapiens GN=PTPRF PE=1 SV=2	Plasma Membrane	phosphatase	P10586 [492-527]	0	3946.99		0.847997	1.27598	High	High	High	High	High	High	High	0	8.044e-07	4.68
[R].EHSSWDLVGLEKWTEYR.[V]	1xTMT2plex [K12]		1.26396e-08	0	1	1	6	P10586	Receptor-type tyrosine-protein phosphatase F OS=Homo sapiens GN=PTPRF PE=1 SV=2	Plasma Membrane	phosphatase	P10586 [665-681]	0	2360.18		0.842375	1.41918	High	High	High	High	High	High	High	0	9.948e-10	5.41
[K].DDQHFTVTGLHKGTTYIFR.[L]	1xTMT2plex [K12]		5.45637e-07	0	1	1	6	P10586	Receptor-type tyrosine-protein phosphatase F OS=Homo sapiens GN=PTPRF PE=1 SV=2	Plasma Membrane	phosphatase	P10586 [873-891]	0	2461.27		0.842375	1.243	High	High	High	High	High	High	High	0	6.736e-08	4.48
[R].AANMHAQIKTSLHR.[L]	1xTMT2plex [K9]		1.48901e-05	0	1	1	9	Q99988	Growth/differentiation factor 15 OS=Homo sapiens GN=GDF15 PE=1 SV=3	Extracellular Space	growth factor	Q99988 [250-263]	0	1802.99		0.83754	0.751158	High	High	High	High	High	High	High	0.0001407	9.063e-05	3.92
[R].DGSLSDKR.[F]	1xTMT2plex [K7]		0.0511986	0.00143145	1	1	2	Q8N8Z6	#N/A	Extracellular Space	other	Q8N8Z6 [240-247]	0	1102.59		0.835924	0.766958	High	Not Found	High	High	Not Found	High	High	0.001988	0.04776	1.68
[R].CKPGFFNLESSNPR.[G]	1xCarbamidomethyl [C1]; 1xTMT2plex [K2]		8.13542e-07	0	1	1	2	P11047	Laminin subunit gamma-1 OS=Homo sapiens GN=LAMC1 PE=1 SV=3	Extracellular Space	other	P11047 [477-490]	0	1877.94		0.834307	0.650146	Not Found	High	High	Not Found	High	High	High	0	1.057e-07	3.52
[K].KIFVGGIKEDTEEHHLR.[D]	2xTMT2plex [K1; K8]		2.46234e-05	0	2	3	4	P22626; P09651	#N/A			P22626 [113-129]; P09651 [106-122]	0	2458.37		0.832688	0.590626	Not Found	High	High	Not Found	High	High	High	0	5.943e-06	3.41
[R].LKPDTVPAPC.[C]	1xCarbamidomethyl [C10]; 1xTMT2plex [K2]		0.197191	0.00924653	1	1	3	Q99988	Growth/differentiation factor 15 OS=Homo sapiens GN=GDF15 PE=1 SV=3	Extracellular Space	growth factor	Q99988 [264-273]	0	1322.72		0.829444	1.51909	High	High	High	High	High	High	High	0.006107	0.1224	2.32
[N].TILLSSEKR.[S]	1xTMT2plex [K8]		0.00211035	0.000118436	1	1	3	Q02487	Desmocollin-2 OS=Homo sapiens GN=DSC2 PE=1 SV=1	Plasma Membrane	other	Q02487 [84-92]	0	1271.78		0.828632	1.15388	High	High	High	High	High	High	High	0.0002639	0.008823	2.25
[K].QNKPQKQNDGQR.[K]	2xTMT2plex [K3; K6]		0.102923	0.00404207	1	1	2	P07814	#N/A	Cytoplasm	enzyme	P07814 [975-986]	0	1891.04		0.826193	0.43222	Not Found	High	High	Not Found	High	High	High	0.00322	0.07382	2.35
[R].LYKHPSIR.[N]	1xTMT2plex [K3]		0.0187472	0.000336685	1	1	2	Q9UHI8	A disintegrin and metalloproteinase with thrombospondin motifs 1 OS=Homo sapiens GN=ADAMTS1 PE=1 SV=4	Extracellular Space	peptidase	Q9UHI8 [292-299]	0	1238.74		0.823749		High	High	Not Found	High	High	Not Found	High	0.0002639	0.008277	2
[R].ATGEDENILFSPLSIALAMGMMELGAQGSTQKEIR.[H]	1xTMT2plex [K32]		2.26952e-12	0	1	1	3	Q99574	Neuroserpin OS=Homo sapiens GN=SERPINI1 PE=1 SV=1	Extracellular Space	other	Q99574 [39-73]	0	3933.98		0.815575	0.322239	High	High	Not Found	High	High	Not Found	High	0	6.29e-14	8.41
[R].FQSSAVMALQEACEAYLVGLFEDTNLCAIHAKR.[V]	2xCarbamidomethyl [C13; C27]; 1xTMT2plex [K32]		7.88033e-13	0	1	1	5	P68431	Histone H3.1 OS=Homo sapiens GN=HIST1H3A PE=1 SV=2			P68431 [85-117]	0	3967.96		0.814755	1.20527	High	Not Found	High	High	Not Found	High	High	0	1.918e-14	9.05
[R].DGIIVLKYVDGDLCPDGIR.[K]	1xCarbamidomethyl [C14]; 1xTMT2plex [K7]		4.6175e-05	0	1	1	2	P11717	Cation-independent mannose-6-phosphate receptor OS=Homo sapiens GN=IGF2R PE=1 SV=3	Plasma Membrane	transmembrane receptor	P11717 [1448-1466]	0	2343.25		0.809826	0.739264	High	Not Found	High	High	Not Found	High	High	0	9.753e-06	4.28
[R].SSQQQTQPQKQR.[V]	1xTMT2plex [K10]		4.35219e-05	0	1	1	3	Q8IX12	Cell division cycle and apoptosis regulator protein 1 OS=Homo sapiens GN=CCAR1 PE=1 SV=2	Nucleus	transcription regulator	Q8IX12 [137-148]	0	1668.89		0.803227	0.484616	High	High	High	High	High	High	High	0	9.123e-06	3.36
[R].KGFQATHSTECGGR.[L]	1xCarbamidomethyl [C11]; 1xTMT2plex [K1]		9.39289e-05	0.000118436	1	1	3	O43897	#N/A	Extracellular Space	peptidase	O43897 [877-890]	0	1760.86		0.799916	1.25111	High	High	High	High	High	High	High	0.0001407	6.749e-05	2.49
[G].SDKLLFR.[N]	1xTMT2plex [K3]; 1xTMT2plex [N-Term]		0.166102	0.00746481	1	1	2	Q96MW1	Coiled-coil domain-containing protein 43	Cytoplasm	other	Q96MW1 [160-166]	0	1328.82	N Termini	0.795767	0.636248	Not Found	High	High	Not Found	High	High	High	0.004808	0.09979	1.57
[K].WMMGAEELTKEDEMPVGR.[N]	1xTMT2plex [K10]		4.50172e-07	0	1	1	3	P10586	Receptor-type tyrosine-protein phosphatase F OS=Homo sapiens GN=PTPRF PE=1 SV=2	Plasma Membrane	phosphatase	P10586 [265-282]	0	2334.1		0.794104	1.23668	High	High	High	High	High	High	High	0	5.463e-08	4.13
[K].VHSPSGAVEECHVSELEPDKYAVR.[F]	1xCarbamidomethyl [C11]; 1xTMT2plex [K20]		9.00425e-06	0	1	1	2	O75369	Filamin-B OS=Homo sapiens GN=FLNB PE=1 SV=2	Cytoplasm	other	O75369 [2323-2346]	0	2920.43		0.793272	0.648734	High	High	Not Found	High	High	Not Found	High	0	1.566e-06	4.38
[R].LSEPAELTDAVKVMDLPTQEPALGTTCY.[A]	1xCarbamidomethyl [C27]; 1xTMT2plex [K12]		0.00100443	0.000118436	1	1	3	P07288	Prostate-specific antigen OS=Homo sapiens GN=KLK3 PE=1 SV=2	Extracellular Space	peptidase	P07288 [126-153]	0	3274.63		0.790772	1.57285	High	High	High	High	High	High	High	0.0001407	0.0003076	3.03
[R].KLDPGSEETQTLVR.[E]	1xTMT2plex [K1]		1.76886e-06	0	1	1	3	P26641	Elongation factor 1-gamma OS=Homo sapiens GN=EEF1G PE=1 SV=3	Cytoplasm	translation regulator	P26641 [401-414]	0	1797.98		0.789938	1.37257	High	High	High	High	High	High	High	0	2.527e-07	3.59
[R].IPYTALVGDITCETPFHFHGKDLR.[E]	1xCarbamidomethyl [C12]; 1xTMT2plex [K21]		4.87314e-06	0	1	1	2	O94933	#N/A	Plasma Membrane	other	O94933 [250-273]	0	3012.55		0.789103	0.366946	High	High	Not Found	High	High	Not Found	High	0	7.876e-07	4.91
[R].KMMADEALGSGLVSR.[V]	1xTMT2plex [K1]		1.08333e-05	0	1	1	2	Q13011	Delta(3,5)-Delta(2,4)-dienoyl-CoA isomerase, mitochondrial OS=Homo sapiens GN=ECH1 PE=1 SV=2	Cytoplasm	enzyme	Q13011 [231-245]	0	1789.94		0.787432	0.779398	Not Found	High	High	Not Found	High	High	High	0	1.927e-06	3.86
[K].VFVRPTNSCMKTIGVHDR.[V]	1xCarbamidomethyl [C9]; 1xTMT2plex [K11]		1.60333e-05	0	1	1	5	P52803	Ephrin-A5 OS=Homo sapiens GN=EFNA5 PE=1 SV=1	Plasma Membrane	kinase	P52803 [156-173]	0	2342.23		0.784085	1.83594	High	High	High	High	High	High	High	0.0001407	0.0002256	3.88
[H].SSDPDFQILEDGSVYTTNTILLSSEKR.[S]	1xTMT2plex [K26]		3.95251e-12	0	1	1	5	Q02487	Desmocollin-2 OS=Homo sapiens GN=DSC2 PE=1 SV=1	Plasma Membrane	other	Q02487 [66-92]	0	3240.64		0.78073	0.503859	High	High	High	High	High	High	High	0	1.173e-13	7.18
[K].STNLHDYGMLLPCGIDKFR.[G]	1xCarbamidomethyl [C13]; 1xTMT2plex [K17]		2.48062e-05	0	1	1	3	P05067	Amyloid beta A4 protein OS=Homo sapiens GN=APP PE=1 SV=3	Plasma Membrane	other	P05067 [162-180]	0	2462.24		0.77905	0.169855	High	High	High	High	High	High	High	8.853e-05	1.784e-05	4.66
[R].HGESGSMAVFHQTQGPSYSESKR.[L]	1xTMT2plex [K22]		1.72643e-05	0	1	1	2	P15151	#N/A	Plasma Membrane	other	P15151 [69-91]	0	2732.29		0.77484	0.867131	Not Found	High	High	Not Found	High	High	High	0	3.244e-06	4.38
[R].VEWKFDQGDTTR.[L]	1xTMT2plex [K4]		0.000295728	0.000118436	1	1	3	Q9Y624	Junctional adhesion molecule A OS=Homo sapiens GN=F11R PE=1 SV=1	Plasma Membrane	other	Q9Y624 [60-71]	0	1706.86		0.77484	0.674922	High	High	High	High	High	High	High	0.0001407	0.0001397	2.91
[G].APPRPGHKDQTR.[T]	1xTMT2plex [K8]; 1xTMT2plex [N-Term]		0.0269137	0.000651213	1	1	2	Q6UXX5	Inter-alpha-trypsin inhibitor heavy chain H6	Other	other	Q6UXX5 [1128-1139]	0	1810.04	N Termini	0.773996		High	High	Not Found	High	High	Not Found	High	0.0003863	0.01249	2.24
[K].ACEPGVDYVYKTR.[L]	1xCarbamidomethyl [C2]; 1xTMT2plex [K11]		2.30375e-05	0	1	1	3	P01024	#N/A	Extracellular Space	peptidase	P01024 [1536-1548]	0	1782.89		0.768078	1.07524	High	High	High	High	High	High	High	0	6.553e-06	3.49
[R].WYFDVTEGKCAPF.[F]	1xCarbamidomethyl [C10]; 1xTMT2plex [K9]		0.00220656	0.000118436	1	1	5	P05067	Amyloid beta A4 protein OS=Homo sapiens GN=APP PE=1 SV=3	Plasma Membrane	other	P05067 [307-319]	0	1844.88		0.767231	0.969767	High	High	High	High	High	High	High	0.0001407	0.0007464	2.93
[R].MALFAGGKLR.[V]	1xTMT2plex [K8]		0.00492519	0.000118436	1	1	3	Q7Z7H5	#N/A	Cytoplasm	transporter	Q7Z7H5 [121-130]	0	1288.76		0.767231	0.845438	High	High	High	High	High	High	High	0.0001407	0.003094	2.69
[R].VVGGTDADEGEWPWQVSLH.[A]	1xTMT2plex [N-Term]		5.48541e-06	0	1	1	3	Q9Y5Y6	Suppressor of tumorigenicity 14 protein OS=Homo sapiens GN=ST14 PE=1 SV=2	Plasma Membrane	peptidase	Q9Y5Y6 [615-633]	0	2307.11	N Termini	0.765535	0.866317	High	High	High	High	High	High	High	0	8.976e-07	4.39
[R].TYQPWQFFASSKR.[D]	1xTMT2plex [K12]		0.000953605	0.000118436	1	1	3	O15230	Laminin subunit alpha-5 OS=Homo sapiens GN=LAMA5 PE=1 SV=8	Extracellular Space	other	O15230 [181-193]	0	1870.97		0.759582	0.731098	High	High	High	High	High	High	High	0.0001407	0.0002918	2.5
[K].ILVIHDEQKGPEVTSNAALTLR.[N]	1xTMT2plex [K9]		0.000575977	0.000118436	1	1	2	Q9UHI8	A disintegrin and metalloproteinase with thrombospondin motifs 1 OS=Homo sapiens GN=ADAMTS1 PE=1 SV=4	Extracellular Space	peptidase	Q9UHI8 [309-330]	0	2629.48		0.757877	0.652212	High	High	Not Found	High	High	Not Found	High	0.0001407	0.0002052	3.12
[GM].ALQEASEAYLVGLFEDTNLCAIHAKR.[V]	1xCarbamidomethyl [C20]; 1xTMT2plex [K25]		6.94253e-09	0	2	2	4	P84243; Q71DI3	#N/A			P84243 [92-117]; Q71DI3 [92-117]	0	3144.62		0.757023	0.760001	High	High	High	High	High	High	High	0	5.086e-10	5.89
[R].IKVLDINDNEPVFTQDVFVGSVEELSAAH.[T]	1xTMT2plex [K2]		1.5864e-07	0	1	1	3	Q14126	Desmoglein-2 OS=Homo sapiens GN=DSG2 PE=1 SV=2	Plasma Membrane	other	Q14126 [147-175]	0	3410.76		0.752749	0.74186	High	Not Found	High	High	Not Found	High	High	0	5.382e-08	5.36
[H].SFPHPLYDMSLLKNR.[F]	1xTMT2plex [K13]		4.49233e-06	0	1	1	4	P07288	Prostate-specific antigen OS=Homo sapiens GN=KLK3 PE=1 SV=2	Extracellular Space	peptidase	P07288 [95-109]	0	2043.09		0.751035	2.27466	High	High	High	High	High	High	High	0	7.155e-07	3.36
[M].VLIQKTDTGVSLQTYDDLLAKDCHCI.[-]	2xCarbamidomethyl [C23; C25]; 2xTMT2plex [K5; K21]		2.22476e-06	0	1	1	4	Q99988	Growth/differentiation factor 15 OS=Homo sapiens GN=GDF15 PE=1 SV=3	Extracellular Space	growth factor	Q99988 [283-308]	0	3456.8		0.746743	0.169492	High	High	High	High	High	High	High	0	3.261e-07	4.7
[K].VLKSYYYAISDFAVGGR.[C]	1xTMT2plex [K3]		3.75369e-05	0	1	1	2	P11047	Laminin subunit gamma-1 OS=Homo sapiens GN=LAMC1 PE=1 SV=3	Extracellular Space	other	P11047 [269-285]	0	2134.14		0.745883	0.703211	Not Found	High	High	Not Found	High	High	High	0	7.725e-06	3.8
[R].PSLYTKVVHYR.[K]	1xTMT2plex [K6]		0.00360393	0.000118436	1	1	3	P07288	Prostate-specific antigen OS=Homo sapiens GN=KLK3 PE=1 SV=2	Extracellular Space	peptidase	P07288 [240-250]	0	1587.91		0.745883	0.485693	High	High	High	High	High	High	High	0.0002281	0.006768	2.97
[N].TIDFGKDDQHFTVTGLHKGTTYIFR.[L]	2xTMT2plex [K6; K18]		1.80856e-06	0	1	1	3	P10586	Receptor-type tyrosine-protein phosphatase F OS=Homo sapiens GN=PTPRF PE=1 SV=2	Plasma Membrane	phosphatase	P10586 [867-891]	0	3347.77		0.734655	2.58251	High	High	High	High	High	High	High	0	5.566e-06	3.66
[K].NEQEHHAGGDSQKDIMQR.[Q]	1xTMT2plex [K13]		0.0022396	0.000118436	1	1	4	Q86SF2	N-acetylgalactosaminyltransferase 7 OS=Homo sapiens GN=GALNT7 PE=1 SV=1	Cytoplasm	enzyme	Q86SF2 [93-110]	0	2305.08		0.734655	0.28517	Not Found	High	High	Not Found	High	High	High	0.0005766	0.01836	3.15
[R].ALSTGEKGFGY.[K]	1xTMT2plex [K7]		0.04902	0.00143145	1	1	3	P62937	Peptidyl-prolyl cis-trans isomerase A OS=Homo sapiens GN=PPIA PE=1 SV=2	Cytoplasm	enzyme	P62937 [38-48]	0	1354.71		0.73292	0.797123	High	High	High	High	High	High	High	0.003009	0.06594	1.71
[K].DQDGKIGLR.[L]	1xTMT2plex [K5]		0.140357	0.00553485	1	1	3	O00560	Syntenin-1 OS=Homo sapiens GN=SDCBP PE=1 SV=1	Plasma Membrane	enzyme	O00560 [120-128]	0	1226.69		0.730314	0.89595	High	High	High	High	High	High	High	0.003738	0.08416	1.85
[K].FDTISEKTSDQIHFFFAKLNCR.[L]	1xCarbamidomethyl [C21]; 2xTMT2plex [K7; K18]		9.46263e-05	0.000118436	1	1	2	P01008	#N/A	Extracellular Space	enzyme	P01008 [140-161]	0	3154.63		0.730314	0.385721	Not Found	High	High	Not Found	High	High	High	8.853e-05	2.179e-05	3.59
[K].TTLQQEKPDFCFLEEDPGICR.[G]	2xCarbamidomethyl [C11; C20]; 1xTMT2plex [K7]		6.89918e-06	0	1	1	6	P10646	Tissue factor pathway inhibitor OS=Homo sapiens GN=TFPI PE=1 SV=1	Extracellular Space	other	P10646 [115-135]	0	2808.34		0.728574	2.24677	High	High	High	High	High	High	High	0	9.125e-06	3.93
[K].LDAEKLVGR.[V]	1xTMT2plex [K5]		0.0486657	0.00143145	1	1	3	Q02487	Desmocollin-2 OS=Homo sapiens GN=DSC2 PE=1 SV=1	Plasma Membrane	other	Q02487 [43-51]	0	1225.73		0.728574	1.0747	High	High	High	High	High	High	High	0.003009	0.0679	2.37
[K].KLEAAEER.[R]	1xTMT2plex [K1]		0.0414698	0.000940574	1	3	3	P16949	Stathmin OS=Homo sapiens GN=STMN1 PE=1 SV=3	Cytoplasm	other	P16949 [53-60]	0	1170.66		0.728574	0.898057	High	High	High	High	High	High	High	0.0006152	0.02034	2.41
[R].DNWISVDSVTSEIKLAKLPDFESR.[Y]	2xTMT2plex [K14; K17]		9.58229e-11	0	1	1	6	Q14126	Desmoglein-2 OS=Homo sapiens GN=DSG2 PE=1 SV=2	Plasma Membrane	other	Q14126 [435-458]	0	3199.72		0.718088	0.828068	High	High	High	High	High	High	High	0	4.175e-12	5.84
[R].KGDIFLVR.[G]	1xTMT2plex [K1]		0.0626584	0.00200765	1	1	3	P55072	Transitional endoplasmic reticulum ATPase OS=Homo sapiens GN=VCP PE=1 SV=4	Cytoplasm	enzyme	P55072 [148-155]	0	1172.72		0.711935	1.54536	High	High	High	High	High	High	High	0.003634	0.0822	2.12
[R].TLNLAKLTGCSR.[E]	1xCarbamidomethyl [C10]; 1xTMT2plex [K6]		0.000325607	0.000118436	1	1	3	P06276	Cholinesterase OS=Homo sapiens GN=BCHE PE=1 SV=1	Plasma Membrane	enzyme	P06276 [271-282]	0	1558.88		0.708408	0.190488	High	High	High	High	High	High	High	0.0001407	8.748e-05	2.67
[K].YIQESQALAKR.[S]	1xTMT2plex [K10]		4.25667e-05	0	1	1	3	P02771	#N/A	Extracellular Space	transporter	P02771 [404-414]	0	1531.87		0.705757	1.08261	High	High	High	High	High	High	High	0.0001407	0.0004363	3.01
[R].TTPLEKNAPVLLALLGIWYINCFGCETH.[A]	2xCarbamidomethyl [C22; C25]; 1xTMT2plex [K6]		9.64424e-07	0	1	1	3	P06744	#N/A	Extracellular Space	enzyme	P06744 [309-336]	0	3455.79		0.705757		Not Found	High	High	Not Found	High	High	High	8.853e-05	1.587e-05	3.93
[R].QCEEFIYGGCEGNQNR.[F]	2xCarbamidomethyl [C2; C10]; 1xTMT2plex [N-Term]		1.72643e-05	0	1	1	3	P10646	Tissue factor pathway inhibitor OS=Homo sapiens GN=TFPI PE=1 SV=1	Extracellular Space	other	P10646 [78-93]	0	2185.95	N Termini	0.698663	0.677164	High	High	High	High	High	High	High	0.0001407	4.952e-05	3.14
[K].VLPDPEVISDLVFLKQPSPLVR.[V]	1xTMT2plex [K15]		4.42134e-09	0	1	1	5	Q92859	Neogenin OS=Homo sapiens GN=NEO1 PE=1 SV=2	Plasma Membrane	transcription regulator	Q92859 [239-260]	0	2686.56		0.696884	1.1693	High	High	High	High	High	High	High	0	3.071e-10	6.44
[R].LAVMKSGNVLR.[L]	1xTMT2plex [K5]		0.0136332	0.000231517	1	1	2	O15230	Laminin subunit alpha-5 OS=Homo sapiens GN=LAMA5 PE=1 SV=8	Extracellular Space	other	O15230 [3608-3618]	0	1412.85		0.692427	1.04563	Not Found	High	High	Not Found	High	High	High	0.0001853	0.005803	2.05
[H].SYHPSEKCEWLIQAPDPYQR.[I]	1xCarbamidomethyl [C8]; 1xTMT2plex [K7]		0.000132982	0.000118436	1	1	3	O14786	Neuropilin-1 OS=Homo sapiens GN=NRP1 PE=1 SV=3	Plasma Membrane	transmembrane receptor	O14786 [47-66]	0	2729.32		0.691534	0.532351	High	High	High	High	High	High	High	0.0001407	8.576e-05	2.86
[K].SPFEVQVGPEAGMQKVR.[A]	1xTMT2plex [K15]		6.56473e-07	0	1	1	2	O75369	Filamin-B OS=Homo sapiens GN=FLNB PE=1 SV=2	Cytoplasm	other	O75369 [537-553]	0	2084.1		0.688852	0.355245	Not Found	High	High	Not Found	High	High	High	0	8.284e-08	4.13
[R].KSDVTETLVSGTQLSQLIEGLDR.[G]	1xTMT2plex [K1]		1.0318e-10	0	1	1	3	Q92859	Neogenin OS=Homo sapiens GN=NEO1 PE=1 SV=2	Plasma Membrane	transcription regulator	Q92859 [679-701]	0	2714.47		0.682573	1.06074	High	Not Found	High	High	Not Found	High	High	0	1.242e-11	7.49
[K].ITSIVKDSSAAR.[N]	1xTMT2plex [K6]		0.000703593	0.000118436	1	1	3	O00560	Syntenin-1 OS=Homo sapiens GN=SDCBP PE=1 SV=1	Plasma Membrane	enzyme	O00560 [218-229]	0	1472.85		0.678973	0.669759	High	High	High	High	High	High	High	0.0001407	0.0009249	2.82
[K].STFVLDEFKR.[K]	1xTMT2plex [K9]		0.000989639	0.000118436	1	1	3	P26641	Elongation factor 1-gamma OS=Homo sapiens GN=EEF1G PE=1 SV=3	Cytoplasm	translation regulator	P26641 [286-295]	0	1466.81		0.678072	0.452148	High	High	High	High	High	High	High	0.0001407	0.0003605	2.48
[R].KMILEIAPTSDNDFGR.[Y]	1xTMT2plex [K1]		3.70635e-06	0	1	1	3	O15394	Neural cell adhesion molecule 2 OS=Homo sapiens GN=NCAM2 PE=1 SV=2	Plasma Membrane	other	O15394 [457-472]	0	2032.06		0.675364	0.650455	High	High	High	High	High	High	High	0	2.253e-06	3.97
[K].ADDGPCKAIMKR.[F]	1xCarbamidomethyl [C6]; 2xTMT2plex [K7; K11]		0.00725056	0.000118436	1	1	3	P10646	Tissue factor pathway inhibitor OS=Homo sapiens GN=TFPI PE=1 SV=1	Extracellular Space	other	P10646 [58-69]	0	1811.98		0.674461	0.854028	High	High	High	High	High	High	High	0.0002281	0.006025	2.31
[K].LSITKQDDGGAPILEYIVKYR.[S]	2xTMT2plex [K5; K19]		3.04805e-08	0	1	1	3	O15394	Neural cell adhesion molecule 2 OS=Homo sapiens GN=NCAM2 PE=1 SV=2	Plasma Membrane	other	O15394 [611-631]	0	2829.6		0.672652	0.800322	High	High	High	High	High	High	High	0	2.688e-08	4.92
[R].EAGSQKDENLALYVENQFR.[E]	1xTMT2plex [K6]		3.05788e-06	0	1	1	3	P02786	Transferrin receptor protein 1 OS=Homo sapiens GN=TFRC PE=1 SV=2	Plasma Membrane	transporter	P02786 [156-174]	0	2436.22		0.671746	1.60041	High	High	High	High	High	High	High	0	4.68e-07	4.54
[K].GLAPDLPEDLYHLIKKAVAVR.[K]	2xTMT2plex [K15; K16]		3.69857e-05	0	1	1	2	P62277	#N/A	Cytoplasm	other	P62277 [79-99]	0	2768.63		0.671746	1.31029	High	Not Found	High	High	Not Found	High	High	0	7.644e-06	2.99
[P].LVLCGDLNVAHEEIDLR.[N]	1xCarbamidomethyl [C4]; 1xTMT2plex [N-Term]		0.000195381	0.000118436	1	1	2	P27695	DNA-(apurinic or apyrimidinic site) lyase OS=Homo sapiens GN=APEX1 PE=1 SV=2	Nucleus	enzyme	P27695 [205-221]	0	2191.16	N Termini	0.669934		High	High	Not Found	High	High	Not Found	High	0.0001407	4.914e-05	3.72
[Q].IKTSLHR.[L]	1xTMT2plex [K2]		0.0141482	0.000231517	1	1	3	Q99988	Growth/differentiation factor 15 OS=Homo sapiens GN=GDF15 PE=1 SV=3	Extracellular Space	growth factor	Q99988 [257-263]	0	1079.68		0.664483	0.672971	High	High	High	High	High	High	High	0.0002281	0.006515	2.73
[R].AANMHAQIKTSLHR.[L]	1xOxidation [M4]; 1xTMT2plex [K9]		0.00113946	0.000118436	1	1	7	Q99988	Growth/differentiation factor 15 OS=Homo sapiens GN=GDF15 PE=1 SV=3	Extracellular Space	growth factor	Q99988 [250-263]	0	1818.98		0.658097	2.12755	High	High	High	High	High	High	High	0.0001407	0.0004045	3.4
[K].LLLGSNQNEIVSLKGDIYNFR.[L]	1xTMT2plex [K14]		3.59421e-09	0	1	1	6	Q86SQ4	Adhesion G-protein coupled receptor G6 OS=Homo sapiens GN=ADGRG6 PE=1 SV=3	Plasma Membrane	G-protein coupled receptor	Q86SQ4 [291-311]	0	2618.44		0.658097	0.586277	High	High	High	High	High	High	High	0	9.507e-09	6.2
[R].SCNLEDCPDNNGKTFR.[E]	2xCarbamidomethyl [C2; C7]; 1xTMT2plex [K13]		1.59485e-06	0	1	1	3	Q9UHI8	A disintegrin and metalloproteinase with thrombospondin motifs 1 OS=Homo sapiens GN=ADAMTS1 PE=1 SV=4	Extracellular Space	peptidase	Q9UHI8 [607-622]	0	2151.96		0.652601	0.543348	High	High	High	High	High	High	High	0	7.838e-07	3.98
[R].DGISCEASNPHGNKR.[H]	1xCarbamidomethyl [C5]; 1xTMT2plex [K14]		0.000377583	0.000118436	1	1	3	P50895	Basal cell adhesion molecule OS=Homo sapiens GN=BCAM PE=1 SV=2	Plasma Membrane	transmembrane receptor	P50895 [518-532]	0	1866.9		0.651683	0.663917	High	High	High	High	High	High	High	0.0001407	0.000103	3.09
[R].KYYINVCR.[P]	1xCarbamidomethyl [C7]; 1xTMT2plex [K1]		0.0673174	0.00228313	1	1	2	P11717	Cation-independent mannose-6-phosphate receptor OS=Homo sapiens GN=IGF2R PE=1 SV=3	Plasma Membrane	transmembrane receptor	P11717 [808-815]	0	1340.72		0.647084	0.428778	High	Not Found	High	High	Not Found	High	High	0.001768	0.04421	2.14
[K].GTGNKNKITITNDQNR.[L]	2xTMT2plex [K5; K7]		7.37411e-06	0	1	1	3	P11021	#N/A	Cytoplasm	enzyme	P11021 [517-532]	0	2224.23		0.644318	1.37958	High	High	High	High	High	High	High	0.0001407	4.14e-05	3.19
[K].KDQGELER.[Q]	1xTMT2plex [K1]		0.0114939	0.000118436	1	1	3	P35579	Myosin-9 OS=Homo sapiens GN=MYH9 PE=1 SV=4	Cytoplasm	enzyme	P35579 [202-209]	0	1199.65		0.644318	0.742952	High	High	High	High	High	High	High	0.0001407	0.004752	2.37
[K].WMKNEEALDTESSER.[L]	1xTMT2plex [K3]		1.18637e-06	0	1	1	3	Q92859	Neogenin OS=Homo sapiens GN=NEO1 PE=1 SV=2	Plasma Membrane	transcription regulator	Q92859 [282-296]	0	2049.96		0.644318	0.739996	High	High	High	High	High	High	High	0	1.611e-07	4.33
[R].VMAQNKHGSGESSAPLR.[V]	1xTMT2plex [K6]		6.42066e-07	0	1	1	3	Q92859	Neogenin OS=Homo sapiens GN=NEO1 PE=1 SV=2	Plasma Membrane	transcription regulator	Q92859 [513-529]	0	1994.03		0.644318	0.467356	High	High	High	High	High	High	High	0	8.126e-08	5.58
[R].GFAFVTFDDHDSVDKIVIQKYHTVNGHNCEVR.[K]	1xCarbamidomethyl [C29]; 2xTMT2plex [K15; K20]		8.30061e-06	0	1	1	3	P09651	Heterogeneous nuclear ribonucleoprotein A1 OS=Homo sapiens GN=HNRNPA1 PE=1 SV=5	Nucleus	enzyme	P09651 [147-178]	0	4198.11		0.641546	1.10736	Not Found	High	High	Not Found	High	High	High	0	2.121e-06	2.63
[K].ETILCSSDKTDMNR.[H]	1xCarbamidomethyl [C5]; 1xTMT2plex [K9]		0.000121686	0.000118436	1	1	3	O94985	Calsyntenin-1 OS=Homo sapiens GN=CLSTN1 PE=1 SV=1	Plasma Membrane	other	O94985 [402-415]	0	1894.91		0.640621	0.428127	High	High	High	High	High	High	High	0.0001407	0.0005109	2.56
[R].LLELKLQDNELR.[A]	1xTMT2plex [K5]		3.33472e-05	0	1	1	4	Q6EMK4	Vasorin OS=Homo sapiens GN=VASN PE=1 SV=1	Plasma Membrane	other	Q6EMK4 [150-161]	0	1709		0.639695	0.393009	High	High	High	High	High	High	High	0	6.772e-06	3.15
[K].TDTGVSLQTYDDLLAKDCHCI.[-]	2xCarbamidomethyl [C18; C20]; 1xTMT2plex [K16]		1.04064e-07	0	1	1	3	Q99988	Growth/differentiation factor 15 OS=Homo sapiens GN=GDF15 PE=1 SV=3	Extracellular Space	growth factor	Q99988 [288-308]	0	2650.26		0.636915	0.667188	High	High	High	High	High	High	High	0	3.534e-08	5.08
[Y].VSPKESPFR.[H]	1xTMT2plex [K4]		0.0235711	0.00055018	1	1	2	P02786	Transferrin receptor protein 1 OS=Homo sapiens GN=TFRC PE=1 SV=2	Plasma Membrane	transporter	P02786 [690-698]	0	1271.72		0.634129		High	High	Not Found	High	High	Not Found	High	0.0003447	0.01175	2.27
[K].LSDLLAPISEQIKEVITFR.[E]	1xTMT2plex [K13]		1.04281e-08	0	1	1	3	Q01518	#N/A	Plasma Membrane	other	Q01518 [101-119]	0	2397.38		0.633199	0.657037	Not Found	High	High	Not Found	High	High	High	0	4.375e-09	5.28
[K].ISIKPTCTPGWQGWNNR.[I]	1xCarbamidomethyl [C7]; 1xTMT2plex [K4]		1.2992e-07	0	1	1	3	O94985	Calsyntenin-1 OS=Homo sapiens GN=CLSTN1 PE=1 SV=1	Plasma Membrane	other	O94985 [255-271]	0	2240.15		0.631337	1.35391	High	High	High	High	High	High	High	0	2.153e-08	4.4
[K].ENAEVGTTSNGYKAYDPETR.[S]	1xTMT2plex [K13]		1.41683e-06	0	1	1	3	Q02487	Desmocollin-2 OS=Homo sapiens GN=DSC2 PE=1 SV=1	Plasma Membrane	other	Q02487 [482-501]	0	2427.15		0.631337	0.486834	High	High	High	High	High	High	High	0	1.974e-07	3.34
[G].SVTVHSSEPEVR.[I]	1xTMT2plex [N-Term]		0.000703593	0.000118436	1	1	2	Q9Y624	Junctional adhesion molecule A OS=Homo sapiens GN=F11R PE=1 SV=1	Plasma Membrane	other	Q9Y624 [28-39]	0	1551.82	N Termini	0.630405	0.487208	Not Found	High	High	Not Found	High	High	High	0.0001407	0.0002073	3.81
[R].GAWDWSMLWKR.[V]	1xTMT2plex [K10]		0.000386066	0.000118436	1	1	3	Q86SF2	N-acetylgalactosaminyltransferase 7 OS=Homo sapiens GN=GALNT7 PE=1 SV=1	Cytoplasm	enzyme	Q86SF2 [354-364]	0	1660.85		0.62854	0.593515	High	High	High	High	High	High	High	0.0001407	0.0001053	2.12
[R].IPLHKFTSIR.[R]	1xTMT2plex [K5]		0.00879663	0.000118436	1	1	3	P07339	#N/A	Cytoplasm	peptidase	P07339 [24-33]	0	1436.88		0.627607	0.269629	High	High	High	High	High	High	High	0.0001407	0.003528	2.16
[R].EKNGNEEGEER.[M]	1xTMT2plex [K2]		0.00571509	0.000118436	1	3	2	Q5JPE7	#N/A	Plasma Membrane	other	Q5JPE7 [722-732]	0	1515.71		0.625738	1.37321	High	High	Not Found	High	High	Not Found	High	0.0001407	0.002165	2.27
[K].AYSEAHEISKEHMQPTHPIR.[L]	1xTMT2plex [K10]		3.92404e-05	0	1	1	4	P61981	14-3-3 protein gamma OS=Homo sapiens GN=YWHAG PE=1 SV=2	Cytoplasm	other	P61981 [153-172]	0	2586.3		0.624803	0.447618	High	High	High	High	High	High	High	0	8.121e-06	3.36
[R].NLKASLENSLR.[E]	1xTMT2plex [K3]		0.00190189	0.000118436	1	1	3	P05783	Keratin, type I cytoskeletal 18 OS=Homo sapiens GN=KRT18 PE=1 SV=2	Cytoplasm	other	P05783 [315-325]	0	1469.85		0.623867	0.173024	High	High	High	High	High	High	High	0.0001407	0.0006327	3.14
[K].EKPYFPIPEEYTFIQNVPLEDR.[V]	1xTMT2plex [K2]		4.75087e-08	0	1	1	3	Q00839	#N/A	Nucleus	transporter	Q00839 [463-484]	0	2949.51		0.621993	0.638632	High	High	High	High	High	High	High	0	8.561e-08	4.09
[K].WIEAGPVVLKHPASEAEIQPQTQVTLR.[C]	1xTMT2plex [K10]		8.36224e-06	0	1	1	3	Q13308	Inactive tyrosine-protein kinase 7 OS=Homo sapiens GN=PTK7 PE=1 SV=2	Plasma Membrane	kinase	Q13308 [123-149]	0	3222.77		0.621056	0.492592	High	High	High	High	High	High	High	8.853e-05	1.716e-05	5.2
[R].LCIEHFDK.[L]	1xCarbamidomethyl [C2]; 1xTMT2plex [K8]		0.0175395	0.000336685	1	1	3	Q9ULF5	Zinc transporter ZIP10 OS=Homo sapiens GN=SLC39A10 PE=1 SV=2	Extracellular Space	transporter	Q9ULF5 [375-382]	0	1286.66		0.621056	0.417464	High	High	High	High	High	High	High	0.0002639	0.007687	2.44
[Y].MVNFDGYSACDHTSKGFKR.[W]	1xCarbamidomethyl [C10]; 2xTMT2plex [K15; K18]		1.13249e-05	0	1	1	3	P52803	Ephrin-A5 OS=Homo sapiens GN=EFNA5 PE=1 SV=1	Plasma Membrane	kinase	P52803 [81-99]	0	2670.31		0.616358	1.27202	High	High	High	High	High	High	High	8.853e-05	2.341e-05	4.07
[R].KAKSFEGNNNYDTPELR.[T]	2xTMT2plex [K1; K3]		1.65148e-05	0	1	1	2	O14786	Neuropilin-1 OS=Homo sapiens GN=NRP1 PE=1 SV=3	Plasma Membrane	transmembrane receptor	O14786 [536-552]	0	2433.27		0.616358	1.14247	High	High	Not Found	High	High	Not Found	High	8.853e-05	2.097e-05	4.64
[R].DLFEDELVPLFEKAGPIWDLR.[L]	1xTMT2plex [K13]		3.61335e-08	0	1	1	5	O60506	#N/A	Nucleus	other	O60506 [172-192]	0	2727.45		0.616358	0.672654	High	High	High	High	High	High	High	0	1.018e-08	4.78
[R].VLFVGKGNGPHDNGIIVSTR.[L]	1xTMT2plex [K6]		7.26582e-06	0	1	1	3	O15031	Plexin-B2 OS=Homo sapiens GN=PLXNB2 PE=1 SV=3	Plasma Membrane	transmembrane receptor	O15031 [167-186]	0	2305.29		0.609755	0.133306	High	High	High	High	High	High	High	0.0001407	7.069e-05	4.3
[R].ATNKAGEDEKQAFLQVFVQPH.[I]	2xTMT2plex [K4; K10]		1.82198e-06	0	1	1	2	O15394	Neural cell adhesion molecule 2 OS=Homo sapiens GN=NCAM2 PE=1 SV=2	Plasma Membrane	other	O15394 [283-303]	0	2807.5		0.608809	0.870316	Not Found	High	High	Not Found	High	High	High	0	8.164e-07	5.17
[K].FFTCTAIGEPESIDWYNPQGEKIISTQR.[V]	1xCarbamidomethyl [C4]; 1xTMT2plex [K22]		6.56473e-07	0	1	1	4	O15394	Neural cell adhesion molecule 2 OS=Homo sapiens GN=NCAM2 PE=1 SV=2	Plasma Membrane	other	O15394 [39-66]	0	3512.72		0.607863	0.421077	High	High	High	High	High	High	High	0	4.316e-07	4.26
[K].IVTTTGAVPGRPTMMISTTAMNTALLQWHPPKELPGELLGYR.[L]	1xTMT2plex [K32]		8.5224e-08	0	1	1	5	P10586	Receptor-type tyrosine-protein phosphatase F OS=Homo sapiens GN=PTPRF PE=1 SV=2	Plasma Membrane	phosphatase	P10586 [813-854]	0	4774.53		0.605968	0.404905	High	High	High	High	High	High	High	0	9.714e-09	7.14
[K].GIIDPTKVVR.[T]	1xTMT2plex [K7]		0.0141482	0.000231517	1	1	3	P10809	60 kDa heat shock protein, mitochondrial OS=Homo sapiens GN=HSPD1 PE=1 SV=2	Cytoplasm	enzyme	P10809 [517-526]	0	1322.82		0.60502	0.866365	High	High	High	High	High	High	High	0.0002281	0.00605	1.76
[K].LSLKLNGGR.[H]	1xTMT2plex [K4]		0.0311756	0.000839059	1	1	3	P62308	#N/A	Nucleus	other	P62308 [17-25]	0	1182.74		0.601221	1.00884	High	High	High	High	High	High	High	0.0005429	0.01482	2.17
[HW].KVAIIIPFR.[N]	1xTMT2plex [K1]		0.00379649	0.000118436	1	2	6	P15291	Beta-1,4-galactosyltransferase 1 OS=Homo sapiens GN=B4GALT1 PE=1 SV=5	Cytoplasm	enzyme	P15291 [177-185]	0	1281.85		0.599318	1.00175	High	High	High	High	High	High	High	0.0001407	0.002181	3.43
[R].DGLKLMLLLEVISGER.[L]	1xTMT2plex [K4]		5.6085e-06	0	2	2	2	P12814; O43707	#N/A			P12814 [61-76]; O43707 [80-95]	0	2011.17		0.599318	0.154473	High	High	Not Found	High	High	Not Found	High	0	9.178e-07	4.25
[R].AAAEKLFGNMEGDCPSDWKTDSTCR.[M]	2xCarbamidomethyl [C14; C24]; 2xTMT2plex [K5; K19]		1.08437e-09	0	1	1	2	P02786	Transferrin receptor protein 1 OS=Homo sapiens GN=TFRC PE=1 SV=2	Plasma Membrane	transporter	P02786 [340-364]	0	3296.53		0.597412	0.880232	Not Found	High	High	Not Found	High	High	High	0	6.307e-11	5.41
[K].GLKPGVVYEGQLISIQQYGHQEVTR.[F]	1xTMT2plex [K3]		1.74455e-10	0	1	1	2	P02751	Fibronectin OS=Homo sapiens GN=FN1 PE=1 SV=4	Extracellular Space	enzyme	P02751 [670-694]	0	3024.63		0.594549	0.792091	Not Found	High	High	Not Found	High	High	High	0	8.175e-12	6.28
[K].VTKFMLCAGR.[W]	1xCarbamidomethyl [C7]; 1xTMT2plex [K3]		0.00698594	0.000118436	1	1	2	P07288	Prostate-specific antigen OS=Homo sapiens GN=KLK3 PE=1 SV=2	Extracellular Space	peptidase	P07288 [192-201]	0	1407.77		0.592636		Not Found	High	High	Not Found	High	High	High	0.0001407	0.002718	3.04
[R].GDYHIDVCINDYLDVFCPHYEDSVPEDKTER.[Y]	2xCarbamidomethyl [C8; C17]; 1xTMT2plex [K28]		2.41565e-10	0	1	1	3	P52803	Ephrin-A5 OS=Homo sapiens GN=EFNA5 PE=1 SV=1	Plasma Membrane	kinase	P52803 [46-76]	0	4025.8		0.589763	0.423668	High	High	High	High	High	High	High	0	2.441e-11	7.72
[R].RPPNAWHKHNTDAGLLTTVGSLLPGITY.[S]	1xTMT2plex [K8]		0.00067799	0.000118436	1	1	4	P10586	Receptor-type tyrosine-protein phosphatase F OS=Homo sapiens GN=PTPRF PE=1 SV=2	Plasma Membrane	phosphatase	P10586 [457-484]	0	3254.75		0.588805	0.103111	High	High	High	High	High	High	High	0.0001407	0.0003827	5.41
[K].EVKEQCEER.[I]	1xCarbamidomethyl [C6]; 1xTMT2plex [K3]		0.0105923	0.000118436	1	1	4	Q8NBJ4	Golgi membrane protein 1 OS=Homo sapiens GN=GOLM1 PE=1 SV=1	Cytoplasm	other	Q8NBJ4 [165-173]	0	1431.7		0.586885	0.596458	High	High	High	High	High	High	High	0.0002639	0.008381	2.59
[P].LQDVYKIGGIGTVPVGR.[V]	1xAcetyl [N-Term]; 1xTMT2plex [K6]	Q05639 1xAcetyl [N-Term]; P68104 1xAcetyl [N-Term]	0.000683035	0.000118436	2	3	3	Q05639; P68104	#N/A			Q05639 [250-266]; P68104 [250-266]	0	2039.17	N Termini	0.584963	0.773644	High	High	High	High	High	High	High	0.0001407	0.0001995	2.44
[K].DWSFYLLYYTEFTPTEKDEYACR.[V]	1xCarbamidomethyl [C22]; 1xTMT2plex [K17]		1.01241e-08	0	1	1	3	P61769	Beta-2-microglobulin OS=Homo sapiens GN=B2M PE=1 SV=1	Plasma Membrane	transmembrane receptor	P61769 [79-101]	0	3222.48		0.584	1.85875	High	Not Found	High	High	Not Found	High	High	0	7.762e-10	5.49
[Y].VMVLQPEEPKISLSGVHHFAR.[A]	1xTMT2plex [K10]		4.12796e-08	0	1	1	3	O94985	Calsyntenin-1 OS=Homo sapiens GN=CLSTN1 PE=1 SV=1	Plasma Membrane	other	O94985 [645-665]	0	2599.43		0.582074	0.473581	High	High	High	High	High	High	High	0	4.012e-08	5.37
[R].VICILSHPIKNTNDANSCQIIIPQNQVNR.[K]	2xCarbamidomethyl [C3; C18]; 1xTMT2plex [K10]		4.47788e-08	0	1	1	3	P50395	#N/A	Cytoplasm	other	P50395 [300-328]	0	3584.89		0.582074	0.235303	High	High	High	High	High	High	High	0	4.088e-09	4.45
[K].TATPEIVDNKDGTVTVR.[Y]	1xTMT2plex [K10]		6.25341e-05	0	1	1	3	O75369	Filamin-B OS=Homo sapiens GN=FLNB PE=1 SV=2	Cytoplasm	other	O75369 [1771-1787]	0	2041.1		0.578214	0.58019	High	High	High	High	High	High	High	0.0001407	5.548e-05	2.99
[K].VGGTSDVEVNEKKDR.[V]	2xTMT2plex [K12; K13]		5.17022e-06	0	1	1	3	P10809	60 kDa heat shock protein, mitochondrial OS=Homo sapiens GN=HSPD1 PE=1 SV=2	Cytoplasm	enzyme	P10809 [406-420]	0	2083.13		0.558757	0.51557	High	High	High	High	High	High	High	0	8.418e-07	3.54
[R].DDCEQMTGLCSCKPGVAG.[P]	3xCarbamidomethyl [C3; C10; C12]; 1xTMT2plex [K13]		0.00254118	0.000118436	1	1	2	O00468	Agrin OS=Homo sapiens GN=AGRN PE=1 SV=5	Plasma Membrane	other	O00468 [857-874]	0	2209.94		0.557778	0.795289	High	High	Not Found	High	High	Not Found	High	0.0001407	0.001657	3.05
[R].VCPKHTWSNNLAVLECLQDVR.[E]	2xCarbamidomethyl [C2; C16]; 1xTMT2plex [K4]		2.77753e-06	0	1	1	2	Q92896	#N/A	Cytoplasm	other	Q92896 [125-145]	0	2764.41		0.557778		Not Found	High	High	Not Found	High	High	High	0	4.182e-07	5.27
[R].ASHEEVEGLVEKIR.[F]	1xTMT2plex [K12]		0.000496641	0.000118436	1	1	3	Q08380	Galectin-3-binding protein OS=Homo sapiens GN=LGALS3BP PE=1 SV=1	Plasma Membrane	transmembrane receptor	Q08380 [334-347]	0	1820.99		0.552869	1.44701	High	High	High	High	High	High	High	0.0003447	0.01081	2.84
[R].IVPSPDWFVGVDSLDLCDGDR.[W]	1xCarbamidomethyl [C17]; 1xTMT2plex [N-Term]		1.25202e-07	0	1	1	3	Q9BUD6	Spondin-2 OS=Homo sapiens GN=SPON2 PE=1 SV=3	Extracellular Space	other	Q9BUD6 [155-175]	0	2587.26	N Termini	0.552869	0.60951	High	High	High	High	High	High	High	0	2.695e-07	5.27
[K].HLGVKVFSVAITPDHLEPR.[L]	1xTMT2plex [K5]		7.06874e-07	0	1	1	2	P12109	Collagen alpha-1(VI) chain OS=Homo sapiens GN=COL6A1 PE=1 SV=3	Extracellular Space	other	P12109 [181-199]	0	2340.33		0.551885	1.39753	High	Not Found	High	High	Not Found	High	High	0	9.009e-08	5.17
[R].SCLKLKVFVRPTNSCMKTIGVHDR.[V]	2xCarbamidomethyl [C2; C15]; 3xTMT2plex [K4; K6; K17]		0.000523079	0.000118436	1	1	2	P52803	Ephrin-A5 OS=Homo sapiens GN=EFNA5 PE=1 SV=1	Plasma Membrane	kinase	P52803 [150-173]	0	3521.96		0.551885	0.719352	High	Not Found	High	High	Not Found	High	High	0.0001407	0.004678	2.56
[K].QDDGGAPILEYIVKYR.[S]	1xTMT2plex [K14]		3.44928e-07	0	1	1	2	O15394	Neural cell adhesion molecule 2 OS=Homo sapiens GN=NCAM2 PE=1 SV=2	Plasma Membrane	other	O15394 [616-631]	0	2062.1		0.549916	0.396053	Not Found	High	High	Not Found	High	High	High	0	7.399e-08	4.45
[R].FTHIPSGKCLDR.[S]	1xCarbamidomethyl [C9]; 1xTMT2plex [K8]		0.107319	0.00432171	1	1	2	Q86SF2	N-acetylgalactosaminyltransferase 7 OS=Homo sapiens GN=GALNT7 PE=1 SV=1	Cytoplasm	enzyme	Q86SF2 [617-628]	0	1655.88		0.54893	0.43381	Not Found	High	High	Not Found	High	High	High	0.002702	0.06055	2.42
[R].SKIYMADLESALHYILR.[I]	1xTMT2plex [K2]		1.59485e-06	0	1	1	2	O00391	Sulfhydryl oxidase 1 OS=Homo sapiens GN=QSOX1 PE=1 SV=3	Cytoplasm	enzyme	O00391 [297-313]	0	2248.22		0.547943	1.01225	High	High	Not Found	High	High	Not Found	High	0	9.836e-07	3.39
[K].KQQLYVSSNEGVSQVSLHR.[C]	1xTMT2plex [K1]		1.11228e-07	0	1	1	2	Q99985	Semaphorin-3C OS=Homo sapiens GN=SEMA3C PE=2 SV=2	Extracellular Space	other	Q99985 [495-513]	0	2384.28		0.547943	0.527514	Not Found	High	High	Not Found	High	High	High	0	1.134e-08	3.76
[R].FQSSAVMALQEACEAYLVGLFEDTNLCAIHAKR.[V]	2xCarbamidomethyl [C13; C27]; 1xOxidation [M7]; 1xTMT2plex [K32]		5.92455e-11	0	1	1	2	P68431	Histone H3.1 OS=Homo sapiens GN=HIST1H3A PE=1 SV=2			P68431 [85-117]	0	3983.95		0.546956	0.148723	Not Found	High	High	Not Found	High	High	High	0	2.429e-12	8.37
[K].VPLKVEQANNAR.[D]	1xTMT2plex [K4]		0.00088543	0.000118436	1	1	3	Q9UM54	#N/A	Cytoplasm	other	Q9UM54 [409-420]	0	1563.9		0.54498	0.823232	High	High	High	High	High	High	High	0.0001407	0.0002708	2.98
[K].AKSFEGNNNYDTPELR.[T]	1xTMT2plex [K2]		3.00666e-05	0	1	1	3	O14786	Neuropilin-1 OS=Homo sapiens GN=NRP1 PE=1 SV=3	Plasma Membrane	transmembrane receptor	O14786 [537-552]	0	2080.02		0.543991	0.431586	High	High	High	High	High	High	High	0	6.058e-06	4.78
[Y].VKWMMGAEELTKEDEMPVGR.[N]	2xTMT2plex [K2; K12]		3.6672e-08	0	1	1	3	P10586	Receptor-type tyrosine-protein phosphatase F OS=Homo sapiens GN=PTPRF PE=1 SV=2	Plasma Membrane	phosphatase	P10586 [263-282]	0	2786.42		0.54201	0.471135	High	High	High	High	High	High	High	0	1.022e-08	4.74
[R].KIVSLLAASEAEVEQLLSER.[A]	1xTMT2plex [K1]		1.07413e-08	0	1	1	2	Q99538	#N/A	Cytoplasm	peptidase	Q99538 [351-370]	0	2410.36		0.537048	0.481536	High	High	Not Found	High	High	Not Found	High	0	8.278e-10	6.57
[R].TCHIQECDKR.[F]	2xCarbamidomethyl [C2; C7]; 1xTMT2plex [K9]		0.00597588	0.000118436	1	1	3	P07996	Thrombospondin-1 OS=Homo sapiens GN=THBS1 PE=1 SV=2	Extracellular Space	other	P07996 [422-431]	0	1571.75		0.536053	0.24755	High	High	High	High	High	High	High	0.0001407	0.00229	2.29
[K].YTKIAVDR.[V]	1xTMT2plex [K3]		0.110345	0.00449609	1	1	2	Q99985	Semaphorin-3C OS=Homo sapiens GN=SEMA3C PE=2 SV=2	Extracellular Space	other	Q99985 [429-436]	0	1190.7		0.533065	0.564271	Not Found	High	High	Not Found	High	High	High	0.00281	0.06211	2.26
[K].LAKLPDFESR.[Y]	1xTMT2plex [K3]		0.000638953	0.000118436	1	1	3	Q14126	Desmoglein-2 OS=Homo sapiens GN=DSG2 PE=1 SV=2	Plasma Membrane	other	Q14126 [449-458]	0	1400.8		0.531069	1.61265	High	High	High	High	High	High	High	0.0001407	0.0001857	2.94
[K].ETILCSSDKTDMNR.[H]	1xCarbamidomethyl [C5]; 1xOxidation [M12]; 1xTMT2plex [K9]		0.00514995	0.000118436	1	1	3	O94985	Calsyntenin-1 OS=Homo sapiens GN=CLSTN1 PE=1 SV=1	Plasma Membrane	other	O94985 [402-415]	0	1910.9		0.531069	0.549355	High	High	High	High	High	High	High	0.0001407	0.004202	1.65
[M].MISTTAMNTALLQWHPPKELPGELLGYR.[L]	1xTMT2plex [K18]		3.31014e-05	0	1	1	2	P10586	Receptor-type tyrosine-protein phosphatase F OS=Homo sapiens GN=PTPRF PE=1 SV=2	Plasma Membrane	phosphatase	P10586 [827-854]	0	3392.79		0.529071	1.13139	Not Found	High	High	Not Found	High	High	High	0	6.717e-06	2.76
[R].WYFDVTEGKCAPFFYGGCGGNR.[N]	2xCarbamidomethyl [C10; C18]; 1xTMT2plex [K9]		7.55536e-07	0	1	1	6	P05067	Amyloid beta A4 protein OS=Homo sapiens GN=APP PE=1 SV=3	Plasma Membrane	other	P05067 [307-328]	0	2813.27		0.528071	1.30257	High	High	High	High	High	High	High	0	9.696e-08	4.45
[K].SESPKEPEQLR.[K]	1xTMT2plex [K5]		0.00301496	0.000118436	1	1	3	P09651	Heterogeneous nuclear ribonucleoprotein A1 OS=Homo sapiens GN=HNRNPA1 PE=1 SV=5	Nucleus	enzyme	P09651 [4-14]	0	1524.81		0.52707	0.665966	High	High	High	High	High	High	High	0.0001407	0.001217	2.49
[R].LFAVAPNQNLKEQGLR.[D]	1xTMT2plex [K11]		4.37047e-07	0	1	1	3	P12110	Collagen alpha-2(VI) chain OS=Homo sapiens GN=COL6A2 PE=1 SV=4	Extracellular Space	other	P12110 [187-202]	0	2023.15		0.526069	0.448467	High	High	High	High	High	High	High	0	5.256e-08	3.53
[R].HAGGLGKEFSR.[S]	1xTMT2plex [K7]		0.0011565	0.000118436	1	1	2	Q08345	Epithelial discoidin domain-containing receptor 1 OS=Homo sapiens GN=DDR1 PE=1 SV=1	Plasma Membrane	kinase	Q08345 [106-116]	0	1383.76		0.526069	0.380152	Not Found	High	High	Not Found	High	High	High	0.0001407	0.0003629	2.67
[K].LQKDLEGLSQR.[H]	1xTMT2plex [K3]		0.000611159	0.000118436	1	1	3	P35579	Myosin-9 OS=Homo sapiens GN=MYH9 PE=1 SV=4	Cytoplasm	enzyme	P35579 [1390-1400]	0	1511.86		0.52306	0.684952	High	High	High	High	High	High	High	0.0001407	0.0001763	2.86
[R].LSKGDIAQAR.[K]	1xTMT2plex [K3]		0.00286209	0.000118436	2	2	2	P13497; O43897	#N/A			P13497 [305-314]; O43897 [332-341]	0	1283.75		0.521051	0.95284	Not Found	High	High	Not Found	High	High	High	0.0001407	0.002421	2.78
[R].VNLKECFTAANLIH.[S]	1xCarbamidomethyl [C6]; 1xTMT2plex [K4]		0.00219022	0.000118436	1	1	2	Q02487	Desmocollin-2 OS=Homo sapiens GN=DSC2 PE=1 SV=1	Plasma Membrane	other	Q02487 [52-65]	0	1855		0.512985	0.153846	Not Found	High	High	Not Found	High	High	High	0.0001407	0.0007412	2.74
[R].GWLKSNVSDAVAQSTR.[I]	1xTMT2plex [K4]		1.38574e-06	0	1	1	4	P60174	Triosephosphate isomerase OS=Homo sapiens GN=TPI1 PE=1 SV=3	Cytoplasm	enzyme	P60174 [228-243]	0	1944.04		0.509949	0.459699	High	High	High	High	High	High	High	0	1.258e-06	3.54
[K].TQPNLDNCPFHDQPHLKR.[K]	1xCarbamidomethyl [C8]; 1xTMT2plex [K17]		2.17346e-09	0	1	1	9	P01034	Cystatin-C OS=Homo sapiens GN=CST3 PE=1 SV=1	Extracellular Space	other	P01034 [102-119]	0	2442.22		0.508936	1.78994	High	High	High	High	High	High	High	0	1.376e-10	4.9
[K].FPPEETLKTYWEDNKNSLISYLEQIHR.[G]	2xTMT2plex [K8; K15]		9.48277e-06	0	1	1	2	P16870	Carboxypeptidase E OS=Homo sapiens GN=CPE PE=1 SV=1	Cytoplasm	peptidase	P16870 [348-374]	0	3800.98		0.506907	0.942036	High	Not Found	High	High	Not Found	High	High	0	1.659e-06	4.58
[R].LIFAGKQLEDGR.[T]	1xTMT2plex [K6]		0.00481652	0.000118436	1	4	3	P62979	Ubiquitin-40S ribosomal protein S27a OS=Homo sapiens GN=RPS27A PE=1 SV=2	Cytoplasm	other	P62979 [43-54]	0	1571.9		0.506907	0.288163	High	High	High	High	High	High	High	0.0001407	0.003055	2.38
[K].IVIQKYHTVNGHNCEVR.[K]	1xCarbamidomethyl [C14]; 1xTMT2plex [K5]		2.94067e-05	0	1	1	3	P09651	Heterogeneous nuclear ribonucleoprotein A1 OS=Homo sapiens GN=HNRNPA1 PE=1 SV=5	Nucleus	enzyme	P09651 [162-178]	0	2292.21		0.505891	0.859748	High	High	High	High	High	High	High	0	5.908e-06	3.94
[R].SCQEVFDKLAR.[V]	1xCarbamidomethyl [C2]; 1xTMT2plex [K8]		0.00349832	0.000118436	1	1	2	O43505	Beta-1,4-glucuronyltransferase 1 OS=Homo sapiens GN=B4GAT1 PE=1 SV=1	Cytoplasm	enzyme	O43505 [181-191]	0	1577.82		0.503858	0.171132	High	High	Not Found	High	High	Not Found	High	0.0001407	0.001247	1.78
[R].ILDDDTIITTLENLKR.[E]	1xTMT2plex [K15]		1.66186e-08	0	1	1	2	Q14204	#N/A	Cytoplasm	peptidase	Q14204 [3760-3775]	0	2098.18		0.501821		High	High	Not Found	High	High	Not Found	High	0	1.354e-09	4.37
[R].EVLEKQPVLSQTEAR.[D]	1xTMT2plex [K5]		1.18389e-05	0	1	1	3	P28070	#N/A	Cytoplasm	peptidase	P28070 [197-211]	0	1952.09		0.49774	0.276072	High	High	High	High	High	High	High	0	2.134e-06	3.7
[R].IEEVTKKGNEAVASR.[D]	2xTMT2plex [K6; K7]		9.25496e-05	0.000118436	1	1	3	Q8NBJ4	Golgi membrane protein 1 OS=Homo sapiens GN=GOLM1 PE=1 SV=1	Cytoplasm	other	Q8NBJ4 [174-188]	0	2081.19		0.492622	0.379679	High	High	High	High	High	High	High	0.0001407	4.139e-05	3.23
[R].VLAFTAVGDGPPSPTIQVKTQQGVPAQPADFQAEVESDTR.[I]	1xTMT2plex [K19]		1.86287e-06	0	1	1	5	P10586	Receptor-type tyrosine-protein phosphatase F OS=Homo sapiens GN=PTPRF PE=1 SV=2	Plasma Membrane	phosphatase	P10586 [488-527]	0	4377.24		0.492622	0.21447	High	High	High	High	High	High	High	0	4.366e-07	5.07
[R].NDNDTFTVKYTPR.[G]	1xTMT2plex [K9]		6.25341e-05	0	1	1	3	P21333	Filamin-A OS=Homo sapiens GN=FLNA PE=1 SV=4	Cytoplasm	other	P21333 [829-841]	0	1795.91		0.488515	0.42836	High	High	High	High	High	High	High	0	1.376e-05	2.96
[R].EVILCKDQDGKIGLR.[L]	1xCarbamidomethyl [C5]; 2xTMT2plex [K6; K11]		0.00290496	0.000118436	1	1	2	O00560	Syntenin-1 OS=Homo sapiens GN=SDCBP PE=1 SV=1	Plasma Membrane	enzyme	O00560 [114-128]	0	2194.25		0.488515	0.238439	High	High	Not Found	High	High	Not Found	High	0.0002639	0.007435	2.52
[K].VILKNSQGEEVAQR.[S]	1xTMT2plex [K4]		7.14398e-05	0.000118436	1	1	3	P20700	Lamin-B1 OS=Homo sapiens GN=LMNB1 PE=1 SV=2	Nucleus	other	P20700 [529-542]	0	1796.01		0.487486	0.632573	High	High	High	High	High	High	High	8.853e-05	3.686e-05	3.25
[R].FESLEECKKMCTR.[D]	2xCarbamidomethyl [C7; C11]; 2xTMT2plex [K8; K9]		0.000816065	0.000118436	1	1	3	P10646	Tissue factor pathway inhibitor OS=Homo sapiens GN=TFPI PE=1 SV=1	Extracellular Space	other	P10646 [94-106]	0	2168.08		0.486457	0.573293	High	High	High	High	High	High	High	0.0001407	0.000244	2.32
[T].EDDIIIATKNGKVR.[G]	2xTMT2plex [K9; K12]		0.00137178	0.000118436	1	1	2	P06276	Cholinesterase OS=Homo sapiens GN=BCHE PE=1 SV=1	Plasma Membrane	enzyme	P06276 [29-42]	0	2022.19		0.486457	0.410702	High	High	Not Found	High	High	Not Found	High	0.0001407	0.0004384	2.63
[K].LIEVANLACSISNNEEGVKLVR.[M]	1xCarbamidomethyl [C9]; 1xTMT2plex [K19]		1.7837e-10	0	1	1	5	P35221	Catenin alpha-1 OS=Homo sapiens GN=CTNNA1 PE=1 SV=1	Plasma Membrane	other	P35221 [430-451]	0	2653.44		0.485427	0.219635	High	High	High	High	High	High	High	0	8.354e-12	7.1
[R].LIDALESHHDTWPPACPPLEPAKLEEIDGFFAR.[N]	1xCarbamidomethyl [C16]; 1xTMT2plex [K23]		6.77601e-08	0	1	1	5	O00391	Sulfhydryl oxidase 1 OS=Homo sapiens GN=QSOX1 PE=1 SV=3	Cytoplasm	enzyme	O00391 [150-182]	0	3997		0.484396	0.72243	High	High	High	High	High	High	High	0	6.533e-09	5.9
[R].EATNPPVIQEEK.[P]	1xTMT2plex [K12]		0.00530546	0.000118436	1	1	2	P30101	Protein disulfide-isomerase A3 OS=Homo sapiens GN=PDIA3 PE=1 SV=4	Cytoplasm	peptidase	P30101 [483-494]	0	1579.84		0.484396		High	High	Not Found	High	High	Not Found	High	0.0002639	0.009223	1.59
[R].SDLAVPSELALLKAVDTWSWGER.[A]	1xTMT2plex [K13]		3.25787e-08	0	1	1	3	Q08380	Galectin-3-binding protein OS=Homo sapiens GN=LGALS3BP PE=1 SV=1	Plasma Membrane	transmembrane receptor	Q08380 [311-333]	0	2768.47		0.482332	0.2825	High	High	High	High	High	High	High	0	2.863e-09	5.04
[R].LFDANKDR.[F]	1xTMT2plex [K6]		0.168331	0.00746481	1	1	2	P06744	#N/A	Extracellular Space	enzyme	P06744 [29-36]	0	1203.66		0.482332	0.189454	High	High	Not Found	High	High	Not Found	High	0.004982	0.1018	1.48
[K].VKVLFVR.[N]	1xTMT2plex [K2]		0.0913603	0.00330385	2	2	3	O43390; O60506	#N/A			O43390 [340-346]; O60506 [337-343]	0	1085.73		0.480265	0.477513	High	High	High	High	High	High	High	0.006243	0.1253	2.28
[K].IGDTSVSYKYTSR.[Y]	1xTMT2plex [K9]		4.72111e-05	0	1	1	3	P20700	Lamin-B1 OS=Homo sapiens GN=LMNB1 PE=1 SV=2	Nucleus	other	P20700 [475-487]	0	1701.89		0.479231	1.08224	High	High	High	High	High	High	High	0	1.092e-05	2.85
[R].GKKSCHTGLGR.[S]	1xCarbamidomethyl [C5]; 2xTMT2plex [K2; K3]		0.00234171	0.000118436	1	1	3	P02787	#N/A	Extracellular Space	transporter	P02787 [133-143]	0	1650.94		0.479231	0.515845	High	High	High	High	High	High	High	0.0001407	0.0007995	2.98
[K].ASFEEASNQLINHIEQFLDTNETPYFMKSIDCIR.[A]	1xCarbamidomethyl [C32]; 1xTMT2plex [K28]		6.94253e-09	0	1	1	2	P13010	X-ray repair cross-complementing protein 5 OS=Homo sapiens GN=XRCC5 PE=1 SV=3	Nucleus	enzyme	P13010 [607-640]	0	4286.06		0.478195	0.439069	High	Not Found	High	High	Not Found	High	High	0	5.074e-10	4.07
[R].DYFEQYGKIEVIEIMTDR.[G]	1xTMT2plex [K8]		0.000143193	0.000118436	1	2	2	P09651	Heterogeneous nuclear ribonucleoprotein A1 OS=Homo sapiens GN=HNRNPA1 PE=1 SV=5	Nucleus	enzyme	P09651 [123-140]	0	2474.24		0.477159	0.388306	High	Not Found	High	High	Not Found	High	High	8.853e-05	3.479e-05	4.18
[R].LVECGSLFKGICALR.[A]	2xCarbamidomethyl [C4; C12]; 1xTMT2plex [K9]		2.79228e-05	0	1	1	3	O15031	Plexin-B2 OS=Homo sapiens GN=PLXNB2 PE=1 SV=3	Plasma Membrane	transmembrane receptor	O15031 [109-123]	0	1948.06		0.477159	0.354019	High	High	High	High	High	High	High	0	5.583e-06	3.37
[F].TKNGSGAVFPVAGADVQTLR.[E]	1xTMT2plex [K2]		3.96977e-07	0	1	1	2	O00391	Sulfhydryl oxidase 1 OS=Homo sapiens GN=QSOX1 PE=1 SV=3	Cytoplasm	enzyme	O00391 [128-147]	0	2213.21		0.476122	0.655758	High	High	Not Found	High	High	Not Found	High	0	4.733e-08	5.13
[R].IVGGWECEKHSQPWQVLVASR.[G]	1xCarbamidomethyl [C7]; 1xTMT2plex [K9]		1.08437e-09	0	1	1	5	P07288	Prostate-specific antigen OS=Homo sapiens GN=KLK3 PE=1 SV=2	Extracellular Space	peptidase	P07288 [25-45]	0	2691.39		0.475085	0.157157	High	High	High	High	High	High	High	0	6.351e-11	5.46
[R].FCGQQNPPVIKSSGR.[F]	1xCarbamidomethyl [C2]; 1xTMT2plex [K11]		4.11935e-07	0	1	1	3	Q8TDF5	#N/A	Extracellular Space	other	Q8TDF5 [117-131]	0	1899.99		0.474047	0.45963	High	High	High	High	High	High	High	0	4.93e-08	3.55
[K].VFGPGIEGKDVFR.[E]	1xTMT2plex [K9]		3.67131e-05	0	1	1	3	O75369	Filamin-B OS=Homo sapiens GN=FLNB PE=1 SV=2	Cytoplasm	other	O75369 [1233-1245]	0	1645.91		0.468844	0.234708	High	High	High	High	High	High	High	8.853e-05	3.39e-05	3.02
[K].FKLICSELNGR.[Y]	1xCarbamidomethyl [C5]; 1xTMT2plex [K2]		0.00237677	0.000118436	1	1	3	O94985	Calsyntenin-1 OS=Homo sapiens GN=CLSTN1 PE=1 SV=1	Plasma Membrane	other	O94985 [790-800]	0	1561.86		0.466758	0.182554	High	High	High	High	High	High	High	0.0001407	0.001089	2.38
[K].KETILCSSDKTDMNR.[H]	1xCarbamidomethyl [C6]; 2xTMT2plex [K1; K10]		0.00518839	0.000118436	1	1	2	O94985	Calsyntenin-1 OS=Homo sapiens GN=CLSTN1 PE=1 SV=1	Plasma Membrane	other	O94985 [401-415]	0	2248.16		0.465713	0.991851	High	High	Not Found	High	High	Not Found	High	0.0001407	0.001941	3.07
[K].AFTKNGSGAVFPVAGADVQTLR.[E]	1xTMT2plex [K4]		5.63198e-08	0	1	1	3	O00391	Sulfhydryl oxidase 1 OS=Homo sapiens GN=QSOX1 PE=1 SV=3	Cytoplasm	enzyme	O00391 [126-147]	0	2431.32		0.465713	0.699167	High	High	High	High	High	High	High	0	4.456e-08	6.34
[K].EVDSGNDIYGNPIKR.[I]	1xTMT2plex [K14]		1.9723e-05	0	1	1	3	P16035	Metalloproteinase inhibitor 2 OS=Homo sapiens GN=TIMP2 PE=1 SV=2	Extracellular Space	other	P16035 [54-68]	0	1901.98		0.463622	0.164246	High	High	High	High	High	High	High	0	1.047e-05	3.4
[K].YEKPDGSPVFIAFR.[S]	1xTMT2plex [K3]		2.1875e-05	0	1	1	2	Q13740	CD166 antigen OS=Homo sapiens GN=ALCAM PE=1 SV=2	Plasma Membrane	other	Q13740 [58-71]	0	1850.99		0.463622	0.134643	High	Not Found	High	High	Not Found	High	High	0	4.252e-06	2.86
[R].KFKLICSELNGR.[Y]	1xCarbamidomethyl [C6]; 2xTMT2plex [K1; K3]		2.59319e-05	0	1	1	6	O94985	Calsyntenin-1 OS=Homo sapiens GN=CLSTN1 PE=1 SV=1	Plasma Membrane	other	O94985 [789-800]	0	1915.11		0.461529	1.94047	High	High	High	High	High	High	High	0	8.038e-06	2.56
[R].GGMGSGGLATGIAGGLAGMGGIQNEKETMQSLNDR.[L]	1xTMT2plex [K26]		3.36272e-09	0	1	1	3	P05783	Keratin, type I cytoskeletal 18 OS=Homo sapiens GN=KRT18 PE=1 SV=2	Cytoplasm	other	P05783 [56-90]	0	3560.73		0.459432	1.09397	High	High	High	High	High	High	High	0	2.252e-10	6.25
[K].STEQKYLTLNTESTR.[I]	1xTMT2plex [K5]		1.09137e-05	0	1	1	3	P06276	Cholinesterase OS=Homo sapiens GN=BCHE PE=1 SV=1	Plasma Membrane	enzyme	P06276 [523-537]	0	1996.04		0.458382	0.488552	High	High	High	High	High	High	High	0	1.938e-06	3.5
[M].ISTTAMNTALLQWHPPKELPGELLGYR.[L]	1xTMT2plex [K17]		2.24596e-07	0	1	1	3	P10586	Receptor-type tyrosine-protein phosphatase F OS=Homo sapiens GN=PTPRF PE=1 SV=2	Plasma Membrane	phosphatase	P10586 [828-854]	0	3261.75		0.454176	0.648832	High	High	High	High	High	High	High	0	2.504e-08	5.68
[D].PGSKAVADR.[Y]	1xTMT2plex [K4]		0.0119286	0.000118436	1	1	2	P52803	Ephrin-A5 OS=Homo sapiens GN=EFNA5 PE=1 SV=1	Plasma Membrane	kinase	P52803 [23-31]	0	1125.65		0.454176		Not Found	High	High	Not Found	High	High	High	0.0001407	0.004951	2.33
[R].SVDQVKAQLR.[T]	1xTMT2plex [K6]		0.0207913	0.000336685	1	1	2	O43505	Beta-1,4-glucuronyltransferase 1 OS=Homo sapiens GN=B4GAT1 PE=1 SV=1	Cytoplasm	enzyme	O43505 [55-64]	0	1368.8		0.453122	0.518039	Not Found	High	High	Not Found	High	High	High	0.002016	0.05015	2.03
[K].NIGAKLVQDVANNTNEEAGDGTTTATVLAR.[S]	1xTMT2plex [K5]		5.72786e-09	0	1	1	2	P10809	60 kDa heat shock protein, mitochondrial OS=Homo sapiens GN=HSPD1 PE=1 SV=2	Cytoplasm	enzyme	P10809 [92-121]	0	3268.68		0.453122	0.13747	High	High	Not Found	High	High	Not Found	High	0	7.207e-09	6.84
[Y].TIGKEIIDLVLDR.[I]	1xTMT2plex [K4]		9.89206e-05	0.000118436	2	3	2	P68363; Q9BQE3	#N/A			P68363 [109-121]; Q9BQE3 [109-121]	0	1710.02		0.446786	0.774235	Not Found	High	High	Not Found	High	High	High	8.853e-05	2.305e-05	3.62
[K].VIDCLYTCKEGLDLQVLEDSGR.[G]	2xCarbamidomethyl [C4; C8]; 1xTMT2plex [K9]		2.70783e-08	0	1	1	4	O94985	Calsyntenin-1 OS=Homo sapiens GN=CLSTN1 PE=1 SV=1	Plasma Membrane	other	O94985 [554-575]	0	2808.4		0.443607	0.65602	High	High	High	High	High	High	High	0	2.333e-09	5.28
[K].LKTKDEPQR.[E]	2xTMT2plex [K2; K4]		0.0180664	0.000336685	1	1	3	P21926	CD9 antigen OS=Homo sapiens GN=CD9 PE=1 SV=4	Plasma Membrane	other	P21926 [132-140]	0	1564.93		0.441483	0.664982	High	High	High	High	High	High	High	0.0003062	0.009866	2.31
[R].VLIVSEDPELPYMRPPLSKELWFSDDPNVTKTLR.[F]	2xTMT2plex [K19; K31]		0.000226549	0.000118436	1	1	2	O95831	#N/A	Cytoplasm	enzyme	O95831 [159-192]	0	4435.39		0.439357	0.601241	High	High	Not Found	High	High	Not Found	High	0.0001407	5.84e-05	3.88
[R].EDMAALEKDYEEVGVDSVEGEGEEEGEEY.[-]	1xTMT2plex [K8]		0.0340432	0.000839059	1	2	2	P68363	Tubulin alpha-1B chain OS=Homo sapiens GN=TUBA1B PE=1 SV=1	Cytoplasm	other	P68363 [423-451]	0	3461.47		0.438293	0.383617	High	High	Not Found	High	High	Not Found	High	0.0005429	0.01632	2.94
[F].VLKSFAQAR.[S]	1xTMT2plex [K3]		0.0225505	0.000446858	1	1	3	Q8IZJ3	#N/A	Extracellular Space	other	Q8IZJ3 [1215-1223]	0	1244.76		0.438293	0.308473	High	High	High	High	High	High	High	0.001	0.02686	2.14
[Y].AVPWQGTMTLSKSTCQDA.[-]	1xCarbamidomethyl [C15]; 1xTMT2plex [K12]		0.000240368	0.000118436	1	1	3	P01034	Cystatin-C OS=Homo sapiens GN=CST3 PE=1 SV=1	Extracellular Space	other	P01034 [129-146]	0	2206.07		0.436162	0.204197	High	High	High	High	High	High	High	0.0001407	0.0008523	2.73
[R].SLEDEPR.[L]	1xTMT2plex [N-Term]		0.0220566	0.000446858	1	1	3	Q86SQ4	Adhesion G-protein coupled receptor G6 OS=Homo sapiens GN=ADGRG6 PE=1 SV=3	Plasma Membrane	G-protein coupled receptor	Q86SQ4 [469-475]	0	1070.56	N Termini	0.434028	0.296706	High	High	High	High	High	High	High	0.0003062	0.009976	2.56
[R].EDCSPADKPYIDEAR.[R]	1xCarbamidomethyl [C3]; 1xTMT2plex [K8]		0.000353238	0.000118436	1	1	2	Q96DG6	#N/A	Cytoplasm	enzyme	Q96DG6 [220-234]	0	1990.93		0.432959	0.191789	High	High	Not Found	High	High	Not Found	High	0.0001407	9.54e-05	2.66
[R].DTPKLYCGADGDWLVPLGR.[C]	1xCarbamidomethyl [C7]; 1xTMT2plex [K4]		5.28624e-06	0	1	1	3	Q9UF33	#N/A	Plasma Membrane	kinase	Q9UF33 [244-262]	0	2358.2		0.432959	0.159659	High	High	High	High	High	High	High	0	1.486e-06	4.14
[R].IESVLSSSGKR.[L]	1xTMT2plex [K10]		0.000184151	0.000118436	1	1	4	P17900	Ganglioside GM2 activator OS=Homo sapiens GN=GM2A PE=1 SV=4	Cytoplasm	enzyme	P17900 [170-180]	0	1387.8		0.42975	0.411014	High	High	High	High	High	High	High	0.0001407	0.000131	2.85
[K].QDSQLQKAR.[E]	1xTMT2plex [K7]		0.0130397	0.000231517	1	1	2	P25311	Zinc-alpha-2-glycoprotein OS=Homo sapiens GN=AZGP1 PE=1 SV=2	Extracellular Space	transporter	P25311 [85-93]	0	1298.73		0.426533	0.574659	Not Found	High	High	Not Found	High	High	High	0.0002639	0.007652	2.23
[R].DKKNEPNPQR.[F]	2xTMT2plex [K2; K3]		0.0120175	0.000118436	1	1	2	P15291	Beta-1,4-galactosyltransferase 1 OS=Homo sapiens GN=B4GALT1 PE=1 SV=5	Cytoplasm	enzyme	P15291 [346-355]	0	1675.94		0.425459	0.846469	Not Found	High	High	Not Found	High	High	High	0.0001407	0.005006	2.64
[R].VVAYNKHGPGVSTPDVAVR.[T]	1xTMT2plex [K6]		0.00131202	0.000118436	1	1	2	Q92859	Neogenin OS=Homo sapiens GN=NEO1 PE=1 SV=2	Plasma Membrane	transcription regulator	Q92859 [609-627]	0	2191.21		0.424385	0.103777	High	High	Not Found	High	High	Not Found	High	0.0001407	0.0004178	3.46
[K].APEKPLTSFEGMAAR.[E]	1xTMT2plex [K4]		0.000320821	0.000118436	1	1	3	Q86TE4	Leucine zipper protein 2 OS=Homo sapiens GN=LUZP2 PE=2 SV=2	Other	other	Q86TE4 [327-341]	0	1829.97		0.424385	0.0946591	High	High	High	High	High	High	High	0.0001407	0.0005845	3.02
[K].VLPTYDASKVTASGPGLSSYGVPASLPVDFAIDAR.[D]	1xTMT2plex [K9]		2.57948e-06	0	1	1	2	O75369	Filamin-B OS=Homo sapiens GN=FLNB PE=1 SV=2	Cytoplasm	other	O75369 [1511-1545]	0	3746.97		0.420078		High	Not Found	High	High	Not Found	High	High	0	3.843e-07	4.24
[K].LTASAPGYLAITKKVAVPYSPAAGVDFELESFSER.[K]	2xTMT2plex [K13; K14]		5.61386e-10	0	1	1	3	P16870	Carboxypeptidase E OS=Homo sapiens GN=CPE PE=1 SV=1	Cytoplasm	peptidase	P16870 [421-455]	0	4135.23		0.41792	0.552686	High	High	High	High	High	High	High	0	1.676e-08	6.26
[K].EGTYSLPKSEFVVPDLELPSWLTTGNYR.[I]	1xTMT2plex [K8]		4.26971e-10	0	1	1	5	P17900	Ganglioside GM2 activator OS=Homo sapiens GN=GM2A PE=1 SV=4	Cytoplasm	enzyme	P17900 [142-169]	0	3423.76		0.41792	0.269263	High	High	High	High	High	High	High	0	4.392e-07	5.18
[K].KISSIQSIVPALEIANAHR.[K]	1xTMT2plex [K1]		1.55159e-07	0	1	1	3	P10809	60 kDa heat shock protein, mitochondrial OS=Homo sapiens GN=HSPD1 PE=1 SV=2	Cytoplasm	enzyme	P10809 [250-268]	0	2272.32		0.41792	0.0962747	High	High	High	High	High	High	High	0	6.337e-07	5.76
[K].KVGYTPDWIFLLR.[NG]	1xTMT2plex [K1]		0.000135966	0.000118436	1	2	3	Q00610	#N/A	Plasma Membrane	other	Q00610 [507-519]	0	1833.05		0.41684	0.295647	High	High	High	High	High	High	High	0.0001407	0.0002881	3.67
[R].LLDQIVEKGR.[P]	1xTMT2plex [K8]		0.000602167	0.000118436	1	1	3	Q96AE4	Far upstream element-binding protein 1 OS=Homo sapiens GN=FUBP1 PE=1 SV=3	Nucleus	transcription regulator	Q96AE4 [163-172]	0	1395.84		0.412511	0.83994	High	High	High	High	High	High	High	0.0001407	0.0005703	2.77
[K].IGIEIIKR.[T]	1xTMT2plex [K7]		0.0345456	0.000839059	1	1	3	P10809	60 kDa heat shock protein, mitochondrial OS=Homo sapiens GN=HSPD1 PE=1 SV=2	Cytoplasm	enzyme	P10809 [463-470]	0	1166.77		0.412511	0.667172	High	High	High	High	High	High	High	0.001372	0.03316	2.04
[K].SAAQAAAQTNSNAAGKQLR.[K]	1xTMT2plex [K16]		1.28279e-08	0	1	1	3	Q8NC51	Plasminogen activator inhibitor 1 RNA-binding protein OS=Homo sapiens GN=SERBP1 PE=1 SV=2	Cytoplasm	other	Q8NC51 [53-71]	0	2083.11		0.410341	0.38658	High	High	High	High	High	High	High	0	3.436e-09	5.12
[K].ILPTLEAVAALGNKVVESLR.[A]	1xTMT2plex [K14]		1.54337e-08	0	1	1	4	Q12905	#N/A	Nucleus	transcription regulator	Q12905 [128-147]	0	2318.39		0.410341	0.142575	High	High	High	High	High	High	High	0	4.299e-09	5.84
[K].NEFQGELEKQR.[E]	1xTMT2plex [K9]		0.00030237	0.000118436	1	1	3	Q8NBJ4	Golgi membrane protein 1 OS=Homo sapiens GN=GOLM1 PE=1 SV=1	Cytoplasm	other	Q8NBJ4 [68-78]	0	1602.83		0.408168	0.384741	High	High	High	High	High	High	High	0.0001407	8.064e-05	2.88
[R].SLVNKWTTFLKAR.[L]	2xTMT2plex [K5; K11]		0.000703593	0.000118436	1	3	2	Q99985	Semaphorin-3C OS=Homo sapiens GN=SEMA3C PE=2 SV=2	Extracellular Space	other	Q99985 [275-287]	0	2014.21		0.407081	0.848055	Not Found	High	High	Not Found	High	High	High	0.0001407	0.001331	1.99
[R].WECNRPHSPNGPLKFSEKFQLFTPF.[S]	1xCarbamidomethyl [C3]; 2xTMT2plex [K14; K18]		0.0217334	0.000336685	1	1	2	P52803	Ephrin-A5 OS=Homo sapiens GN=EFNA5 PE=1 SV=1	Plasma Membrane	kinase	P52803 [100-124]	0	3513.81		0.407081	0.454416	Not Found	High	High	Not Found	High	High	High	0.0002639	0.009771	3.4
[R].EVALDLSQHKGVAVR.[R]	1xTMT2plex [K10]		6.7335e-05	0.000118436	1	1	3	O00391	Sulfhydryl oxidase 1 OS=Homo sapiens GN=QSOX1 PE=1 SV=3	Cytoplasm	enzyme	O00391 [202-216]	0	1847.06		0.404903	0.322384	High	High	High	High	High	High	High	0.0001407	0.0004636	3.61
[R].TMPVEQVFAK.[N]	1xTMT2plex [K10]		0.0064853	0.000118436	1	1	3	P10586	Receptor-type tyrosine-protein phosphatase F OS=Homo sapiens GN=PTPRF PE=1 SV=2	Plasma Membrane	phosphatase	P10586 [1007-1016]	0	1374.75		0.402722	0.67862	High	High	High	High	High	High	High	0.0001407	0.002513	2.18
[K].VLEATKLLSNTVMPR.[F]	1xTMT2plex [K6]		2.6909e-05	0	1	1	3	P35221	Catenin alpha-1 OS=Homo sapiens GN=CTNNA1 PE=1 SV=1	Plasma Membrane	other	P35221 [572-586]	0	1897.1		0.400538	0.984796	High	High	High	High	High	High	High	0	7.952e-06	3.72
[K].MHITLCDFIVPWDTLSTTQKKSLNHR.[Y]	1xCarbamidomethyl [C6]; 2xTMT2plex [K20; K21]		1.37553e-06	0	1	1	4	P16035	Metalloproteinase inhibitor 2 OS=Homo sapiens GN=TIMP2 PE=1 SV=2	Extracellular Space	other	P16035 [122-147]	0	3591.91		0.400538	0.150196	High	High	High	High	High	High	High	0	1.898e-07	5.71
[K].LKSLEAEILQLQEELASSER.[A]	1xTMT2plex [K2]		4.75087e-08	0	1	1	2	P35580	Myosin-10 OS=Homo sapiens GN=MYH10 PE=1 SV=3	Cytoplasm	enzyme	P35580 [1682-1701]	0	2511.37		0.396159	0.589589	Not Found	High	High	Not Found	High	High	High	0	4.376e-09	6.26
[K].KPSQLSSFSWDNCDEGKDPAVIR.[S]	1xCarbamidomethyl [C13]; 2xTMT2plex [K1; K17]		1.46549e-08	0	1	1	3	P17900	Ganglioside GM2 activator OS=Homo sapiens GN=GM2A PE=1 SV=4	Cytoplasm	enzyme	P17900 [27-49]	0	3086.55		0.391768	0.959477	High	High	High	High	High	High	High	0	1.356e-09	5.59
[R].ASLSKLGDVYVNDAFGTAHR.[A]	1xTMT2plex [K5]		4.63691e-07	0	1	2	6	P00558	#N/A	Cytoplasm	kinase	P00558 [152-171]	0	2346.23		0.391768	0.166761	High	High	High	High	High	High	High	0	5.624e-08	5.43
[R].DLLLDPAWEKQQR.[K]	1xTMT2plex [K10]		0.00467534	0.000118436	3	4	2	P12814; Q08043; O43707	#N/A			P12814 [22-34]; Q08043 [36-48]; O43707 [41-53]	0	1837		0.390668	0.0381896	High	High	Not Found	High	High	Not Found	High	0.0001407	0.001727	2.3
[R].LLCGKETMVTSTTEPSR.[C]	1xCarbamidomethyl [C3]; 1xTMT2plex [K5]		5.13212e-06	0	1	1	3	P14314	Glucosidase 2 subunit beta OS=Homo sapiens GN=PRKCSH PE=1 SV=2	Cytoplasm	enzyme	P14314 [483-499]	0	2135.09		0.386259	0.389445	High	High	High	High	High	High	High	0	2.102e-06	3.72
[K].WTTFLKAR.[L]	1xTMT2plex [K6]		0.0374409	0.000839059	1	5	2	Q99985	Semaphorin-3C OS=Homo sapiens GN=SEMA3C PE=2 SV=2	Extracellular Space	other	Q99985 [280-287]	0	1247.73		0.386259	0.331823	Not Found	High	High	Not Found	High	High	High	0.0005766	0.01814	1.82
[R].GDMFLVANLGTKEPCHSSDPR.[C]	1xCarbamidomethyl [C15]; 1xTMT2plex [K12]		0.0131368	0.000231517	1	1	2	P43251	#N/A	Extracellular Space	enzyme	P43251 [165-185]	0	2556.24		0.386259	0.285267	Not Found	High	High	Not Found	High	High	High	0.0001853	0.005554	1.74
[R].EEKQKPQAER.[K]	2xTMT2plex [K3; K5]		0.00899497	0.000118436	1	1	3	P26641	Elongation factor 1-gamma OS=Homo sapiens GN=EEF1G PE=1 SV=3	Cytoplasm	translation regulator	P26641 [239-248]	0	1692.96		0.385155	1.02372	High	High	High	High	High	High	High	0.0001407	0.003623	2.72
[K].HGPEKLSEKFQR.[F]	2xTMT2plex [K5; K9]		0.00261786	0.000118436	1	1	5	P20827	#N/A	Plasma Membrane	other	P20827 [99-110]	0	1906.08		0.385155	0.225043	High	High	High	High	High	High	High	0.0001407	0.0009053	2.31
[Y].YTGEKGQNQDYR.[G]	1xTMT2plex [K5]		0.000865947	0.000118436	1	1	3	P19338	Nucleolin OS=Homo sapiens GN=NCL PE=1 SV=3	Nucleus	other	P19338 [463-474]	0	1683.82		0.385155	0.209637	High	High	High	High	High	High	High	0.0001407	0.001617	2.41
[R].MSESGFKLLCQCLGFGSGHFR.[C]	2xCarbamidomethyl [C10; C12]; 1xTMT2plex [K7]		9.69556e-06	0	1	1	3	P02751	Fibronectin OS=Homo sapiens GN=FN1 PE=1 SV=4	Extracellular Space	enzyme	P02751 [2224-2244]	0	2643.27		0.38405	0.281859	High	High	High	High	High	High	High	0	1.696e-06	3.76
[R].GLLKTTMDPNDVILATHASVDNLLHLSGLLER.[W]	1xTMT2plex [K4]		3.86577e-12	0	1	1	3	O43505	Beta-1,4-glucuronyltransferase 1 OS=Homo sapiens GN=B4GAT1 PE=1 SV=1	Cytoplasm	enzyme	O43505 [84-115]	0	3682.01		0.382944	0.593782	Not Found	High	High	Not Found	High	High	High	0	1.145e-13	6.29
[R].IPDGVVSVSPKEPFTISVWMR.[H]	1xTMT2plex [K11]		6.89137e-09	0	1	1	6	O94985	Calsyntenin-1 OS=Homo sapiens GN=CLSTN1 PE=1 SV=1	Plasma Membrane	other	O94985 [373-393]	0	2569.39		0.382944	0.261339	High	High	High	High	High	High	High	0	3.639e-08	4.98
[R].AVAFQDCPVDLFFVLDTSESVALR.[L]	1xCarbamidomethyl [C7]; 1xTMT2plex [N-Term]		3.05442e-09	0	1	1	3	P12109	Collagen alpha-1(VI) chain OS=Homo sapiens GN=COL6A1 PE=1 SV=3	Extracellular Space	other	P12109 [28-51]	0	2924.49	N Termini	0.382944	0.124529	High	High	High	High	High	High	High	0	2.028e-10	5.04
[K].VGLQVVAVKAPGFGDNR.[K]	1xTMT2plex [K9]		3.48605e-05	0	1	1	3	P10809	60 kDa heat shock protein, mitochondrial OS=Homo sapiens GN=HSPD1 PE=1 SV=2	Cytoplasm	enzyme	P10809 [293-309]	0	1952.12		0.381837	0.865414	High	High	High	High	High	High	High	8.853e-05	2.648e-05	3.23
[K].VLAVNQENEHLMEDYEKLASDLLEWIR.[R]	1xTMT2plex [K17]		9.43258e-07	0	1	1	2	O43707	Alpha-actinin-4 OS=Homo sapiens GN=ACTN4 PE=1 SV=2	Cytoplasm	transcription regulator	O43707 [284-310]	0	3482.77		0.381837	0.21425	Not Found	High	High	Not Found	High	High	High	0	1.052e-06	3.53
[K].DFVVKVIDR.[L]	1xTMT2plex [K5]		0.00775234	0.000118436	1	1	2	P12109	Collagen alpha-1(VI) chain OS=Homo sapiens GN=COL6A1 PE=1 SV=3	Extracellular Space	other	P12109 [636-644]	0	1315.78		0.380729	0.208781	High	Not Found	High	High	Not Found	High	High	0.0001407	0.003058	1.98
[K].NIYVLQELDNPGAKR.[I]	1xTMT2plex [K14]		3.29265e-06	0	1	1	3	P12956	X-ray repair cross-complementing protein 6 OS=Homo sapiens GN=XRCC6 PE=1 SV=2	Nucleus	enzyme	P12956 [101-115]	0	1955.08		0.379621	0.178282	High	High	High	High	High	High	High	8.853e-05	1.438e-05	3.51
[R].ALMLQGVDLLADAVAVTMGPKGR.[T]	1xTMT2plex [K21]		1.68824e-12	0	1	1	6	P10809	60 kDa heat shock protein, mitochondrial OS=Homo sapiens GN=HSPD1 PE=1 SV=2	Cytoplasm	enzyme	P10809 [38-60]	0	2551.42		0.379621	0.0803728	High	High	High	High	High	High	High	0	4.502e-14	7.89
[R].VKVEPAVDTSR.[I]	1xTMT2plex [K2]		0.0023945	0.000118436	1	1	3	O75369	Filamin-B OS=Homo sapiens GN=FLNB PE=1 SV=2	Cytoplasm	other	O75369 [1220-1230]	0	1425.81		0.37629	0.537188	High	High	High	High	High	High	High	0.0001407	0.0008238	3.02
[K].FSYDLSQCINQMKEVKEQCEER.[I]	2xCarbamidomethyl [C8; C19]; 2xTMT2plex [K13; K16]		1.35816e-07	0	1	1	2	Q8NBJ4	Golgi membrane protein 1 OS=Homo sapiens GN=GOLM1 PE=1 SV=1	Cytoplasm	other	Q8NBJ4 [152-173]	0	3271.57		0.37629	0.415243	High	Not Found	High	High	Not Found	High	High	0	1.416e-08	5.38
[R].ECYLKHDLCAAAQENTR.[V]	2xCarbamidomethyl [C2; C9]; 1xTMT2plex [K5]		5.34778e-08	0	1	1	5	O76061	Stanniocalcin-2 OS=Homo sapiens GN=STC2 PE=1 SV=1	Extracellular Space	other	O76061 [138-154]	0	2304.09		0.37629	0.244779	High	High	High	High	High	High	High	0	1.044e-07	5.23
[K].VPSTETEALASNLMGMFEKR.[R]	1xTMT2plex [K19]		5.41616e-07	0	1	1	3	P31150	#N/A	Cytoplasm	other	P31150 [119-138]	0	2436.23		0.37629	0.23073	High	High	Not Found	High	High	Not Found	High	0	6.686e-08	4.78
[M].SIGVPIKVLHEAEGHIVTCETNTGEVYR.[G]	1xAcetyl [N-Term]; 1xCarbamidomethyl [C19]; 1xTMT2plex [K7]	P62318 1xAcetyl [N-Term]	3.63258e-07	0	1	1	3	P62318	SNRPD3	Nucleus	other	P62318 [2-29]	0	3375.74	N Termini	0.37629	0.543277	High	High	High	High	High	High	High	0	6.48e-08	5.83
[R].VVATKQGNAVTLGDYYQGR.[R]	1xTMT2plex [K5]		8.33536e-08	0	1	1	3	Q86X29	Lipolysis-stimulated lipoprotein receptor OS=Homo sapiens GN=LSR PE=1 SV=4	Nucleus	transcription regulator	Q86X29 [175-193]	0	2265.21		0.371838	0.35508	High	High	High	High	High	High	High	0	8.243e-09	5.17
[R].ELLVIELSDNPGVHEPGEPEFKYIGNMHGNEAVGR.[E]	1xTMT2plex [K22]		4.14522e-10	0	1	1	5	P16870	Carboxypeptidase E OS=Homo sapiens GN=CPE PE=1 SV=1	Cytoplasm	peptidase	P16870 [87-121]	0	4072.03		0.371838	0.346988	High	High	High	High	High	High	High	0	2.825e-09	7.33
[K].AVSEKEVDSGNDIYGNPIKR.[I]	2xTMT2plex [K5; K19]		4.81162e-07	0	1	1	3	P16035	Metalloproteinase inhibitor 2 OS=Homo sapiens GN=TIMP2 PE=1 SV=2	Extracellular Space	other	P16035 [49-68]	0	2641.41		0.370722	0.3626	High	High	High	High	High	High	High	0	1.169e-07	4.69
[K].NKITITNDQNR.[L]	1xTMT2plex [K2]		0.000162385	0.000118436	1	1	2	P11021	#N/A	Cytoplasm	enzyme	P11021 [522-532]	0	1541.85		0.370722	0.189207	High	High	Not Found	High	High	Not Found	High	8.853e-05	3.989e-05	3.07
[F].TNEDNPHGNDSAKASR.[A]	1xTMT2plex [K13]		1.67609e-05	0	1	1	3	P12956	X-ray repair cross-complementing protein 6 OS=Homo sapiens GN=XRCC6 PE=1 SV=2	Nucleus	enzyme	P12956 [170-185]	0	1937.91		0.370722	0.160803	High	High	High	High	High	High	High	0	3.129e-06	3.79
[R].YISNEFKVEVNVIHTANPMEHANH.[M]	1xTMT2plex [K7]		2.65138e-05	0	1	1	5	O94985	Calsyntenin-1 OS=Homo sapiens GN=CLSTN1 PE=1 SV=1	Plasma Membrane	other	O94985 [801-824]	0	3018.5		0.369606	0.215481	High	High	High	High	High	High	High	0	5.236e-06	3.38
[K].VEHSDLSFSKDWSFYLLYYTEFTPTEKDEYACR.[V]	1xCarbamidomethyl [C32]; 2xTMT2plex [K10; K27]		5.12631e-09	0	1	1	3	P61769	Beta-2-microglobulin OS=Homo sapiens GN=B2M PE=1 SV=1	Plasma Membrane	transmembrane receptor	P61769 [69-101]	0	4577.18		0.368489	0.183931	High	High	High	High	High	High	High	0	3.846e-08	6.58
[R].DGNGEVTDKPVKQAQVQIR.[I]	2xTMT2plex [K9; K12]		4.55928e-06	0	1	1	3	Q14126	Desmoglein-2 OS=Homo sapiens GN=DSG2 PE=1 SV=2	Plasma Membrane	other	Q14126 [243-261]	0	2532.41		0.367371	0.415194	High	High	High	High	High	High	High	0	7.317e-07	3.44
[K].IQDKEGIPPDQQR.[L]	1xTMT2plex [K4]		0.000792214	0.000118436	1	4	3	P62979	Ubiquitin-40S ribosomal protein S27a OS=Homo sapiens GN=RPS27A PE=1 SV=2	Cytoplasm	other	P62979 [30-42]	0	1748.94		0.366252	0.212761	High	High	Not Found	High	High	Not Found	High	0.0001407	0.0002364	2.59
[H].FKVDNDENEHQLSLR.[T]	1xTMT2plex [K2]		2.36038e-06	0	1	1	3	P06748	Nucleophosmin OS=Homo sapiens GN=NPM1 PE=1 SV=2	Nucleus	transcription regulator	P06748 [31-45]	0	2069.05		0.365133	0.347863	High	High	High	High	High	High	High	0	6.144e-06	3
[K].ELLDYKGVGISVLEMSHR.[S]	1xTMT2plex [K6]		0.000297926	0.000118436	1	1	4	Q9Y617	#N/A	Cytoplasm	enzyme	Q9Y617 [28-45]	0	2271.22		0.362891	0.268833	High	High	High	High	High	High	High	0.0001407	0.001159	3.51
[C].SISNNEEGVKLVR.[M]	1xTMT2plex [K10]		0.000355864	0.000118436	1	2	3	P35221	Catenin alpha-1 OS=Homo sapiens GN=CTNNA1 PE=1 SV=1	Plasma Membrane	other	P35221 [439-451]	0	1669.93		0.361768	0.301183	High	High	High	High	High	High	High	0.0001407	9.675e-05	2.06
[K].TQLNLLLDKLR.[S]	1xTMT2plex [K9]		5.19764e-05	0	1	1	3	Q9UM54	#N/A	Cytoplasm	other	Q9UM54 [649-659]	0	1551.97		0.361768	0.19351	High	High	High	High	High	High	High	8.853e-05	2.674e-05	3.03
[Y].AKDVKFGADAR.[A]	2xTMT2plex [K2; K5]		0.0127526	0.000231517	1	1	3	P10809	60 kDa heat shock protein, mitochondrial OS=Homo sapiens GN=HSPD1 PE=1 SV=2	Cytoplasm	enzyme	P10809 [27-37]	0	1627.94		0.360645	0.808004	High	High	High	High	High	High	High	0.0003447	0.01215	1.84
[R].DCVSPHKVAIIIPFR.[N]	1xCarbamidomethyl [C2]; 1xTMT2plex [K7]		2.00169e-05	0	1	1	3	P15291	Beta-1,4-galactosyltransferase 1 OS=Homo sapiens GN=B4GALT1 PE=1 SV=5	Cytoplasm	enzyme	P15291 [171-185]	0	1977.12		0.359521	0.116934	High	High	High	High	High	High	High	8.853e-05	1.562e-05	4.61
[K].VKLEAEIATYR.[R]	1xTMT2plex [K2]		0.000386066	0.000118436	1	1	3	P05783	Keratin, type I cytoskeletal 18 OS=Homo sapiens GN=KRT18 PE=1 SV=2	Cytoplasm	other	P05783 [371-381]	0	1517.88		0.35727	0.558873	High	High	High	High	High	High	High	0.0001407	0.0001055	2.52
[R].QDPSEEKKYR.[P]	2xTMT2plex [K7; K8]		0.00968888	0.000118436	1	1	3	O94985	Calsyntenin-1 OS=Homo sapiens GN=CLSTN1 PE=1 SV=1	Plasma Membrane	other	O94985 [433-442]	0	1729.94		0.352759	0.35087	High	High	High	High	High	High	High	0.0006911	0.02174	2.1
[K].RVPLTPQEKR.[L]	1xTMT2plex [K9]		0.0222201	0.000446858	1	1	2	Q86SF2	N-acetylgalactosaminyltransferase 7 OS=Homo sapiens GN=GALNT7 PE=1 SV=1	Cytoplasm	enzyme	Q86SF2 [364-373]	1	1448.88		0.352759	0.283367	Not Found	High	High	Not Found	High	High	High	0.0003062	0.01003	1.5
[K].NLDDLTLLKQLR.[K]	1xTMT2plex [K9]		0.000149693	0.000118436	1	1	3	Q4VC31	#N/A	Cytoplasm	other	Q4VC31 [92-103]	0	1666.99		0.352759	0.258016	High	High	High	High	High	High	High	8.853e-05	3.654e-05	3.03
[K].KVIDCLYTCKEGLDLQVLEDSGR.[G]	2xCarbamidomethyl [C5; C9]; 2xTMT2plex [K1; K10]		1.99502e-14	0	1	1	7	O94985	Calsyntenin-1 OS=Homo sapiens GN=CLSTN1 PE=1 SV=1	Plasma Membrane	other	O94985 [553-575]	0	3161.65		0.351628	0.454076	High	High	High	High	High	High	High	0	1.087e-11	6.72
[R].FSSGITGCVKNLVLHSAR.[P]	1xCarbamidomethyl [C8]; 1xTMT2plex [K10]		4.2253e-05	0	1	1	2	P98160	Basement membrane-specific heparan sulfate proteoglycan core protein OS=Homo sapiens GN=HSPG2 PE=1 SV=4	Extracellular Space	enzyme	P98160 [4348-4365]	0	2171.18		0.351628	0.0586635	High	Not Found	High	High	Not Found	High	High	0	8.827e-06	3.64
[K].TLNDELEIIEGMKFDR.[G]	1xTMT2plex [K13]		6.38666e-08	0	1	1	4	P10809	60 kDa heat shock protein, mitochondrial OS=Homo sapiens GN=HSPD1 PE=1 SV=2	Cytoplasm	enzyme	P10809 [206-221]	0	2148.11		0.350497	0.0525378	High	High	High	High	High	High	High	0	6.129e-09	4.89
[R].TPKIQVYSR.[H]	1xTMT2plex [K3]		0.00860265	0.000118436	1	1	3	P61769	Beta-2-microglobulin OS=Homo sapiens GN=B2M PE=1 SV=1	Plasma Membrane	transmembrane receptor	P61769 [24-32]	0	1316.78		0.349365	0.359856	High	High	High	High	High	High	High	0.0001407	0.00438	2.87
[K].VAVVAGYGDVGKGCAQALR.[G]	1xCarbamidomethyl [C14]; 1xTMT2plex [K12]		8.89058e-07	0	1	1	3	P23526	#N/A	Cytoplasm	enzyme	P23526 [215-233]	0	2116.14		0.348232	0.233109	High	High	High	High	High	High	High	0	2.034e-07	3.65
[R].AIFLADGKVFTTGFSR.[M]	1xTMT2plex [K8]		0.00155632	0.000118436	1	1	2	Q9BR76	#N/A	Cytoplasm	other	Q9BR76 [226-241]	0	1955.08		0.347099	0.703784	High	Not Found	High	High	Not Found	High	High	0.0001407	0.0005054	2.61
[R].VLQDQLKTLQR.[N]	1xTMT2plex [K7]		0.000688117	0.000118436	1	1	3	Q8NBJ4	Golgi membrane protein 1 OS=Homo sapiens GN=GOLM1 PE=1 SV=1	Cytoplasm	other	Q8NBJ4 [119-129]	0	1566.94		0.347099	0.180194	High	High	High	High	High	High	High	0.0001407	0.0002019	3.09
[R].VSEVKPTYR.[N]	1xTMT2plex [K5]		0.0355722	0.000839059	1	1	2	Q00577	Transcriptional activator protein Pur-alpha OS=Homo sapiens GN=PURA PE=1 SV=2	Nucleus	transcription regulator	Q00577 [246-254]	0	1303.74		0.347099		High	High	Not Found	High	High	Not Found	High	0.0005766	0.01851	1.88
[K].AASQPGELKDWFVGR.[S]	1xTMT2plex [K9]		0.00152204	0.000118436	1	1	3	P16870	Carboxypeptidase E OS=Homo sapiens GN=CPE PE=1 SV=1	Cytoplasm	peptidase	P16870 [165-179]	0	1886		0.345964	0.208905	High	High	High	High	High	High	High	0.0001407	0.002186	2.53
[R].WGQEVISGNEDPEGVVLKDLGPPMVAR.[L]	1xTMT2plex [K18]		2.27685e-10	0	1	1	6	Q08345	Epithelial discoidin domain-containing receptor 1 OS=Homo sapiens GN=DDR1 PE=1 SV=1	Plasma Membrane	kinase	Q08345 [136-162]	0	3117.61		0.344828	0.84968	High	High	High	High	High	High	High	0	1.098e-11	6.07
[R].ICKGDEGGER.[V]	1xCarbamidomethyl [C2]; 1xTMT2plex [K3]		0.00478083	0.000118436	1	1	2	Q9NPR2	Semaphorin-4B OS=Homo sapiens GN=SEMA4B PE=1 SV=3	Plasma Membrane	other	Q9NPR2 [280-289]	0	1345.66		0.343692	0.543793	High	Not Found	High	High	Not Found	High	High	0.0001407	0.001781	2.2
[R].ASGGKLIFYDLR.[G]	1xTMT2plex [K5]		0.00926639	0.000118436	1	1	2	Q15046	#N/A	Cytoplasm	enzyme	Q15046 [137-148]	0	1564.89		0.343692		High	Not Found	High	High	Not Found	High	High	0.0001407	0.003734	2.02
[R].ENSTAKFIPR.[E]	1xTMT2plex [K6]		0.0420788	0.000940574	1	1	3	O75369	Filamin-B OS=Homo sapiens GN=FLNB PE=1 SV=2	Cytoplasm	other	O75369 [1000-1009]	0	1387.78		0.342555	0.183944	High	High	High	High	High	High	High	0.001445	0.03557	1.81
[R].ETKTSEYFSLSHHPLDYR.[I]	1xTMT2plex [K3]		2.46234e-05	0	1	1	3	Q99985	Semaphorin-3C OS=Homo sapiens GN=SEMA3C PE=2 SV=2	Extracellular Space	other	Q99985 [38-55]	0	2435.21		0.342555	0.134935	High	High	High	High	High	High	High	0	4.828e-06	3.45
[K].SAPELKTGISDVFAKNDLAVVDVR.[I]	2xTMT2plex [K6; K15]		6.97158e-11	0	1	1	3	P19338	Nucleolin OS=Homo sapiens GN=NCL PE=1 SV=3	Nucleus	other	P19338 [319-342]	0	2994.68		0.341417	0.0948453	High	Not Found	High	High	Not Found	High	High	0	7.656e-09	5.28
[R].LQQKGIEVSSSELGMTFTGVDTMASYEEVLHLLR.[Y]	1xTMT2plex [K4]		3.18276e-11	0	1	1	9	O94985	Calsyntenin-1 OS=Homo sapiens GN=CLSTN1 PE=1 SV=1	Plasma Membrane	other	O94985 [743-776]	0	3994.04		0.341417	0.0813541	High	High	High	High	High	High	High	0	1.211e-12	9.63
[R].AKAYLEEECPATLR.[K]	1xCarbamidomethyl [C9]; 1xTMT2plex [K2]		6.88459e-05	0.000118436	1	1	3	P25311	Zinc-alpha-2-glycoprotein OS=Homo sapiens GN=AZGP1 PE=1 SV=2	Extracellular Space	transporter	P25311 [178-191]	0	1875.97		0.337996	0.255314	High	High	High	High	High	High	High	8.853e-05	1.536e-05	3.45
[K].TYWEDNKNSLISYLEQIHR.[G]	1xTMT2plex [K7]		2.09253e-05	0	1	1	3	P16870	Carboxypeptidase E OS=Homo sapiens GN=CPE PE=1 SV=1	Cytoplasm	peptidase	P16870 [356-374]	0	2634.34		0.337996	0.101828	High	High	High	High	High	High	High	0	4.043e-06	3.05
[R].VGQAVDVVGQAGK.[P]	1xTMT2plex [K13]		0.00116512	0.000118436	1	1	2	Q13200	#N/A	Cytoplasm	other	Q13200 [846-858]	0	1452.83		0.335712	0.644074	Not Found	High	High	Not Found	High	High	High	0.0001407	0.0003634	2.96
[K].ATAQDNPKSATEQSGTGIR.[S]	1xTMT2plex [K8]		1.05174e-05	0	1	1	3	O95831	#N/A	Cytoplasm	enzyme	O95831 [511-529]	0	2157.1		0.335712	0.238294	High	High	High	High	High	High	High	0.0001407	4.354e-05	3.69
[R].YQMGCECKITR.[C]	2xCarbamidomethyl [C5; C7]; 1xTMT2plex [K8]		0.00443818	0.000118436	1	1	3	P16035	Metalloproteinase inhibitor 2 OS=Homo sapiens GN=TIMP2 PE=1 SV=2	Extracellular Space	other	P16035 [148-158]	0	1670.79		0.335712	0.183266	High	High	High	High	High	High	High	0.0001853	0.005424	2.1
[R].DYETATLSDIKALIR.[K]	1xTMT2plex [K11]		3.26839e-06	0	1	1	8	O43707	Alpha-actinin-4 OS=Homo sapiens GN=ACTN4 PE=1 SV=2	Cytoplasm	transcription regulator	O43707 [440-454]	0	1934.07		0.334568	0.242535	High	High	High	High	High	High	High	0	9.459e-07	4.11
[A].CSCSPVHPQQAFCNADVVIR.[A]	3xCarbamidomethyl [C1; C3; C13]; 1xTMT2plex [N-Term]		7.50682e-11	0	1	1	3	P16035	Metalloproteinase inhibitor 2 OS=Homo sapiens GN=TIMP2 PE=1 SV=2	Extracellular Space	other	P16035 [27-46]	0	2570.21	N Termini	0.333424	1.05027	High	High	High	High	High	High	High	0	3.163e-12	5.57
[K].EDFNSKHMANQR.[A]	1xTMT2plex [K6]		0.00961716	0.000118436	1	1	3	P55268	Laminin subunit beta-2 OS=Homo sapiens GN=LAMB2 PE=1 SV=2	Extracellular Space	enzyme	P55268 [1377-1388]	0	1701.82		0.332278	1.47204	High	High	High	High	High	High	High	0.0003447	0.01236	2.22
[R].IIGLDQVAGMSETALPGAFKTR.[K]	1xTMT2plex [K20]		6.91361e-07	0	1	1	3	P35579	Myosin-9 OS=Homo sapiens GN=MYH9 PE=1 SV=4	Cytoplasm	enzyme	P35579 [618-639]	0	2500.37		0.332278	0.173575	High	High	High	High	High	High	High	0	8.777e-08	4.69
[K].KLTDPTGWVTIDENTGSIKVFR.[S]	2xTMT2plex [K1; K19]		1.12629e-13	0	1	1	6	Q02487	Desmocollin-2 OS=Homo sapiens GN=DSC2 PE=1 SV=1	Plasma Membrane	other	Q02487 [510-531]	0	2927.62		0.328836	0.129377	High	High	High	High	High	High	High	0	1.813e-14	6.72
[R].ALDFAVGEYNKASNDMYH.[S]	1xOxidation [M16]; 1xTMT2plex [K11]		0.000369287	0.000118436	1	1	3	P01034	Cystatin-C OS=Homo sapiens GN=CST3 PE=1 SV=1	Extracellular Space	other	P01034 [52-69]	0	2286.06		0.326537	0.2426	High	High	High	High	High	High	High	0.0001407	0.0001006	2.93
[P].VVDCVVSVPCFYTDAER.[R]	2xCarbamidomethyl [C4; C10]; 1xTMT2plex [N-Term]		2.61245e-05	0	1	1	3	P34932	Heat shock 70 kDa protein 4	Cytoplasm	other	P34932 [137-153]	0	2241.08	N Termini	0.325386	0.745775	High	High	High	High	High	High	High	0	5.151e-06	3.91
[K].EGHSYYYISKPIHQHEDR.[C]	1xTMT2plex [K10]		2.15537e-05	0	1	1	9	P20827	#N/A	Plasma Membrane	other	P20827 [122-139]	0	2484.21		0.324235	0.462923	High	High	High	High	High	High	High	0.0001407	0.0002128	4.29
[R].HCIAKSQER.[V]	1xCarbamidomethyl [C2]; 1xTMT2plex [K5]		0.0160481	0.000336685	1	1	2	P00966	#N/A	Cytoplasm	enzyme	P00966 [336-344]	0	1353.71		0.324235	0.103665	High	Not Found	High	High	Not Found	High	High	0.0002639	0.006944	1.75
[K].EAENQHNKILYR.[Q]	1xTMT2plex [K8]		0.0608824	0.00191303	1	1	3	O43505	Beta-1,4-glucuronyltransferase 1 OS=Homo sapiens GN=B4GAT1 PE=1 SV=1	Cytoplasm	enzyme	O43505 [387-398]	0	1739.93		0.323082	0.181723	High	High	High	High	High	High	High	0.001144	0.0314	2.75
[R].PAYVVPWQDPWEPFYVAGGKVPTFDER.[F]	1xTMT2plex [K20]		7.78225e-07	0	1	1	3	O43505	Beta-1,4-glucuronyltransferase 1 OS=Homo sapiens GN=B4GAT1 PE=1 SV=1	Cytoplasm	enzyme	O43505 [315-341]	0	3375.69		0.323082	0.156653	High	Not Found	High	High	Not Found	High	High	0	1.004e-07	4.73
[Y].AVPWQGTMTLSKSTCQDA.[-]	1xCarbamidomethyl [C15]; 1xOxidation [M8]; 1xTMT2plex [K12]		0.102923	0.00404207	1	1	2	P01034	Cystatin-C OS=Homo sapiens GN=CST3 PE=1 SV=1	Extracellular Space	other	P01034 [129-146]	0	2222.07		0.321928	0.111553	Not Found	High	High	Not Found	High	High	High	0.002561	0.05741	1.77
[K].SNFLNCYVSGFHPSDIEVDLLKNGER.[I]	1xCarbamidomethyl [C6]; 1xTMT2plex [K22]		1.92465e-11	0	1	1	7	P61769	Beta-2-microglobulin OS=Homo sapiens GN=B2M PE=1 SV=1	Plasma Membrane	transmembrane receptor	P61769 [40-65]	0	3235.59		0.320773	0.265201	High	High	High	High	High	High	High	0	2.768e-12	7.01
[R].ICIVTKEGIR.[E]	1xCarbamidomethyl [C2]; 1xTMT2plex [K6]		0.0193101	0.000336685	1	1	2	P20618	#N/A	Cytoplasm	peptidase	P20618 [223-232]	0	1413.83		0.316146		Not Found	High	High	Not Found	High	High	High	0.004912	0.1012	2.19
[K].TKTEPYR.[S]	1xTMT2plex [K2]		0.0472731	0.00123419	1	1	2	Q86SF2	N-acetylgalactosaminyltransferase 7 OS=Homo sapiens GN=GALNT7 PE=1 SV=1	Cytoplasm	enzyme	Q86SF2 [377-383]	0	1119.62		0.314986		Not Found	High	High	Not Found	High	High	High	0.005144	0.1049	2.39
[K].DKQDEEQR.[L]	1xTMT2plex [K2]		0.0209455	0.000336685	1	1	5	P27797	Calreticulin OS=Homo sapiens GN=CALR PE=1 SV=1	Cytoplasm	transcription regulator	P27797 [359-366]	0	1272.63		0.313826	0.297341	High	High	High	High	High	High	High	0.003495	0.07743	2.36
[K].AFCSFQIYAVPWQGTMTLSKSTCQDA.[-]	2xCarbamidomethyl [C3; C23]; 1xTMT2plex [K20]		1.45633e-05	0	1	1	5	P01034	Cystatin-C OS=Homo sapiens GN=CST3 PE=1 SV=1	Extracellular Space	other	P01034 [121-146]	0	3222.51		0.312665	0.264326	High	High	High	High	High	High	High	0.0001407	0.0001912	4.11
[K].VKEGMNIVEAMER.[F]	1xTMT2plex [K2]		3.74167e-07	0	1	1	2	P62937	Peptidyl-prolyl cis-trans isomerase A OS=Homo sapiens GN=PPIA PE=1 SV=2	Cytoplasm	enzyme	P62937 [132-144]	0	1730.9		0.312665	0.0453454	High	High	Not Found	High	High	Not Found	High	0	4.417e-08	3.58
[K].AGAHLQGGAKR.[V]	1xTMT2plex [K10]		0.00167629	0.000118436	1	1	3	P04406	Glyceraldehyde-3-phosphate dehydrogenase OS=Homo sapiens GN=GAPDH PE=1 SV=3	Cytoplasm	enzyme	P04406 [108-118]	0	1290.75		0.309176	0.102315	High	High	High	High	High	High	High	0.0001407	0.002556	2.28
[R].IPDGVVSVSPKEPF.[T]	1xTMT2plex [K11]		0.00045104	0.000118436	1	1	4	O94985	Calsyntenin-1 OS=Homo sapiens GN=CLSTN1 PE=1 SV=1	Plasma Membrane	other	O94985 [373-386]	0	1695.94		0.308011	0.596931	High	High	High	High	High	High	High	0.0001407	0.0001257	2.33
[R].TTCTKTQPNLDNCPFHDQPH.[L]	2xCarbamidomethyl [C3; C13]; 1xTMT2plex [K5]		3.73387e-06	0	1	1	3	P01034	Cystatin-C OS=Homo sapiens GN=CST3 PE=1 SV=1	Extracellular Space	other	P01034 [97-116]	0	2636.21		0.308011	0.366876	High	High	High	High	High	High	High	0	5.829e-07	4.78
[R].KGLIAAICAGPTALLAH.[E]	1xCarbamidomethyl [C8]; 1xTMT2plex [K1]		3.95317e-05	0	1	1	2	Q99497	Protein DJ-1 OS=Homo sapiens GN=PARK7 PE=1 SV=2	Nucleus	enzyme	Q99497 [99-115]	0	1902.11		0.308011		High	Not Found	High	High	Not Found	High	High	0	9.209e-06	4.05
[R].KGEQCVHTASGPR.[C]	1xCarbamidomethyl [C5]; 1xTMT2plex [K1]		0.0011565	0.000118436	1	1	2	Q04721	#N/A	Plasma Membrane	transcription regulator	Q04721 [1353-1365]	0	1651.84		0.306846	0.561512	Not Found	High	High	Not Found	High	High	High	0.0001407	0.0003628	2.46
[K].KNEPNPQR.[F]	1xTMT2plex [K1]		0.0136332	0.000231517	1	1	3	P15291	Beta-1,4-galactosyltransferase 1 OS=Homo sapiens GN=B4GALT1 PE=1 SV=5	Cytoplasm	enzyme	P15291 [348-355]	0	1207.66		0.306846	0.387874	High	High	High	High	High	High	High	0.000843	0.02471	2.07
[R].KFGVTDFPSCYLLFR.[N]	1xCarbamidomethyl [C10]; 1xTMT2plex [K1]		9.93386e-07	0	1	1	3	O00391	Sulfhydryl oxidase 1 OS=Homo sapiens GN=QSOX1 PE=1 SV=3	Cytoplasm	enzyme	O00391 [228-242]	0	2075.09		0.306846	0.316611	High	High	High	High	High	High	High	0	1.32e-07	4.72
[R].KQIVAGVNYFLDVELGR.[T]	1xTMT2plex [K1]		5.13702e-10	0	1	1	73	P01034	Cystatin-C OS=Homo sapiens GN=CST3 PE=1 SV=1	Extracellular Space	other	P01034 [80-96]	0	2146.21		0.303342	0.984444	High	High	High	High	High	High	High	0	1.569e-09	5.75
[R].KKETILCSSDKTDMNR.[H]	1xCarbamidomethyl [C7]; 3xTMT2plex [K1; K2; K11]		9.15757e-07	0	1	1	5	O94985	Calsyntenin-1 OS=Homo sapiens GN=CLSTN1 PE=1 SV=1	Plasma Membrane	other	O94985 [400-415]	0	2601.41		0.303342	0.68697	High	High	High	High	High	High	High	0.0001407	0.001579	3.06
[R].DTYSEKSLHR.[L]	1xTMT2plex [K6]		0.0105139	0.000118436	1	1	6	O94985	Calsyntenin-1 OS=Homo sapiens GN=CLSTN1 PE=1 SV=1	Plasma Membrane	other	O94985 [317-326]	0	1460.76		0.303342	0.342407	High	High	High	High	High	High	High	0.0001407	0.004319	2.15
[R].DELVKFEPGQSYAGVVQYSH.[S]	1xTMT2plex [K5]		8.05861e-06	0	1	1	3	P12109	Collagen alpha-1(VI) chain OS=Homo sapiens GN=COL6A1 PE=1 SV=3	Extracellular Space	other	P12109 [648-667]	0	2478.24		0.302173	0.861697	High	High	High	High	High	High	High	0	1.38e-06	3.65
[K].NGGKYCEGKR.[V]	1xCarbamidomethyl [C6]; 2xTMT2plex [K4; K9]		0.131104	0.00509845	1	1	2	Q9UHI8	A disintegrin and metalloproteinase with thrombospondin motifs 1 OS=Homo sapiens GN=ADAMTS1 PE=1 SV=4	Extracellular Space	peptidase	Q9UHI8 [593-602]	0	1618.86		0.302173	0.464641	Not Found	High	High	Not Found	High	High	High	0.003286	0.07575	1.97
[K].ESQFLKEELVAAVEDVR.[K]	1xTMT2plex [K6]		1.73924e-05	0	1	1	3	P35221	Catenin alpha-1 OS=Homo sapiens GN=CTNNA1 PE=1 SV=1	Plasma Membrane	other	P35221 [82-98]	0	2187.17		0.301002	0.523029	High	High	High	High	High	High	High	0	3.275e-06	4.2
[R].IGTDYKYTKIAVDR.[V]	2xTMT2plex [K6; K9]		0.00131202	0.000118436	1	1	3	Q99985	Semaphorin-3C OS=Homo sapiens GN=SEMA3C PE=2 SV=2	Extracellular Space	other	Q99985 [423-436]	0	2093.19		0.298658	0.467234	High	High	High	High	High	High	High	0.0001407	0.0004152	2.96
[R].ALDFAVGEYNKASNDMYHSR.[A]	1xTMT2plex [K11]		3.20334e-07	0	1	1	5	P01034	Cystatin-C OS=Homo sapiens GN=CST3 PE=1 SV=1	Extracellular Space	other	P01034 [52-71]	0	2513.2		0.298658	0.149575	High	High	High	High	High	High	High	0	7.023e-08	5.31
[-].MEEVVIAGMSGKLPESENLQEFWDNLIGGVDMVTDDDR.[R]	1xAcetyl [N-Term]; 1xTMT2plex [K12]	P49327 1xAcetyl [N-Term]	4.90932e-06	0	1	1	3	P49327	Fatty acid synthase OS=Homo sapiens GN=FASN PE=1 SV=3	Cytoplasm	enzyme	P49327 [1-38]	0	4506.12	N Termini	0.298658		High	High	High	High	High	High	High	0	7.945e-07	4.32
[R].YQMGCECKITR.[C]	2xCarbamidomethyl [C5; C7]; 1xOxidation [M3]; 1xTMT2plex [K8]		0.00427618	0.000118436	1	1	3	P16035	Metalloproteinase inhibitor 2 OS=Homo sapiens GN=TIMP2 PE=1 SV=2	Extracellular Space	other	P16035 [148-158]	0	1686.78		0.296311	0.649925	High	High	High	High	High	High	High	0.0002639	0.009611	1.94
[R].PFPDGLAEDIDKGEVSAR.[Q]	1xTMT2plex [K12]		1.02108e-05	0	1	1	2	P13639	Elongation factor 2 OS=Homo sapiens GN=EEF2 PE=1 SV=4	Cytoplasm	translation regulator	P13639 [608-625]	0	2141.1		0.296311	0.14904	Not Found	High	High	Not Found	High	High	High	0	1.805e-06	3.47
[K].ADKDYHFKVDNDENEHQLSLR.[T]	2xTMT2plex [K3; K8]		1.46714e-05	0	1	1	4	P06748	Nucleophosmin OS=Homo sapiens GN=NPM1 PE=1 SV=2	Nucleus	transcription regulator	P06748 [25-45]	0	3023.51		0.295135	0.926904	High	High	High	High	High	High	High	0	2.695e-06	4.49
[Y].YTEFTPTEKDEYACR.[V]	1xCarbamidomethyl [C14]; 1xTMT2plex [K9]		6.39373e-05	0	1	1	3	P61769	Beta-2-microglobulin OS=Homo sapiens GN=B2M PE=1 SV=1	Plasma Membrane	transmembrane receptor	P61769 [87-101]	0	2134.98		0.295135	0.700042	High	High	High	High	High	High	High	0.0001407	4.777e-05	3.3
[Y].VVPWQDPWEPFYVAGGKVPTFDER.[F]	1xTMT2plex [K17]		0.00968888	0.000118436	1	1	3	O43505	Beta-1,4-glucuronyltransferase 1 OS=Homo sapiens GN=B4GAT1 PE=1 SV=1	Cytoplasm	enzyme	O43505 [318-341]	0	3044.54		0.293959	1.52413	High	High	High	High	High	High	High	0.0001407	0.003935	2.02
[K].EPESILQVLSQMEKIVR.[I]	1xTMT2plex [K14]		2.18048e-07	0	1	1	3	P17174	#N/A	Cytoplasm	enzyme	P17174 [277-293]	0	2224.25		0.293959	0.143966	High	High	High	High	High	High	High	0	2.411e-08	5.08
[K].KEMQPTHPIR.[L]	1xTMT2plex [K1]		0.00250368	0.000118436	3	3	6	P63104; P31946; P27348	#N/A			P63104 [158-167]; P31946 [160-169]; P27348 [158-167]	0	1461.81		0.293959	0.111737	High	High	High	High	High	High	High	0.0001407	0.001986	3.2
[Y].LVEHEEYQLCQPQSKDQVR.[W]	1xCarbamidomethyl [C10]; 1xTMT2plex [K15]		4.72111e-05	0	1	1	2	P20827	#N/A	Plasma Membrane	other	P20827 [71-89]	0	2611.3		0.291604		High	High	Not Found	High	High	Not Found	High	0	1.004e-05	4.23
[R].VDKITEYLCEPLR.[K]	1xCarbamidomethyl [C9]; 1xTMT2plex [K3]		0.0022396	0.000118436	2	2	2	P63010; Q10567	#N/A			P63010 [115-127]; Q10567 [115-127]	0	1861		0.291604		High	Not Found	High	High	Not Found	High	High	0.0001407	0.0007601	3.02
[H].VVPDQLMAFGGSSEPCALCSLHSIGKIGGAQNR.[S]	2xCarbamidomethyl [C16; C19]; 1xTMT2plex [K26]		9.40224e-09	0	1	1	2	P14174	Macrophage migration inhibitory factor OS=Homo sapiens GN=MIF PE=1 SV=4	Extracellular Space	cytokine	P14174 [42-74]	0	3681.84		0.290424	0.197139	High	High	Not Found	High	High	Not Found	High	0	7.156e-10	5.21
[K].ATVLNYLPKCIR.[V]	1xCarbamidomethyl [C10]; 1xTMT2plex [K9]		0.00160324	0.000118436	2	2	2	P01023; P20742	#N/A			P01023 [812-823]; P20742 [818-829]	0	1672.96		0.290424	0.1895	High	High	Not Found	High	High	Not Found	High	0.0001407	0.0005199	2.93
[K].YVSHGATGKGNDQVR.[F]	1xTMT2plex [K9]		0.000834424	0.000118436	1	1	3	P00966	#N/A	Cytoplasm	enzyme	P00966 [113-127]	0	1813.94		0.290424	0.154273	High	High	High	High	High	High	High	0.0001407	0.0002507	2.71
[K].QLEAIDQLHLEYAKR.[A]	1xTMT2plex [K14]		6.17461e-06	0	1	1	2	O43707	Alpha-actinin-4 OS=Homo sapiens GN=ACTN4 PE=1 SV=2	Cytoplasm	transcription regulator	O43707 [522-536]	0	2052.13		0.288063	1.01398	Not Found	High	High	Not Found	High	High	High	0	1.024e-06	3.66
[R].YYPYQSFQTPQHPSFLFQDKR.[V]	1xTMT2plex [K20]		1.10408e-07	0	1	1	2	Q08380	Galectin-3-binding protein OS=Homo sapiens GN=LGALS3BP PE=1 SV=1	Plasma Membrane	transmembrane receptor	Q08380 [455-475]	0	2902.44		0.288063	0.402066	Not Found	High	High	Not Found	High	High	High	0	1.125e-08	3.63
[R].QVMVVPVGPTCDEYAQKVR.[Q]	1xCarbamidomethyl [C11]; 1xTMT2plex [K17]		3.23386e-08	0	1	1	2	P26639	#N/A	Nucleus	enzyme	P26639 [620-638]	0	2401.24		0.286881	0.595029	Not Found	High	High	Not Found	High	High	High	0	2.855e-09	6
[K].GNWKSQFRPENTR.[T]	1xTMT2plex [K4]		0.0439583	0.00113453	1	1	3	Q99574	Neuroserpin OS=Homo sapiens GN=SERPINI1 PE=1 SV=1	Extracellular Space	other	Q99574 [188-200]	0	1844.96		0.286881	0.414893	High	High	High	High	High	High	High	0.0006911	0.02247	1.89
[R].YLAEVATGEKR.[A]	1xTMT2plex [K10]		0.000137993	0.000118436	1	1	3	P61981	14-3-3 protein gamma OS=Homo sapiens GN=YWHAG PE=1 SV=2	Cytoplasm	other	P61981 [133-143]	0	1461.81		0.286881	0.224045	High	High	High	High	High	High	High	0.0001407	0.0001226	3.1
[N].IHLETCDEPVASVQATVELETSHIGKGCDR.[D]	2xCarbamidomethyl [C6; C28]; 1xTMT2plex [K26]		3.29893e-14	0	1	1	10	O94985	Calsyntenin-1 OS=Homo sapiens GN=CLSTN1 PE=1 SV=1	Plasma Membrane	other	O94985 [287-316]	0	3576.75		0.286881	0.14784	High	High	High	High	High	High	High	0	4.58e-14	9.23
[K].VKIAGPGLGSGVR.[A]	1xTMT2plex [K2]		0.000134964	0.000118436	1	1	2	O75369	Filamin-B OS=Homo sapiens GN=FLNB PE=1 SV=2	Cytoplasm	other	O75369 [1424-1436]	0	1435.88		0.286881	0.100703	High	High	Not Found	High	High	Not Found	High	8.853e-05	3.248e-05	3.38
[R].WTGGKSTCSGDSGGPLVCNGVLQGITSWGSEPCALPER.[P]	3xCarbamidomethyl [C8; C18; C33]; 1xTMT2plex [K5]		3.508e-08	0	1	1	3	P07288	Prostate-specific antigen OS=Homo sapiens GN=KLK3 PE=1 SV=2	Extracellular Space	peptidase	P07288 [202-239]	0	4202.98		0.285698	0.511435	High	High	High	High	High	High	High	0	3.117e-09	4.53
[R].EANLAASFGKSINF.[-]	1xTMT2plex [K10]		0.0366286	0.000839059	1	1	2	P09622	#N/A	Cytoplasm	enzyme	P09622 [496-509]	0	1693.9		0.282143	0.228341	Not Found	High	High	Not Found	High	High	High	0.0005766	0.01764	3.07
[R].GNVCGDSKSD.[P]	1xCarbamidomethyl [C4]; 1xTMT2plex [K8]		0.0493768	0.00143145	1	1	3	Q05639	#N/A	Cytoplasm	translation regulator	Q05639 [323-332]	0	1263.57		0.280956	0.164749	High	High	High	High	High	High	High	0.001696	0.04275	2.05
[R].KVLISDSLDPCCR.[K]	2xCarbamidomethyl [C11; C12]; 1xTMT2plex [K1]		0.000185518	0.000118436	1	1	2	O43175	D-3-phosphoglycerate dehydrogenase OS=Homo sapiens GN=PHGDH PE=1 SV=4	Cytoplasm	enzyme	O43175 [8-20]	0	1787.92		0.27858	0.147289	High	Not Found	High	High	Not Found	High	High	0.0001407	4.644e-05	3.03
[K].VPSTEAEALASSLMGLFEKR.[R]	1xTMT2plex [K19]		9.44157e-11	0	1	1	6	P50395	#N/A	Cytoplasm	other	P50395 [119-138]	0	2361.26		0.27858	0.0485439	High	High	High	High	High	High	High	0	4.115e-12	6.27
[R].SSKGQIIGNFQAFDEDTGLPAHAR.[Y]	1xTMT2plex [K3]		9.73615e-08	0	1	1	3	Q14126	Desmoglein-2 OS=Homo sapiens GN=DSG2 PE=1 SV=2	Plasma Membrane	other	Q14126 [404-427]	0	2784.41		0.27739	0.533617	High	High	High	High	High	High	High	0	9.832e-09	5.78
[K].KNEFQGELEKQR.[E]	2xTMT2plex [K1; K10]		0.000293547	0.000118436	1	1	3	Q8NBJ4	Golgi membrane protein 1 OS=Homo sapiens GN=GOLM1 PE=1 SV=1	Cytoplasm	other	Q8NBJ4 [67-78]	0	1956.08		0.27739	0.183714	High	High	High	High	High	High	High	0.0001407	0.001348	2.93
[K].KVAGMDVELTVEER.[N]	1xTMT2plex [K1]		3.86641e-05	0	1	1	3	P62258	14-3-3 protein epsilon OS=Homo sapiens GN=YWHAE PE=1 SV=1	Cytoplasm	other	P62258 [29-42]	0	1800.96		0.27739		High	High	High	High	High	High	High	0	8.045e-06	4.37
[R].VDVADQAQDKDR.[D]	1xTMT2plex [K10]		0.000464605	0.000118436	1	1	2	P23588	Eukaryotic translation initiation factor 4B OS=Homo sapiens GN=EIF4B PE=1 SV=2	Cytoplasm	translation regulator	P23588 [168-179]	0	1584.81		0.276199	0.290031	High	Not Found	High	High	Not Found	High	High	0.0001407	0.0001301	3.07
[K].GLKEGIPALDNFLDKL.[-]	2xTMT2plex [K3; K15]		0.000571724	0.000118436	1	1	2	P13639	Elongation factor 2 OS=Homo sapiens GN=EEF2 PE=1 SV=4	Cytoplasm	translation regulator	P13639 [843-858]	0	2193.28		0.276199	0.157519	High	Not Found	High	High	Not Found	High	High	0.0001407	0.0001636	3.44
[Y].VSGFHPSDIEVDLLKNGER.[I]	1xTMT2plex [K15]		2.22941e-07	0	1	1	4	P61769	Beta-2-microglobulin OS=Homo sapiens GN=B2M PE=1 SV=1	Plasma Membrane	transmembrane receptor	P61769 [47-65]	0	2337.23		0.276199	0.113262	High	High	High	High	High	High	High	0	4.353e-08	5.57
[KE].EKLTDNNR.[SF]	1xTMT2plex [K2]		0.0316366	0.000839059	1	2	3	Q99985	Semaphorin-3C OS=Homo sapiens GN=SEMA3C PE=2 SV=2	Extracellular Space	other	Q99985 [246-253]	0	1214.66		0.275007	0.182543	High	High	High	High	High	High	High	0.0009205	0.02651	2.25
[R].IAHTKETMLSDGLNSLTYQVLDVQR.[Y]	1xTMT2plex [K5]		2.51191e-11	0	1	1	4	P15291	Beta-1,4-galactosyltransferase 1 OS=Homo sapiens GN=B4GALT1 PE=1 SV=5	Cytoplasm	enzyme	P15291 [359-383]	0	3057.61		0.275007	0.0934266	High	High	High	High	High	High	High	0	9.277e-13	7.7
[R].NDAKNAVEEYVYEMR.[D]	1xTMT2plex [K4]		1.1665e-05	0	1	1	2	P34932	#N/A	Cytoplasm	other	P34932 [615-629]	0	2055.99		0.273814	0.169391	High	High	Not Found	High	High	Not Found	High	0	2.093e-06	4.04
[R].EEPLDKSYDFISHCAAQGYHISPSSSSLFCR.[N]	2xCarbamidomethyl [C14; C30]; 1xTMT2plex [K6]		0.000255032	0.000118436	1	1	2	O15230	Laminin subunit alpha-5 OS=Homo sapiens GN=LAMA5 PE=1 SV=8	Extracellular Space	other	O15230 [1391-1421]	0	3813.77		0.273814	0.0727049	Not Found	High	High	Not Found	High	High	High	0.0001407	6.629e-05	3.55
[K].FNGSHVVGSPFKVR.[V]	1xTMT2plex [K12]		0.000464605	0.000118436	1	1	2	O75369	Filamin-B OS=Homo sapiens GN=FLNB PE=1 SV=2	Cytoplasm	other	O75369 [2361-2374]	0	1755.97		0.271426	1.21593	High	High	Not Found	High	High	Not Found	High	0.0001407	0.0001305	2.96
[R].IHIMPSLNPDGFEKAASQPGELKDWFVGR.[S]	2xTMT2plex [K14; K23]		1.09137e-05	0	1	1	3	P16870	Carboxypeptidase E OS=Homo sapiens GN=CPE PE=1 SV=1	Cytoplasm	peptidase	P16870 [151-179]	0	3689.94		0.271426	0.308242	High	High	High	High	High	High	High	0	2.766e-06	4.89
[K].FHGTVKAENGKLVINGNPITIFQER.[D]	2xTMT2plex [K6; K11]		8.16019e-12	0	1	1	5	P04406	Glyceraldehyde-3-phosphate dehydrogenase OS=Homo sapiens GN=GAPDH PE=1 SV=3	Cytoplasm	enzyme	P04406 [56-80]	0	3232.81		0.27023	0.963118	High	Not Found	High	High	Not Found	High	High	0	3.163e-11	6.33
[K].AKEVLPAIR.[G]	1xTMT2plex [K2]		0.00105798	0.000118436	1	1	3	O00391	Sulfhydryl oxidase 1 OS=Homo sapiens GN=QSOX1 PE=1 SV=3	Cytoplasm	enzyme	O00391 [432-440]	0	1221.78		0.266637	0.209863	High	High	High	High	High	High	High	0.0001407	0.0003261	2.86
[R].EEYSNLKLPR.[A]	1xTMT2plex [K7]		0.0124718	0.000231517	1	1	3	O75882	Attractin OS=Homo sapiens GN=ATRN PE=1 SV=2	Extracellular Space	other	O75882 [332-341]	0	1473.81		0.266637		High	High	High	High	High	High	High	0.0002281	0.005938	2.43
[K].KVAVPYSPAAGVDFELESFSER.[K]	1xTMT2plex [K1]		4.08435e-10	0	1	1	5	P16870	Carboxypeptidase E OS=Homo sapiens GN=CPE PE=1 SV=1	Cytoplasm	peptidase	P16870 [434-455]	0	2623.35		0.265437	0.389409	High	High	High	High	High	High	High	0	2.727e-11	5.53
[K].IYKLNEDMACSVAGITSDANVLTNELR.[L]	1xCarbamidomethyl [C10]; 1xTMT2plex [K3]		1.13961e-08	0	1	1	5	P25789	Proteasome subunit alpha type-4 OS=Homo sapiens GN=PSMA4 PE=1 SV=1	Cytoplasm	peptidase	P25789 [65-91]	0	3222.62		0.261832	0.187229	High	High	High	High	High	High	High	0	8.843e-10	6.52
[R].LGQSDPAPLQHQMDIYQKR.[C]	1xTMT2plex [K18]		3.25108e-07	0	1	1	3	P29401	Transketolase OS=Homo sapiens GN=TKT PE=1 SV=3	Cytoplasm	enzyme	P29401 [187-205]	0	2450.27		0.260628	0.297295	High	High	High	High	High	High	High	0	3.79e-08	4.6
[R].GENLVSMTVEGPPPKDTGIAR.[V]	1xTMT2plex [K15]		2.54692e-07	0	1	2	3	P14678	Small nuclear ribonucleoprotein-associated proteins B and B' OS=Homo sapiens GN=SNRPB PE=1 SV=2	Nucleus	other	P14678 [74-94]	0	2393.26		0.259423	0.276468	High	High	High	High	High	High	High	0	2.868e-08	4.81
[-].MLVLVLGDLHIPHR.[C]	1xTMT2plex [N-Term]		9.60366e-05	0.000118436	1	1	2	Q9UBQ0	Vacuolar protein sorting-associated protein 29	Cytoplasm	transporter	Q9UBQ0 [1-14]	0	1838.09	N Termini	0.257011	0.218592	Not Found	High	High	Not Found	High	High	High	8.853e-05	2.564e-05	3.45
[R].ESYVETELIFALAKTNR.[L]	1xTMT2plex [K14]		1.17762e-06	0	1	1	2	Q00610	#N/A	Plasma Membrane	other	Q00610 [1166-1182]	0	2209.19		0.255803	0.293451	High	Not Found	High	High	Not Found	High	High	0	4.665e-07	4.64
[Y].SFFKTALDDR.[K]	1xTMT2plex [K4]		0.0283359	0.000651213	1	1	3	O00391	Sulfhydryl oxidase 1 OS=Homo sapiens GN=QSOX1 PE=1 SV=3	Cytoplasm	enzyme	O00391 [369-378]	0	1424.76		0.255803	0.19067	High	High	High	High	High	High	High	0.001144	0.03002	2.37
[K].MKSFCQR.[V]	1xCarbamidomethyl [C5]; 1xTMT2plex [K2]		0.0261328	0.00055018	1	1	3	P06744	#N/A	Extracellular Space	enzyme	P06744 [129-135]	0	1181.6		0.255803	0.164755	High	High	High	High	High	High	High	0.001078	0.02755	2.26
[R].IEKVEHSDLSF.[S]	1xTMT2plex [K3]		0.0311756	0.000839059	1	1	2	P61769	Beta-2-microglobulin OS=Homo sapiens GN=B2M PE=1 SV=1	Plasma Membrane	transmembrane receptor	P61769 [66-76]	0	1528.81		0.255803	0.0906358	High	High	Not Found	High	High	Not Found	High	0.0005429	0.01474	2.53
[P].SETQELVQQVLSLATQDSDNPDLR.[D]	1xTMT2plex [N-Term]		4.16729e-09	0	1	1	2	P63010	AP-2 complex subunit beta	Plasma Membrane	transporter	P63010 [497-520]	0	2911.47	N Termini	0.255803	0.52069	Not Found	High	High	Not Found	High	High	High	0	2.875e-10	4.63
[R].GVQIQAHPSQLVLTLEGEDLGELDKAMQH.[I]	1xTMT2plex [K25]		6.00031e-10	0	1	1	2	O94985	Calsyntenin-1 OS=Homo sapiens GN=CLSTN1 PE=1 SV=1	Plasma Membrane	other	O94985 [576-604]	0	3381.76		0.254594	0.21326	Not Found	High	High	Not Found	High	High	High	0	3.262e-11	7.51
[K].VAANAPKGILR.[T]	1xTMT2plex [K7]		0.00143427	0.000118436	1	1	3	Q00610	#N/A	Plasma Membrane	other	Q00610 [383-393]	0	1334.83		0.252173	0.095544	High	High	High	High	High	High	High	0.0001407	0.0004607	3.21
[R].TLSDYNIQKESTLHLVLR.[L]	1xTMT2plex [K9]		1.16894e-06	0	1	4	4	P62979	Ubiquitin-40S ribosomal protein S27a OS=Homo sapiens GN=RPS27A PE=1 SV=2	Cytoplasm	other	P62979 [55-72]	0	2355.31		0.250962	0.039737	High	High	High	High	High	High	High	0	1.59e-07	4.14
[K].LADKKVIDCLYTCKEGLDLQVLEDSGR.[G]	2xCarbamidomethyl [C9; C13]; 3xTMT2plex [K4; K5; K14]		1.4048e-09	0	1	1	6	O94985	Calsyntenin-1 OS=Homo sapiens GN=CLSTN1 PE=1 SV=1	Plasma Membrane	other	O94985 [549-575]	0	3814.05		0.249749	0.487073	High	High	High	High	High	High	High	0	3.736e-10	5.98
[R].TYDATTHFETTCDDIKNIYKR.[M]	1xCarbamidomethyl [C12]; 2xTMT2plex [K16; K20]		4.39374e-06	0	1	1	2	P50395	#N/A	Cytoplasm	other	P50395 [403-423]	0	3042.52		0.248535	0.7144	High	High	Not Found	High	High	Not Found	High	0	7.033e-07	3.8
[K].QKLPDGSEIPLPPILLGR.[L]	1xTMT2plex [K2]		6.29287e-08	0	1	1	3	Q96KP4	Cytosolic non-specific dipeptidase OS=Homo sapiens GN=CNDP2 PE=1 SV=2	Cytoplasm	peptidase	Q96KP4 [67-84]	0	2168.29		0.24732	0.391065	High	High	High	High	High	High	High	0	5.993e-09	4.59
[K].TGQATVASGIPAGWMGLDCGPESSKKYAEAVTR.[A]	1xCarbamidomethyl [C19]; 2xTMT2plex [K25; K26]		1.21806e-08	0	1	1	2	P00558	#N/A	Cytoplasm	kinase	P00558 [298-330]	0	3845.95		0.246104	0.222904	Not Found	High	High	Not Found	High	High	High	0	2.38e-09	6.4
[R].EAILAIHKEAQR.[I]	1xTMT2plex [K8]		0.00184621	0.000118436	1	1	3	O43707	Alpha-actinin-4 OS=Homo sapiens GN=ACTN4 PE=1 SV=2	Cytoplasm	transcription regulator	O43707 [585-596]	0	1603.94		0.246104	0.179579	High	High	High	High	High	High	High	0.0001407	0.0006696	2.58
[K].TAFDDAIAELDTLNEDSYKDSTLIMQLLR.[D]	1xTMT2plex [K19]		7.42045e-09	0	1	1	2	P61981	14-3-3 protein gamma OS=Homo sapiens GN=YWHAG PE=1 SV=2	Cytoplasm	other	P61981 [199-227]	0	3526.77		0.244887	0.195829	Not Found	High	High	Not Found	High	High	High	0	5.488e-10	6.21
[K].VKAEGPGLSR.[T]	1xTMT2plex [K2]		0.000774785	0.000118436	1	1	2	P21333	Filamin-A OS=Homo sapiens GN=FLNA PE=1 SV=4	Cytoplasm	other	P21333 [875-884]	0	1238.73		0.24245		Not Found	High	High	Not Found	High	High	High	0.0001407	0.0002311	2.42
[K].ELKTDSSPNQAR.[A]	1xTMT2plex [K3]		0.000104178	0.000118436	1	1	3	P26599	Polypyrimidine tract-binding protein 1 OS=Homo sapiens GN=PTBP1 PE=1 SV=1	Nucleus	enzyme	P26599 [135-146]	0	1570.83		0.24123	0.282665	High	High	High	High	High	High	High	0.0001407	5.367e-05	3.31
[K].VECGPKYPEAPPSVR.[F]	1xCarbamidomethyl [C3]; 1xTMT2plex [K6]		0.00185998	0.000118436	1	1	2	Q15819	Ubiquitin-conjugating enzyme E2 variant 2 OS=Homo sapiens GN=UBE2V2 PE=1 SV=4	Cytoplasm	enzyme	Q15819 [67-81]	0	1910.99		0.24123	0.139821	High	Not Found	High	High	Not Found	High	High	0.0001407	0.0007212	2.87
[R].QGKGDSPEAR.[A]	1xTMT2plex [K3]		0.00584403	0.000118436	1	1	3	P18206	Vinculin OS=Homo sapiens GN=VCL PE=1 SV=4	Plasma Membrane	enzyme	P18206 [451-460]	0	1269.66		0.240009	0.297755	High	High	High	High	High	High	High	0.0001407	0.002323	2.84
[R].GSEYDDFLDEFMEAVSSKYGMN.[C]	1xTMT2plex [K18]		0.0129433	0.000231517	1	1	2	P48163	#N/A	Cytoplasm	enzyme	P48163 [218-239]	0	2759.19		0.238787	0.183626	High	High	Not Found	High	High	Not Found	High	0.0001853	0.005434	1.69
[R].LIVDEAINEDNSVVSLSQPKMDELQLFR.[G]	1xTMT2plex [K20]		3.41997e-10	0	1	1	2	P55072	Transitional endoplasmic reticulum ATPase OS=Homo sapiens GN=VCP PE=1 SV=4	Cytoplasm	enzyme	P55072 [26-53]	0	3427.79		0.238787	0.121823	High	High	Not Found	High	High	Not Found	High	0	1.735e-11	5.45
[R].NPHLNKDLAFTLEER.[Q]	1xTMT2plex [K6]		0.00611071	0.000118436	1	1	2	P48163	#N/A	Cytoplasm	enzyme	P48163 [21-35]	0	2022.08		0.237564	0.0840127	High	High	Not Found	High	High	Not Found	High	0.0001407	0.002345	2.89
[R].YQKSTELLIR.[K]	1xTMT2plex [K3]		0.000353238	0.000118436	3	5	6	P84243; P68431; Q71DI3	#N/A			P84243 [55-64]; P68431 [55-64]; Q71DI3 [55-64]	0	1475.87		0.233888	0.267095	High	High	High	High	High	High	High	0.0002281	0.006624	2.84
[A].LCSLHSIGKIGGAQNR.[S]	1xCarbamidomethyl [C2]; 1xTMT2plex [K9]		3.6174e-05	0	1	1	5	P14174	Macrophage migration inhibitory factor OS=Homo sapiens GN=MIF PE=1 SV=4	Extracellular Space	cytokine	P14174 [59-74]	0	1936.06		0.233888	0.212605	High	High	High	High	High	High	High	0.0001407	0.0005764	3.44
[K].GHCVDLPDTGLCKESIPR.[W]	2xCarbamidomethyl [C3; C12]; 1xTMT2plex [K13]		0.000167262	0.000118436	1	1	3	O43278	Kunitz-type protease inhibitor 1 OS=Homo sapiens GN=SPINT1 PE=1 SV=2	Extracellular Space	other	O43278 [389-406]	0	2279.14		0.233888	0.0496353	High	High	High	High	High	High	High	0.0001407	5.259e-05	4.28
[H].YEDHSVADAAMEQYILYLVEHEEYQLCQPQSKDQVR.[W]	1xCarbamidomethyl [C27]; 1xTMT2plex [K32]		5.58413e-11	0	1	1	5	P20827	#N/A	Plasma Membrane	other	P20827 [54-89]	0	4610.17		0.230203	0.65713	High	High	Not Found	High	High	Not Found	High	0	6.424e-12	8.58
[K].LKSIAFPSIGSGR.[N]	1xTMT2plex [K2]		0.0190266	0.000336685	1	1	2	O75367	#N/A	Nucleus	other	O75367 [306-318]	0	1557.92		0.230203		Not Found	High	High	Not Found	High	High	High	0.0005766	0.01964	2.9
[M].GVQVETISPGDGR.[T]	1xTMT2plex [N-Term]		7.61145e-07	0	1	1	5	P62942	Peptidyl-prolyl cis-trans isomerase FKBP1A OS=Homo sapiens GN=FKBP1A PE=1 SV=2	Cytoplasm	enzyme	P62942 [2-14]	0	1539.82	N Termini	0.228973	0.101522	High	High	High	High	High	High	High	0	9.798e-08	4.38
[K].LTDPTGWVTIDENTGSIKVFR.[S]	1xTMT2plex [K18]		7.18094e-11	0	1	1	4	Q02487	Desmocollin-2 OS=Homo sapiens GN=DSC2 PE=1 SV=1	Plasma Membrane	other	Q02487 [511-531]	0	2574.36		0.227741	0.396596	High	High	High	High	High	High	High	0	3.026e-12	6.52
[R].LLLFSDGNSQGATPAAIEKAVQEAQR.[A]	1xTMT2plex [K19]		1.60822e-10	0	1	1	6	P12109	Collagen alpha-1(VI) chain OS=Homo sapiens GN=COL6A1 PE=1 SV=3	Extracellular Space	other	P12109 [939-964]	0	2939.57		0.226509	0.327183	High	High	High	High	High	High	High	0	7.478e-12	6.96
[K].IEPELDGSAQVTSHDASTNGLINFIKQQR.[E]	1xTMT2plex [K26]		2.71607e-13	0	1	1	6	P06744	#N/A	Extracellular Space	enzyme	P06744 [525-553]	0	3393.75		0.225275	0.626179	High	High	High	High	High	High	High	0	5.813e-15	6.71
[K].HKTGPNLHGLFGR.[K]	1xTMT2plex [K2]		6.31317e-06	0	1	1	3	P99999	#N/A	Cytoplasm	transporter	P99999 [27-39]	0	1658.93		0.225275	0.153041	High	High	High	High	High	High	High	0	1.703e-06	3.69
[K].TGQIKEVER.[I]	1xTMT2plex [K5]		0.0174101	0.000336685	1	2	3	Q00610	#N/A	Plasma Membrane	other	Q00610 [738-746]	0	1284.74		0.22404	0.0804669	High	High	High	High	High	High	High	0.0002639	0.007585	2.73
[R].STKQIHSMIAR.[I]	1xTMT2plex [K3]		0.00906207	0.000118436	1	1	2	Q99985	Semaphorin-3C OS=Homo sapiens GN=SEMA3C PE=2 SV=2	Extracellular Space	other	Q99985 [254-264]	0	1496.84		0.222805	0.0716212	High	High	Not Found	High	High	Not Found	High	0.0001407	0.003654	2.04
[K].EAIKSLQWMAGGTFTGEALQYTR.[D]	1xTMT2plex [K4]		6.44752e-09	0	1	1	3	P12109	Collagen alpha-1(VI) chain OS=Homo sapiens GN=COL6A1 PE=1 SV=3	Extracellular Space	other	P12109 [689-711]	0	2783.43		0.22033	0.334793	High	High	High	High	High	High	High	0	4.664e-10	6.13
[R].ASLISAVSDKLR.[W]	1xTMT2plex [K10]		2.94067e-05	0	1	1	2	Q99816	#N/A	Cytoplasm	transcription regulator	Q99816 [228-239]	0	1484.89		0.22033		High	High	Not Found	High	High	Not Found	High	0	5.92e-06	2.98
[G].VQIQAHPSQLVLTLEGEDLGELDKAMQHISYLNSR.[Q]	1xAcetyl [N-Term]; 1xOxidation [M26]; 1xTMT2plex [K24]	O94985 1xAcetyl [N-Term]	0.00912967	0.000118436	1	1	5	O94985	Calsyntenin-1 OS=Homo sapiens GN=CLSTN1 PE=1 SV=1	Plasma Membrane	other	O94985 [577-611]	0	4216.18	N Termini	0.219091	0.247734	High	High	High	High	High	High	High	0.0003447	0.0117	3.26
[K].TVDGPSGKLWR.[D]	1xTMT2plex [K8]		0.0123796	0.000118436	1	1	2	P04406	Glyceraldehyde-3-phosphate dehydrogenase OS=Homo sapiens GN=GAPDH PE=1 SV=3	Cytoplasm	enzyme	P04406 [187-197]	0	1440.8		0.217851	0.121128	Not Found	High	High	Not Found	High	High	High	0.0001407	0.005177	1.55
[R].WKAGLYGLPR.[R]	1xTMT2plex [K2]		0.000181446	0.000118436	1	1	3	P49327	Fatty acid synthase OS=Homo sapiens GN=FASN PE=1 SV=3	Cytoplasm	enzyme	P49327 [40-49]	0	1385.81		0.21661	0.163679	High	High	High	High	High	High	High	0.0001407	5.789e-05	3.39
[R].NVQELKEAIKSLQWMAGGTFTGEALQYTR.[D]	2xTMT2plex [K6; K10]		1.49044e-09	0	1	1	2	P12109	Collagen alpha-1(VI) chain OS=Homo sapiens GN=COL6A1 PE=1 SV=3	Extracellular Space	other	P12109 [683-711]	0	3719.97		0.215368	0.0941064	High	High	Not Found	High	High	Not Found	High	0	1.454e-10	7.28
[K].FTDLFEKMVPVSVQQSLAAYNQR.[K]	1xTMT2plex [K7]		1.18637e-06	0	1	1	2	Q8WUM4	#N/A	Cytoplasm	other	Q8WUM4 [351-373]	0	2896.51		0.214125		High	Not Found	High	High	Not Found	High	High	0	1.677e-06	4.17
[R].ALDFAVGEYNKASNDMYH.[S]	1xTMT2plex [K11]		1.48901e-05	0	1	1	3	P01034	Cystatin-C OS=Homo sapiens GN=CST3 PE=1 SV=1	Extracellular Space	other	P01034 [52-69]	0	2270.06		0.212881	0.499177	High	High	High	High	High	High	High	0	6.093e-06	3.76
[R].IKSGETVINTANYHDTSPYR.[W]	1xTMT2plex [K2]		3.77733e-08	0	1	1	3	O94910	Adhesion G protein-coupled receptor L1 OS=Homo sapiens GN=ADGRL1 PE=1 SV=1	Plasma Membrane	G-protein coupled receptor	O94910 [242-261]	0	2491.27		0.212881	0.451491	High	High	High	High	High	High	High	0	3.383e-09	4.78
[K].ARPFPDGLAEDIDKGEVSAR.[Q]	1xTMT2plex [K14]		1.28425e-05	0	1	1	3	P13639	Elongation factor 2 OS=Homo sapiens GN=EEF2 PE=1 SV=4	Cytoplasm	translation regulator	P13639 [606-625]	0	2368.23		0.212881	0.11155	High	High	High	High	High	High	High	0.0001407	5.992e-05	4.27
[P].ASFMTSICDER.[G]	1xCarbamidomethyl [C8]; 1xTMT2plex [N-Term]		0.038834	0.000839059	1	1	2	P53396	ATP-citrate synthase OS=Homo sapiens GN=ACLY PE=1 SV=3	Cytoplasm	enzyme	P53396 [838-848]	0	1541.72	N Termini	0.210389	0.34768	Not Found	High	High	Not Found	High	High	High	0.0005766	0.01894	2.95
[R].WTGGKSTCSGDSGGPLVCNGVLQGITSWGSEPC.[A]	3xCarbamidomethyl [C8; C18; C33]; 1xTMT2plex [K5]		0.0307213	0.000758512	1	1	2	P07288	Prostate-specific antigen OS=Homo sapiens GN=KLK3 PE=1 SV=2	Extracellular Space	peptidase	P07288 [202-234]	0	3636.66		0.209141	0.523732	High	Not Found	High	High	Not Found	High	High	0.0004673	0.01445	2.84
[K].KVEGAPTQGR.[K]	1xTMT2plex [K1]		0.00327189	0.000118436	1	1	2	Q9P2E9	#N/A	Cytoplasm	other	Q9P2E9 [281-290]	0	1267.72		0.207893	0.126899	Not Found	High	High	Not Found	High	High	High	0.0001407	0.001163	2.81
[F].SGAQKAETAANR.[I]	1xTMT2plex [K5]		0.000786361	0.000118436	2	2	5	P12814; O43707	#N/A			P12814 [250-261]; O43707 [269-280]	0	1428.76		0.205393	0.400375	High	High	High	High	High	High	High	0.0001407	0.0008367	2.84
[K].VKEFGIDPQNMFEFWDWVGGR.[Y]	1xTMT2plex [K2]		2.08582e-07	0	1	1	4	P06744	#N/A	Extracellular Space	enzyme	P06744 [253-273]	0	2782.35		0.205393	0.141293	High	High	High	High	High	High	High	0	2.724e-08	5.44
[R].EAVCIVLSDDTCSDEKIR.[M]	2xCarbamidomethyl [C4; C12]; 1xTMT2plex [K16]		7.36577e-09	0	1	1	3	P55072	Transitional endoplasmic reticulum ATPase OS=Homo sapiens GN=VCP PE=1 SV=4	Cytoplasm	enzyme	P55072 [66-83]	0	2335.13		0.204141	0.359681	High	High	High	High	High	High	High	0	5.434e-10	5.33
[K].LAPETKAVIHWIMDIPFVLSANLHGGDLVANYPYDETR.[S]	1xTMT2plex [K6]		4.1586e-08	0	1	1	2	P16870	Carboxypeptidase E OS=Homo sapiens GN=CPE PE=1 SV=1	Cytoplasm	peptidase	P16870 [225-262]	0	4491.33		0.204141	0.0881473	High	Not Found	High	High	Not Found	High	High	0	3.783e-09	4.98
[M].PELAVQKVVVHPLVLLSVVDHFNR.[I]	1xTMT2plex [K7]		5.50837e-08	0	1	1	2	P51665	#N/A	Cytoplasm	other	P51665 [2-25]	0	2933.72		0.202888	0.522673	High	High	Not Found	High	High	Not Found	High	0	5.173e-09	5.36
[K].DYHFKVDNDENEHQLSLR.[T]	1xTMT2plex [K5]		0.000437871	0.000118436	1	1	3	P06748	Nucleophosmin OS=Homo sapiens GN=NPM1 PE=1 SV=2	Nucleus	transcription regulator	P06748 [28-45]	0	2484.2		0.202888	0.243404	High	High	High	High	High	High	High	0.0001407	0.0001219	4.51
[R].VLQKLGADAVGMSTVPEVIVAR.[H]	1xTMT2plex [K4]		1.2666e-09	0	1	1	3	P00491	#N/A	Nucleus	enzyme	P00491 [208-229]	0	2478.42		0.202888	0.132621	High	High	High	High	High	High	High	0	4.945e-10	5.96
[HN].SGPVVAMVWEGLNVVKTGR.[V]	1xTMT2plex [K16]		1.9371e-07	0	2	3	2	P15531; P22392	#N/A			P15531 [70-88]; P22392 [70-88]	0	2224.24		0.202888	0.0785962	Not Found	High	High	Not Found	High	High	High	0	2.115e-08	4.91
[R].LKSIDNGIFVQLVQANSPASLVGLR.[F]	1xTMT2plex [K2]		3.3519e-11	0	1	1	6	O00560	Syntenin-1 OS=Homo sapiens GN=SDCBP PE=1 SV=1	Plasma Membrane	enzyme	O00560 [129-153]	0	2864.64		0.201634	0.215465	High	High	High	High	High	High	High	0	1.022e-11	8.13
[R].SPIDTFPTDPIKESSWPQGFGQLTQLGMEQHYELGEYIR.[K]	1xTMT2plex [K12]		2.72793e-08	0	1	1	3	P15309	#N/A	Extracellular Space	phosphatase	P15309 [48-86]	0	4720.31		0.200379	0.231125	High	High	Not Found	High	High	Not Found	High	0	2.344e-09	6.66
[A].DITDGNSEHLKR.[E]	1xTMT2plex [K11]		0.0064853	0.000118436	1	1	4	Q12907	Vesicular integral-membrane protein VIP36 OS=Homo sapiens GN=LMAN2 PE=1 SV=1	Cytoplasm	transporter	Q12907 [45-56]	0	1609.84		0.200379	0.15525	High	High	High	High	High	High	High	0.0003447	0.01086	1.91
[K].EGAGEQKTEHMTR.[T]	1xOxidation [M11]; 1xTMT2plex [K7]		0.0442793	0.00113453	1	1	2	Q12906	Interleukin enhancer-binding factor 3 OS=Homo sapiens GN=ILF3 PE=1 SV=3	Nucleus	transcription regulator	Q12906 [75-87]	0	1714.83		0.197865	0.502668	High	High	Not Found	High	High	Not Found	High	0.0006911	0.02199	1.69
[R].VMAQNKHGSGESSAPLR.[V]	1xOxidation [M2]; 1xTMT2plex [K6]		0.00546566	0.000118436	1	1	2	Q92859	Neogenin OS=Homo sapiens GN=NEO1 PE=1 SV=2	Plasma Membrane	transcription regulator	Q92859 [513-529]	0	2010.03		0.195348	0.32252	High	High	Not Found	High	High	Not Found	High	0.0001407	0.002068	2.82
[R].ESLIDGIKR.[TA]	1xTMT2plex [K8]		0.0130397	0.000231517	2	3	6	P23526; Q96HN2	#N/A			P23526 [197-205]; Q96HN2 [376-384]	0	1255.74		0.195348	0.138583	High	High	High	High	High	High	High	0.0002639	0.008796	2.03
[R].GVQIQAHPSQLVLTLEGEDLGELDKAMQHISYLNSR.[Q]	1xTMT2plex [K25]		2.16647e-11	0	1	1	6	O94985	Calsyntenin-1 OS=Homo sapiens GN=CLSTN1 PE=1 SV=1	Plasma Membrane	other	O94985 [576-611]	0	4215.19		0.195348	0.0869939	High	High	High	High	High	High	High	0	5.965e-12	9.02
[R].VTYKNVPNWHR.[D]	1xTMT2plex [K4]		0.00620228	0.000118436	1	1	2	P62826	#N/A	Nucleus	enzyme	P62826 [96-106]	0	1638.89		0.192825	0.35198	Not Found	High	High	Not Found	High	High	High	0.0002281	0.006683	3.11
[R].LKLLLPWLEAR.[I]	1xTMT2plex [K2]		0.000247591	0.000118436	1	1	3	Q00610	#N/A	Plasma Membrane	other	Q00610 [855-865]	0	1577		0.191563	0.129846	High	High	High	High	High	High	High	0.0001407	0.0005218	3.49
[R].TKAIEHADGGVAAGVAVLDNPYPV.[-]	1xTMT2plex [K2]		6.76188e-07	0	1	1	2	P48637	Glutathione synthetase OS=Homo sapiens GN=GSS PE=1 SV=1	Cytoplasm	enzyme	P48637 [451-474]	0	2589.38		0.191563	0.0920805	High	Not Found	High	High	Not Found	High	High	0	8.623e-08	5.03
[R].CPPGVVPACHNSKDTVTISGPQAPVFEFVEQLR.[K]	2xCarbamidomethyl [C1; C9]; 1xTMT2plex [K13]		3.1563e-07	0	1	1	2	P49327	Fatty acid synthase OS=Homo sapiens GN=FASN PE=1 SV=3	Cytoplasm	enzyme	P49327 [634-666]	0	3861.95		0.190299	0.648695	High	High	Not Found	High	High	Not Found	High	0	3.669e-08	6.76
[K].VLAGDKNFITAEELR.[R]	1xTMT2plex [K6]		2.53628e-05	0	1	1	3	O43707	Alpha-actinin-4 OS=Homo sapiens GN=ACTN4 PE=1 SV=2	Cytoplasm	transcription regulator	O43707 [854-868]	0	1901.06		0.190299	0.19758	High	High	High	High	High	High	High	0	4.993e-06	3.89
[R].TTKEFPDDVVTFIR.[N]	1xTMT2plex [K3]		9.67496e-05	0.000118436	1	1	5	Q99985	Semaphorin-3C OS=Homo sapiens GN=SEMA3C PE=2 SV=2	Extracellular Space	other	Q99985 [389-402]	0	1893.02		0.190299	0.0944096	High	High	High	High	High	High	High	0.0001853	0.005426	3.52
[F].VLQEITSQPKR.[Q]	1xTMT2plex [K10]		0.000475047	0.000118436	1	1	2	Q86VP6	#N/A	Cytoplasm	transcription regulator	Q86VP6 [895-905]	0	1523.9		0.189034		High	High	Not Found	High	High	Not Found	High	0.0001407	0.0001339	2.93
[K].GLHHKILLANFLAQTEALMR.[G]	1xTMT2plex [K5]		1.13961e-08	0	1	1	6	P06744	#N/A	Extracellular Space	enzyme	P06744 [419-438]	0	2501.43		0.187768	0.0780962	High	High	High	High	High	High	High	0	2.897e-09	5.24
[R].NSKGMGPMSEAVQFR.[T]	1xTMT2plex [K3]		7.03907e-05	0.000118436	1	1	3	Q92859	Neogenin OS=Homo sapiens GN=NEO1 PE=1 SV=2	Plasma Membrane	transcription regulator	Q92859 [1036-1050]	0	1863.93		0.187768	0.0505338	High	High	High	High	High	High	High	8.853e-05	1.572e-05	2.71
[R].VTTVTEIGKDVIGLR.[I]	1xTMT2plex [K9]		6.89918e-06	0	1	1	3	P53621	#N/A	Cytoplasm	transporter	P53621 [1203-1217]	0	1826.08		0.185232	0.195748	High	High	High	High	High	High	High	0	1.166e-06	3.6
[R].NLLSVAYKNVVGAR.[R]	1xTMT2plex [K8]		2.57948e-06	0	4	4	6	P63104; P31946; Q04917; P61981	#N/A			P63104 [42-55]; P31946 [44-57]; Q04917 [43-56]; P61981 [43-56]	0	1729.02		0.185232	0.0678764	High	High	High	High	High	High	High	0	1.743e-06	3.7
[R].TTCTKTQPNLDNCPFHDQPHLKR.[K]	2xCarbamidomethyl [C3; C13]; 2xTMT2plex [K5; K22]		3.86209e-08	0	1	1	7	P01034	Cystatin-C OS=Homo sapiens GN=CST3 PE=1 SV=1	Extracellular Space	other	P01034 [97-119]	0	3258.64		0.183963	0.979221	High	High	High	High	High	High	High	0	1.644e-06	5.2
[K].QNPNVKMGGR.[Y]	1xTMT2plex [K6]		0.0436394	0.00113453	1	1	2	P15291	Beta-1,4-galactosyltransferase 1 OS=Homo sapiens GN=B4GALT1 PE=1 SV=5	Cytoplasm	enzyme	P15291 [157-166]	0	1325.72		0.183963	0.868489	Not Found	High	High	Not Found	High	High	High	0.002016	0.05133	2.01
[H].ILVDYSKNLVTEDVMR.[M]	1xTMT2plex [K7]		3.02898e-05	0	1	1	3	P06744	#N/A	Extracellular Space	enzyme	P06744 [51-66]	0	2120.15		0.183963	0.282799	High	High	High	High	High	High	High	8.853e-05	1.666e-05	4.12
[R].VAGGPQMIQLSLDGKR.[L]	1xTMT2plex [K15]		8.84351e-08	0	1	1	3	Q13228	Selenium-binding protein 1 OS=Homo sapiens GN=SELENBP1 PE=1 SV=2	Cytoplasm	other	Q13228 [383-398]	0	1895.06		0.183963	0.281871	High	High	High	High	High	High	High	0	8.798e-09	5.32
[K].NRPTSISWDGLDSGKLYTLVLTDPDAPSR.[K]	1xTMT2plex [K15]		1.79116e-12	0	1	1	4	P30086	#N/A	Cytoplasm	other	P30086 [48-76]	0	3399.76		0.182692	0.07783	High	High	High	High	High	High	High	0	2.97e-08	7.16
[R].TEMDWVLKHSGPNSADSANDGFVR.[L]	1xTMT2plex [K8]		0.000309161	0.000118436	1	1	2	P52597	Heterogeneous nuclear ribonucleoprotein F OS=Homo sapiens GN=HNRNPF PE=1 SV=3	Nucleus	other	P52597 [91-114]	0	2858.36		0.181421	0.152045	High	High	Not Found	High	High	Not Found	High	0.0001407	8.232e-05	3.22
[-].MVNPTVFFDIAVDGEPLGR.[V]	1xTMT2plex [N-Term]		3.57924e-07	0	1	1	3	P62937	Peptidyl-prolyl cis-trans isomerase A OS=Homo sapiens GN=PPIA PE=1 SV=2	Cytoplasm	enzyme	P62937 [1-19]	0	2302.2	N Termini	0.181421	0.00372337	High	High	High	High	High	High	High	0	6.611e-08	5.75
[K].KPGGFDISLFYR.[D]	1xTMT2plex [K1]		3.846e-06	0	1	1	2	P12956	X-ray repair cross-complementing protein 6 OS=Homo sapiens GN=XRCC6 PE=1 SV=2	Nucleus	enzyme	P12956 [207-218]	0	1624.89		0.180148	0.696408	Not Found	High	High	Not Found	High	High	High	0	6.044e-07	4.65
[R].FAIQDISVEETSAKEGLLLWCQR.[K]	1xCarbamidomethyl [C21]; 1xTMT2plex [K14]		1.7595e-07	0	3	4	4	P12814; Q08043; O43707	#N/A			P12814 [134-156]; Q08043 [148-170]; O43707 [153-175]	0	2918.52		0.180148	0.239978	High	High	High	High	High	High	High	0	4.66e-08	5.72
[K].DGPLNMILDDGGDLTNLIHTKYPQLLPGIR.[G]	1xTMT2plex [K21]		1.15418e-07	0	1	1	2	P23526	#N/A	Cytoplasm	enzyme	P23526 [122-151]	0	3514.88		0.180148	0.177997	High	High	Not Found	High	High	Not Found	High	0	1.184e-08	6.07
[K].AESFFQTKALDVSASDDEIAR.[L]	1xTMT2plex [K8]		3.04169e-07	0	1	1	3	P13798	Acylamino-acid-releasing enzyme OS=Homo sapiens GN=APEH PE=1 SV=4	Cytoplasm	peptidase	P13798 [173-193]	0	2525.26		0.178874	0.354495	High	High	High	High	High	High	High	0	5.256e-08	4.8
[K].KDESWQGTVTDTR.[M]	1xTMT2plex [K1]		0.00043464	0.000118436	1	1	3	Q9BQT9	Calsyntenin-3 OS=Homo sapiens GN=CLSTN3 PE=1 SV=1	Plasma Membrane	other	Q9BQT9 [684-696]	0	1747.87		0.178874	0.317525	High	High	High	High	High	High	High	0.0001407	0.0001211	3.29
[R].SLYQSAGVAPESFEYIEAHGTGTKVGDPQELNGITR.[A]	1xTMT2plex [K24]		2.62043e-10	0	1	1	3	P49327	Fatty acid synthase OS=Homo sapiens GN=FASN PE=1 SV=3	Cytoplasm	enzyme	P49327 [275-310]	0	4047.02		0.178874	0.102511	High	High	High	High	High	High	High	0	1.053e-10	6.97
[K].HGEAQVKIWR.[R]	1xTMT2plex [K7]		0.000361173	0.000118436	1	2	4	P18669	Phosphoglycerate mutase 1 OS=Homo sapiens GN=PGAM1 PE=1 SV=2	Cytoplasm	phosphatase	P18669 [107-116]	0	1448.82		0.175045	0.0745669	High	High	High	High	High	High	High	0.0001407	0.0001795	3.01
[K].AKAGAGSATLSMAYAGAR.[F]	1xTMT2plex [K2]		1.82198e-06	0	1	1	3	P40926	#N/A	Cytoplasm	enzyme	P40926 [240-257]	0	1878.99		0.173767	0.466113	High	High	High	High	High	High	High	0.0001407	4.294e-05	4.15
[K].YKAEDEVQR.[E]	1xTMT2plex [K2]		0.00277824	0.000118436	1	2	3	P0DMV9	#N/A	Cytoplasm	enzyme	P0DMV9 [525-533]	0	1362.71		0.173767	0.27444	High	High	High	High	High	High	High	0.0001407	0.0009682	2.65
[K].ADVLTTGAGNPVGDKLNVITVGPR.[G]	1xTMT2plex [K15]		2.52001e-09	0	1	1	3	P04040	#N/A	Cytoplasm	enzyme	P04040 [24-47]	0	2589.44		0.173767	0.208091	High	High	High	High	High	High	High	0	1.624e-10	5.4
[R].AGKVEAQHILASAPTDR.[N]	1xTMT2plex [K3]		1.77827e-05	0	1	1	2	Q53H96	#N/A	Cytoplasm	enzyme	Q53H96 [30-46]	0	1989.1		0.169925	0.214918	High	High	Not Found	High	High	Not Found	High	0	3.353e-06	4.46
[R].KLEVEANNAFDQYR.[D]	1xTMT2plex [K1]		9.00425e-06	0	1	1	2	P47756	#N/A	Cytoplasm	other	P47756 [95-108]	0	1921.98		0.167358	0.0963619	Not Found	High	High	Not Found	High	High	High	0	1.561e-06	3.31
[R].SYSKLLCGLLAER.[L]	1xCarbamidomethyl [C7]; 1xTMT2plex [K4]		1.90069e-05	0	1	1	6	P14174	Macrophage migration inhibitory factor OS=Homo sapiens GN=MIF PE=1 SV=4	Extracellular Space	cytokine	P14174 [75-87]	0	1734.97		0.167358	0.0420721	High	High	High	High	High	High	High	8.853e-05	1.498e-05	3.7
[R].KEAESSPFVER.[L]	1xTMT2plex [K1]		0.000575977	0.000118436	1	1	2	P14625	Endoplasmin OS=Homo sapiens GN=HSP90B1 PE=1 SV=1	Cytoplasm	other	P14625 [547-557]	0	1503.79		0.166073	0.0743081	High	High	Not Found	High	High	Not Found	High	0.0001407	0.000165	3.29
[R].KFDLGQDVIDFTGH.[A]	1xTMT2plex [K1]		0.000215112	0.000118436	1	1	3	P31150	#N/A	Cytoplasm	other	P31150 [174-187]	0	1816.93		0.164786	0.335813	High	High	High	High	High	High	High	0.0001407	5.508e-05	4.22
[K].ELGLNPEKVNIEGGAIALGHPLGASGCR.[I]	1xCarbamidomethyl [C27]; 1xTMT2plex [K8]		8.13542e-07	0	1	1	3	Q9BWD1	#N/A	Cytoplasm	enzyme	Q9BWD1 [334-361]	0	3054.62		0.164786	0.101555	High	High	High	High	High	High	High	0	2.425e-06	4.85
[K].KGNEAVASR.[D]	1xTMT2plex [K1]		0.025941	0.00055018	1	1	3	Q8NBJ4	Golgi membrane protein 1 OS=Homo sapiens GN=GOLM1 PE=1 SV=1	Cytoplasm	other	Q8NBJ4 [180-188]	0	1156.65		0.164786	0.0968376	High	High	High	High	High	High	High	0.0004254	0.01367	2.61
[R].IFDSEEILAGYKR.[E]	1xTMT2plex [K12]		4.82705e-05	0	1	1	3	O43776	Asparagine--tRNA ligase, cytoplasmic OS=Homo sapiens GN=NARS PE=1 SV=1	Cytoplasm	enzyme	O43776 [479-491]	0	1765.96		0.164786	0.0467516	High	High	High	High	High	High	High	0.0001407	0.0001261	3.09
[R].ATEDVLVKISIKPTCTPGWQGWNNR.[I]	1xCarbamidomethyl [C15]; 2xTMT2plex [K8; K12]		5.89318e-12	0	1	1	7	O94985	Calsyntenin-1 OS=Homo sapiens GN=CLSTN1 PE=1 SV=1	Plasma Membrane	other	O94985 [247-271]	0	3320.77		0.163499	0.168985	High	High	High	High	High	High	High	0	1.745e-11	6.17
[K].LYEEGSNKR.[L]	1xTMT2plex [K8]		0.00961716	0.000118436	1	1	3	P25788	#N/A	Cytoplasm	peptidase	P25788 [58-66]	0	1320.7		0.163499	0.147887	High	High	High	High	High	High	High	0.0001407	0.003886	1.48
[R].VLVTGKTAEYDVAYGESHLFR.[V]	1xTMT2plex [K6]		3.09348e-08	0	1	1	4	P12109	Collagen alpha-1(VI) chain OS=Homo sapiens GN=COL6A1 PE=1 SV=3	Extracellular Space	other	P12109 [985-1005]	0	2580.35		0.163499	0.142902	High	High	High	High	High	High	High	0	2.707e-09	4.46
[K].GKNQAFIEMNTEEAANTMVNYYTSVTPVLR.[G]	1xTMT2plex [K2]		5.72226e-05	0	1	1	2	P26599	Polypyrimidine tract-binding protein 1 OS=Homo sapiens GN=PTBP1 PE=1 SV=1	Nucleus	enzyme	P26599 [93-122]	0	3616.79		0.163499	0.115836	Not Found	High	High	Not Found	High	High	High	0	1.296e-05	5.19
[K].NAADSYFSLLQGFINSLDESTQESKLR.[Y]	1xTMT2plex [K25]		1.02206e-09	0	1	1	2	Q5VW32	#N/A	Cytoplasm	other	Q5VW32 [59-85]	0	3258.64		0.163499	0.063261	Not Found	High	High	Not Found	High	High	High	0	5.923e-11	4.6
[K].VTVAGLAGKDPVQCSR.[D]	1xCarbamidomethyl [C14]; 1xTMT2plex [K9]		2.65138e-05	0	1	1	3	Q99497	Protein DJ-1 OS=Homo sapiens GN=PARK7 PE=1 SV=2	Nucleus	enzyme	Q99497 [33-48]	0	1883.02		0.16221	0.0182441	High	High	High	High	High	High	High	8.853e-05	2.961e-05	3.06
[D].PEISWFKDFLPVDPATSNGR.[I]	1xTMT2plex [K7]		6.9872e-05	0.000118436	1	1	2	P10586	Receptor-type tyrosine-protein phosphatase F OS=Homo sapiens GN=PTPRF PE=1 SV=2	Plasma Membrane	phosphatase	P10586 [164-183]	0	2501.29		0.159629	0.31243	High	Not Found	High	High	Not Found	High	High	8.853e-05	1.554e-05	4.13
[R].VHFEESSKLEDLLR.[K]	1xTMT2plex [K8]		0.0022563	0.000118436	1	1	4	P12956	X-ray repair cross-complementing protein 6 OS=Homo sapiens GN=XRCC6 PE=1 SV=2	Nucleus	enzyme	P12956 [231-244]	0	1927.04		0.159629	0.0379416	High	High	High	High	High	High	High	0.0001407	0.001729	3.17
[K].KIEPELDGSAQVTSHDASTNGLINFIKQQR.[E]	2xTMT2plex [K1; K27]		9.13681e-13	0	1	1	2	P06744	#N/A	Extracellular Space	enzyme	P06744 [524-553]	0	3747		0.159629	0.0320379	Not Found	High	High	Not Found	High	High	High	0	2.268e-14	6.35
[R].LQEEITKQSPTLQR.[N]	1xTMT2plex [K7]		0.000221575	0.000118436	1	1	3	P54578	Ubiquitin carboxyl-terminal hydrolase 14 OS=Homo sapiens GN=USP14 PE=1 SV=3	Cytoplasm	peptidase	P54578 [294-307]	0	1896.06		0.158337	0.164939	High	High	High	High	High	High	High	0.0001407	5.665e-05	3.24
[K].DSVVAGFQWATKEGALCEENMR.[G]	1xCarbamidomethyl [C17]; 1xTMT2plex [K12]		8.5224e-08	0	1	1	3	P13639	Elongation factor 2 OS=Homo sapiens GN=EEF2 PE=1 SV=4	Cytoplasm	translation regulator	P13639 [677-698]	0	2723.3		0.157044	2.29714	High	High	High	High	High	High	High	0	8.422e-09	5.35
[K].IQASTMAFKQMEQISQFLQAAER.[Y]	1xTMT2plex [K9]		1.2428e-07	0	1	1	3	P37802	#N/A	Cytoplasm	other	P37802 [80-102]	0	2881.48		0.157044	0.293808	High	High	High	High	High	High	High	0	4.284e-08	5.25
[K].YYIEKLFER.[Y]	1xTMT2plex [K5]		0.0132346	0.000231517	1	1	3	Q9ULF5	Zinc transporter ZIP10 OS=Homo sapiens GN=SLC39A10 PE=1 SV=2	Extracellular Space	transporter	Q9ULF5 [62-70]	0	1485.82		0.157044	0.272542	High	High	High	High	High	High	High	0.0005429	0.01535	1.92
[K].AENGKLVINGNPITIFQER.[D]	1xTMT2plex [K5]		1.19767e-07	0	1	1	3	P04406	Glyceraldehyde-3-phosphate dehydrogenase OS=Homo sapiens GN=GAPDH PE=1 SV=3	Cytoplasm	enzyme	P04406 [62-80]	0	2338.3		0.157044	0.191269	High	High	High	High	High	High	High	0	4.533e-08	6.22
[K].TFVNITPAEVGVLVGKDR.[S]	1xTMT2plex [K16]		9.12811e-09	0	1	1	6	P07737	Profilin-1 OS=Homo sapiens GN=PFN1 PE=1 SV=2	Cytoplasm	other	P07737 [39-56]	0	2140.22		0.157044	0.0310875	High	High	High	High	High	High	High	0	6.885e-10	5.03
[R].LAKVDATEESDLAQQYGVR.[G]	1xTMT2plex [K3]		1.35379e-09	0	1	1	3	P07237	Protein disulfide-isomerase OS=Homo sapiens GN=P4HB PE=1 SV=3	Cytoplasm	enzyme	P07237 [79-97]	0	2318.21		0.155749	0.21407	High	High	High	High	High	High	High	0	1.053e-09	5.93
[R].SPWSNKYDPPLEDGAMPSAR.[L]	1xTMT2plex [K6]		1.00609e-05	0	1	1	2	P47756	#N/A	Cytoplasm	other	P47756 [73-92]	0	2443.18		0.155749	0.171863	High	High	Not Found	High	High	Not Found	High	0	1.779e-06	4.09
[R].AMKTVFGVEPDLTR.[E]	1xTMT2plex [K3]		0.000196832	0.000118436	1	1	3	Q96KP4	Cytosolic non-specific dipeptidase OS=Homo sapiens GN=CNDP2 PE=1 SV=2	Cytoplasm	peptidase	Q96KP4 [400-413]	0	1788.98		0.155749	0.0514734	High	High	High	High	High	High	High	0.0001407	5.209e-05	3.01
[K].KYAEAVTR.[A]	1xTMT2plex [K1]		0.0104361	0.000118436	1	1	4	P00558	#N/A	Cytoplasm	kinase	P00558 [323-330]	0	1162.67		0.153157	0.364452	High	High	High	High	High	High	High	0.001731	0.04323	2.32
[R].YTIKVLFASQEIPASPFR.[V]	1xTMT2plex [K4]		3.39153e-06	0	1	1	3	O75369	Filamin-B OS=Homo sapiens GN=FLNB PE=1 SV=2	Cytoplasm	other	O75369 [819-836]	0	2292.28		0.153157	0.358728	High	High	High	High	High	High	High	0	5.224e-07	4.96
[R].FVTKINMNGVNSSNGVVDPR.[A]	1xTMT2plex [K4]		1.81234e-07	0	1	1	3	Q13404	Ubiquitin-conjugating enzyme E2 variant 1 OS=Homo sapiens GN=UBE2V1 PE=1 SV=2	Nucleus	transcription regulator	Q13404 [84-103]	0	2373.24		0.153157	0.33164	High	High	High	High	High	High	High	0	1.957e-08	3.78
[H].SYYYISKPIHQHEDR.[C]	1xTMT2plex [K7]		1.20153e-05	0	1	1	6	P20827	#N/A	Plasma Membrane	other	P20827 [125-139]	0	2161.09		0.151859	0.185585	High	High	High	High	High	High	High	0.0001407	0.0001144	3.68
[R].GTPLISPLIKWDH.[S]	1xTMT2plex [K10]		0.00179217	0.000118436	1	1	2	P49327	Fatty acid synthase OS=Homo sapiens GN=FASN PE=1 SV=3	Cytoplasm	enzyme	P49327 [826-838]	0	1701.98		0.15056		High	High	Not Found	High	High	Not Found	High	0.0001407	0.0005903	3.15
[R].EASSGAAKKR.[L]	2xTMT2plex [K8; K9]		0.00421305	0.000118436	1	1	3	P12109	Collagen alpha-1(VI) chain OS=Homo sapiens GN=COL6A1 PE=1 SV=3	Extracellular Space	other	P12109 [929-938]	0	1454.86		0.149259	0.381413	High	High	High	High	High	High	High	0.0001407	0.001621	2.56
[R].AVSVEAAVTPAEPYAR.[V]	1xTMT2plex [N-Term]		6.93571e-05	0.000118436	1	1	3	Q24JP5	Transmembrane protein 132A OS=Homo sapiens GN=TMEM132A PE=1 SV=1	Cytoplasm	other	Q24JP5 [125-140]	0	1856	N Termini	0.147958	0.84069	High	High	High	High	High	High	High	8.853e-05	1.545e-05	4.19
[K].VAHALAEGLGVIACIGEKLDER.[E]	1xCarbamidomethyl [C14]; 1xTMT2plex [K18]		8.71364e-08	0	1	1	2	P60174	Triosephosphate isomerase OS=Homo sapiens GN=TPI1 PE=1 SV=3	Cytoplasm	enzyme	P60174 [151-172]	0	2546.38		0.147958	0.639938	High	High	Not Found	High	High	Not Found	High	0	8.626e-09	4.62
[R].DLYEDELVPLFEKAGPIWDLR.[L]	1xTMT2plex [K13]		1.0776e-06	0	1	1	2	O43390	#N/A	Nucleus	other	O43390 [175-195]	0	2743.44		0.147958	0.082843	High	Not Found	High	High	Not Found	High	High	0	1.454e-07	4.29
[R].ISNRPAFMPSEGKM.[V]	1xTMT2plex [K13]		0.00990728	0.000118436	1	2	4	O43707	Alpha-actinin-4 OS=Homo sapiens GN=ACTN4 PE=1 SV=2	Cytoplasm	transcription regulator	O43707 [366-379]	0	1789.92		0.147958	0.0750819	High	High	Not Found	High	High	Not Found	High	0.0001407	0.004017	2.89
[K].TATPQQAQEVHEKLR.[G]	1xTMT2plex [K13]		2.01008e-07	0	1	1	6	P60174	Triosephosphate isomerase OS=Homo sapiens GN=TPI1 PE=1 SV=3	Cytoplasm	enzyme	P60174 [213-227]	0	1961.06		0.147958	0.0501992	High	High	High	High	High	High	High	0	1.277e-06	5.1
[R].LSFFGLEKLLTNLGLGER.[K]	1xTMT2plex [K8]		2.731e-05	0	1	1	3	Q9ULF5	Zinc transporter ZIP10 OS=Homo sapiens GN=SLC39A10 PE=1 SV=2	Extracellular Space	transporter	Q9ULF5 [77-94]	0	2232.28		0.145351	0.0755199	High	High	High	High	High	High	High	0	5.908e-06	4.41
[RK].KFDLGQDVIDFTGHALALYR.[T]	1xTMT2plex [K1]		9.66439e-08	0	2	2	4	P31150; P50395	#N/A			P31150 [174-193]; P50395 [174-193]	0	2504.34		0.145351	0.0398541	High	High	High	High	High	High	High	0	9.733e-09	5.44
[R].MTGSEFDFEEMKR.[K]	1xTMT2plex [K12]		1.54511e-05	0	1	1	3	P50395	#N/A	Cytoplasm	other	P50395 [424-436]	0	1831.84		0.144046	0.178945	High	High	High	High	High	High	High	0	2.873e-06	2.63
[R].FDVSGYPTLKIFR.[K]	1xTMT2plex [K10]		8.80664e-06	0	1	1	3	P13667	Protein disulfide-isomerase A4 OS=Homo sapiens GN=PDIA4 PE=1 SV=2	Cytoplasm	enzyme	P13667 [247-259]	0	1767.99		0.14274	0.114501	High	High	High	High	High	High	High	0	1.524e-06	3.13
[K].DGKTLNDELEIIEGMKFDR.[G]	2xTMT2plex [K3; K16]		8.42432e-06	0	1	1	3	P10809	60 kDa heat shock protein, mitochondrial OS=Homo sapiens GN=HSPD1 PE=1 SV=2	Cytoplasm	enzyme	P10809 [203-221]	0	2673.41		0.14274	0.0730906	High	High	High	High	High	High	High	0	1.457e-06	4.44
[R].IGDKEGALTAFR.[K]	1xTMT2plex [K4]		0.00277824	0.000118436	1	1	2	Q15008	#N/A	Cytoplasm	enzyme	Q15008 [114-125]	0	1502.84		0.140124	0.246837	High	High	Not Found	High	High	Not Found	High	0.0001407	0.0009628	2.66
[KR].KHEAFESDLAAHQDR.[V]	1xTMT2plex [K1]		8.84351e-08	0	2	3	3	P12814; O43707	#N/A			P12814 [436-450]; O43707 [455-469]	0	1978.98		0.138814	0.158846	High	High	High	High	High	High	High	0	3.431e-08	5.62
[R].KAFCSFQIYAVPWQGTMTLSKSTCQDA.[-]	2xCarbamidomethyl [C4; C24]; 2xTMT2plex [K1; K21]		1.86676e-07	0	1	1	6	P01034	Cystatin-C OS=Homo sapiens GN=CST3 PE=1 SV=1	Extracellular Space	other	P01034 [120-146]	0	3575.76		0.138814	0.109884	High	High	High	High	High	High	High	0	2.03e-08	6.97
[K].VSGDMQKQGCDCECLGGGR.[I]	3xCarbamidomethyl [C10; C12; C14]; 1xTMT2plex [K7]		3.50068e-07	0	1	1	3	Q9NRX4	#N/A	Cytoplasm	phosphatase	Q9NRX4 [60-78]	0	2339.01		0.138814	0.0414098	High	High	High	High	High	High	High	0	4.094e-08	4.81
[L].ISQCTPKVDFPQDQLTALTGR.[I]	1xCarbamidomethyl [C4]; 1xTMT2plex [K7]		5.89987e-09	0	1	1	2	P40926	#N/A	Cytoplasm	enzyme	P40926 [209-229]	0	2600.36		0.137504	0.193428	High	High	Not Found	High	High	Not Found	High	0	1.117e-09	5.13
[R].LQQKGIEVSSSELGMTFTGVDTMASYEEVLHLLR.[Y]	1xOxidation [M]; 1xTMT2plex [K4]		3.79313e-10	0	1	1	5	O94985	Calsyntenin-1 OS=Homo sapiens GN=CLSTN1 PE=1 SV=1	Plasma Membrane	other	O94985 [743-776]	0	4010.03		0.137504	0.174568	High	High	High	High	High	High	High	0	6.923e-10	6.93
[K].LYEQLSGK.[-]	1xTMT2plex [K8]		0.144221	0.00589499	1	1	3	P30086	#N/A	Cytoplasm	other	P30086 [180-187]	0	1162.65		0.137504	0.0985353	High	High	High	High	High	High	High	0.003771	0.0847	1.81
[R].GQFSTDELVAEVEKR.[N]	1xTMT2plex [K14]		4.02053e-06	0	1	2	3	Q00610	#N/A	Plasma Membrane	other	Q00610 [838-852]	0	1933.01		0.137504	0.0886196	High	High	High	High	High	High	High	0	6.32e-07	4.28
[K].EIGNIISDAMKKVGR.[K]	2xTMT2plex [K11; K12]		9.18675e-05	0.000118436	1	1	2	P10809	60 kDa heat shock protein, mitochondrial OS=Homo sapiens GN=HSPD1 PE=1 SV=2	Cytoplasm	enzyme	P10809 [181-195]	0	2081.21		0.137504	0.0283063	High	Not Found	High	High	Not Found	High	High	8.853e-05	2.109e-05	2.94
[K].KFYNQVSTPLLR.[N]	1xTMT2plex [K1]		0.000421951	0.000118436	1	1	2	P19823	#N/A	Extracellular Space	other	P19823 [488-499]	0	1690.97		0.137504		High	Not Found	High	High	Not Found	High	High	0.0001407	0.0001172	2.54
[R].KTFTAWCNSHLR.[K]	1xCarbamidomethyl [C7]; 1xTMT2plex [K1]		0.000184151	0.000118436	3	4	4	P12814; Q08043; O43707	#N/A			P12814 [35-46]; Q08043 [49-60]; O43707 [54-65]	0	1745.9		0.136191	0.171354	High	High	High	High	High	High	High	0.0001407	4.615e-05	3.06
[K].VTNGAFTGEISPGMIKDCGATWVVLGHSER.[R]	1xCarbamidomethyl [C18]; 1xTMT2plex [K16]		2.33545e-08	0	1	1	3	P60174	Triosephosphate isomerase OS=Homo sapiens GN=TPI1 PE=1 SV=3	Cytoplasm	enzyme	P60174 [107-136]	0	3414.7		0.136191	0.0615704	High	High	High	High	High	High	High	0	1.657e-08	6.24
[K].KFLEMHQL.[-]	1xTMT2plex [K1]		0.117443	0.00474772	1	1	3	Q9Y617	#N/A	Cytoplasm	enzyme	Q9Y617 [363-370]	0	1270.71		0.134878	0.0619109	High	High	High	High	High	High	High	0.008104	0.1684	1.79
[K].VIPELNGKLTGMAFR.[V]	1xTMT2plex [K8]		7.70877e-06	0	1	1	4	P04406	Glyceraldehyde-3-phosphate dehydrogenase OS=Homo sapiens GN=GAPDH PE=1 SV=3	Cytoplasm	enzyme	P04406 [220-234]	0	1871.07		0.134878	0.0526531	High	High	High	High	High	High	High	0	1.314e-06	3.23
[R].VYATILNAGTNTDGFKEQGVTFPSGDIQEQLIR.[S]	1xTMT2plex [K16]		2.19209e-06	0	1	1	2	P49327	Fatty acid synthase OS=Homo sapiens GN=FASN PE=1 SV=3	Cytoplasm	enzyme	P49327 [242-274]	0	3807.96		0.133564	0.312445	High	High	Not Found	High	High	Not Found	High	0	3.223e-07	5.34
[R].DMYAKVTEIWQEVMQR.[R]	1xTMT2plex [K5]		7.12123e-07	0	1	1	3	P08294	Extracellular superoxide dismutase [Cu-Zn] OS=Homo sapiens GN=SOD3 PE=1 SV=2	Extracellular Space	enzyme	P08294 [37-52]	0	2252.13		0.133564	0.15172	High	High	High	High	High	High	High	0	1.119e-07	4.58
[K].CATITPDEKR.[V]	1xCarbamidomethyl [C1]; 1xTMT2plex [K9]		0.000550927	0.000118436	1	1	3	O75874	Isocitrate dehydrogenase [NADP] cytoplasmic OS=Homo sapiens GN=IDH1 PE=1 SV=2	Cytoplasm	enzyme	O75874 [73-82]	0	1415.74		0.133564	0.106576	High	High	High	High	High	High	High	0.0001407	0.0003421	3.18
[R].IHVLPIDDTVEGITGNLFEVYLKPYFLEAYRPIR.[K]	1xTMT2plex [K23]		2.62043e-10	0	1	1	2	P55072	Transitional endoplasmic reticulum ATPase OS=Homo sapiens GN=VCP PE=1 SV=4	Cytoplasm	enzyme	P55072 [114-147]	0	4216.29		0.132248	0.0459802	Not Found	High	High	Not Found	High	High	High	0	1.284e-11	8
[K].GYTSWAIGLSVADLAESIMKNLR.[R]	1xTMT2plex [K20]		4.31529e-08	0	1	1	2	P00338	#N/A	Cytoplasm	enzyme	P00338 [246-268]	0	2720.45		0.132248	0.039096	High	Not Found	High	High	Not Found	High	High	0	3.923e-09	2.94
[K].LSAEKVEIATLTR.[E]	1xTMT2plex [K5]		0.000982325	0.000118436	1	1	2	P25789	Proteasome subunit alpha type-4 OS=Homo sapiens GN=PSMA4 PE=1 SV=1	Cytoplasm	peptidase	P25789 [206-218]	0	1655.98		0.132248	0.0231115	High	High	Not Found	High	High	Not Found	High	0.0001407	0.0003551	2.93
[R].TTPLEKNAPVLLALLGIWYINCFGCETHAMLPYDQYLHR.[F]	2xCarbamidomethyl [C22; C25]; 1xTMT2plex [K6]		3.40572e-08	0	1	1	4	P06744	#N/A	Extracellular Space	enzyme	P06744 [309-347]	0	4843.46		0.130931	0.0698424	High	High	High	High	High	High	High	0	3.02e-09	6.8
[K].AGHFDKEIVPVLVSTR.[K]	1xTMT2plex [K6]		0.000318454	0.000118436	1	1	2	Q9BWD1	#N/A	Cytoplasm	enzyme	Q9BWD1 [195-210]	0	1993.13		0.130931	0.0498897	High	High	Not Found	High	High	Not Found	High	0.0001407	8.492e-05	3.01
[K].VLTPTQVKNRPTSISWDGLDSGKLYTLVLTDPDAPSR.[K]	2xTMT2plex [K8; K23]		8.01595e-07	0	1	1	4	P30086	#N/A	Cytoplasm	other	P30086 [40-76]	0	4491.44		0.129613	0.494869	High	High	High	High	High	High	High	0	8.332e-06	6.69
[R].DHALLEEQSKQQSNEHLR.[R]	1xTMT2plex [K10]		3.35948e-05	0	1	1	5	O43707	Alpha-actinin-4 OS=Homo sapiens GN=ACTN4 PE=1 SV=2	Cytoplasm	transcription regulator	O43707 [634-651]	0	2387.21		0.129613	0.086861	High	High	High	High	High	High	High	0	6.825e-06	5.1
[K].WEKVQQLVPKR.[D]	2xTMT2plex [K3; K10]		0.00593161	0.000118436	1	1	2	O43707	Alpha-actinin-4 OS=Homo sapiens GN=ACTN4 PE=1 SV=2	Cytoplasm	transcription regulator	O43707 [623-633]	0	1861.13		0.126973	0.26722	High	High	Not Found	High	High	Not Found	High	0.0001407	0.002266	3.05
[R].NELNAKVR.[L]	1xTMT2plex [K6]		0.0608824	0.00191303	1	1	2	P62195	26S protease regulatory subunit 8 OS=Homo sapiens GN=PSMC5 PE=1 SV=1	Nucleus	transcription regulator	P62195 [50-57]	0	1168.69		0.125651	0.510589	Not Found	High	High	Not Found	High	High	High	0.001259	0.03165	1.95
[R].NPYYGGESASITPLEDLYKR.[F]	1xTMT2plex [K19]		2.22223e-09	0	1	1	3	P50395	#N/A	Cytoplasm	other	P50395 [36-55]	0	2498.26		0.125651	0.126224	High	High	High	High	High	High	High	0	1.522e-09	5.43
[R].GWPLELLCEKSIGTANRPMGAGEALR.[R]	1xCarbamidomethyl [C8]; 1xTMT2plex [K10]		1.49213e-06	0	1	1	3	Q12906	Interleukin enhancer-binding factor 3 OS=Homo sapiens GN=ILF3 PE=1 SV=3	Nucleus	transcription regulator	Q12906 [248-273]	0	3051.59		0.125651	0.100354	High	High	High	High	High	High	High	0	2.096e-07	5.72
[K].HGVYNPNKIFGVTTLDIVR.[A]	1xTMT2plex [K8]		0.00102704	0.000118436	1	1	2	P40926	#N/A	Cytoplasm	enzyme	P40926 [158-176]	0	2368.32		0.125651		Not Found	High	High	Not Found	High	High	High	0.0001407	0.0003157	3.7
[K].AIMTYVSSFYHAFSGAQKAETAANR.[I]	1xTMT2plex [K18]		1.55483e-08	0	2	2	2	P12814; O43707	#N/A			P12814 [237-261]; O43707 [256-280]	0	2946.46		0.124328	1.30922	Not Found	High	High	Not Found	High	High	High	0	1.348e-07	4.81
[R].VLECLASGIVMPDGSGIYDPCEKEATDAIGHLDR.[Q]	2xCarbamidomethyl [C4; C21]; 1xTMT2plex [K23]		8.54021e-09	0	1	1	2	Q12906	Interleukin enhancer-binding factor 3 OS=Homo sapiens GN=ILF3 PE=1 SV=3	Nucleus	transcription regulator	Q12906 [275-308]	0	3913.88		0.124328	0.129116	Not Found	High	High	Not Found	High	High	High	0	1.751e-09	6.26
[K].DKMMNGGHYTYSENR.[V]	1xTMT2plex [K2]		0.000205769	0.000118436	1	1	5	Q99497	Protein DJ-1 OS=Homo sapiens GN=PARK7 PE=1 SV=2	Nucleus	enzyme	Q99497 [131-145]	0	2027.91		0.123004	0.598439	High	High	High	High	High	High	High	0.0001407	5.204e-05	3.43
[R].MKENAEVGTTSNGYKAYDPETR.[S]	2xTMT2plex [K2; K15]		2.52287e-06	0	1	1	2	Q02487	Desmocollin-2 OS=Homo sapiens GN=DSC2 PE=1 SV=1	Plasma Membrane	other	Q02487 [480-501]	0	2911.44		0.123004	0.513231	High	High	Not Found	High	High	Not Found	High	0	3.753e-07	3.94
[R].NSTIPTKQTQIFTTYSDNQPGVLIQVYEGER.[A]	1xTMT2plex [K7]		1.03847e-06	0	1	2	4	P0DMV9	#N/A	Cytoplasm	enzyme	P0DMV9 [417-447]	0	3752.92		0.123004	0.101836	High	High	High	High	High	High	High	0	1.387e-07	4.8
[R].YLAEKYEWDVAEAR.[K]	1xTMT2plex [K5]		7.98227e-05	0.000118436	1	1	3	P13639	Elongation factor 2 OS=Homo sapiens GN=EEF2 PE=1 SV=4	Cytoplasm	translation regulator	P13639 [634-647]	0	1967.99		0.123004	0.09124	High	High	High	High	High	High	High	8.853e-05	1.8e-05	2.59
[R].LQLELSKVR.[E]	1xTMT2plex [K7]		0.0180664	0.000336685	1	1	3	P02545	Prelamin-A/C OS=Homo sapiens GN=LMNA PE=1 SV=1	Nucleus	other	P02545 [102-110]	0	1310.82		0.123004	0.0381291	High	High	High	High	High	High	High	0.0005429	0.01449	1.97
[K].GNDISSGTVLSDYVGSGPPKGTGLHR.[Y]	1xTMT2plex [K20]		1.71729e-06	0	1	1	3	P30086	#N/A	Cytoplasm	other	P30086 [94-119]	0	2796.44		0.123004	0.0232632	High	High	High	High	High	High	High	0	2.446e-07	4.05
[R].YDDMAAAMKNVTELNEPLSNEER.[N]	1xTMT2plex [K9]		8.1262e-10	0	1	1	6	P61981	14-3-3 protein gamma OS=Homo sapiens GN=YWHAG PE=1 SV=2	Cytoplasm	other	P61981 [20-42]	0	2865.35		0.120352	0.439467	High	High	High	High	High	High	High	0	2.757e-10	5.95
[R].HRPELIEYDKLR.[K]	1xTMT2plex [K10]		2.52287e-06	0	1	1	2	O43707	Alpha-actinin-4 OS=Homo sapiens GN=ACTN4 PE=1 SV=2	Cytoplasm	transcription regulator	O43707 [205-216]	0	1794.01		0.120352	0.111294	Not Found	High	High	Not Found	High	High	High	0	3.766e-07	4.35
[M].AAAAKPNNLSLVVHGPGDLR.[L]	1xAcetyl [N-Term]; 1xTMT2plex [K5]	Q00796 1xAcetyl [N-Term]	6.4e-09	0	1	1	2	Q00796	Sorbitol dehydrogenase OS=Homo sapiens GN=SORD PE=1 SV=4	Cytoplasm	enzyme	Q00796 [2-21]	0	2267.27	N Termini	0.119024	0.224403	High	High	Not Found	High	High	Not Found	High	0	4.637e-10	5.69
[R].KAGTQIENIDEDFR.[D]	1xTMT2plex [K1]		0.000121686	0.000118436	1	1	3	O43707	Alpha-actinin-4 OS=Homo sapiens GN=ACTN4 PE=1 SV=2	Cytoplasm	transcription regulator	O43707 [66-79]	0	1860.95		0.117695	0.150288	High	High	High	High	High	High	High	0.0001407	4.574e-05	3.42
[K].VATQEGKEITCR.[S]	1xCarbamidomethyl [C11]; 1xTMT2plex [K7]		0.00135157	0.000118436	1	1	3	O75223	#N/A	Cytoplasm	enzyme	O75223 [112-123]	0	1616.85		0.117695	0.103896	High	High	High	High	High	High	High	0.0001407	0.001889	2.81
[R].HPAENGKSNFLNCY.[V]	1xCarbamidomethyl [C13]; 1xTMT2plex [K7]		0.189603	0.00874484	1	1	2	P61769	Beta-2-microglobulin OS=Homo sapiens GN=B2M PE=1 SV=1	Plasma Membrane	transmembrane receptor	P61769 [33-46]	0	1875.89		0.117695	0.0806809	High	High	Not Found	High	High	Not Found	High	0.005636	0.1168	2.24
[R].AKQIVWNGPVGVFEWEAFAR.[G]	1xTMT2plex [K2]		9.14719e-10	0	1	1	7	P00558	#N/A	Cytoplasm	kinase	P00558 [331-350]	0	2529.35		0.117695	0.038992	High	High	High	High	High	High	High	0	2.411e-10	5.97
[K].DAGGKSWCPDCVQAEPVVR.[E]	2xCarbamidomethyl [C8; C11]; 1xTMT2plex [K5]		9.25496e-05	0.000118436	1	1	2	Q9BRA2	#N/A	Cytoplasm	enzyme	Q9BRA2 [36-54]	0	2356.13		0.116365	0.271015	Not Found	High	High	Not Found	High	High	High	8.853e-05	2.134e-05	4.89
[K].EKLIFPYVELDLHSYDLGIENR.[D]	1xTMT2plex [K2]		5.0138e-09	0	1	1	3	O75874	Isocitrate dehydrogenase [NADP] cytoplasmic OS=Homo sapiens GN=IDH1 PE=1 SV=2	Cytoplasm	enzyme	O75874 [28-49]	0	2888.53		0.116365	0.0227671	High	High	High	High	High	High	High	0	3.526e-10	4.82
[R].HRPELIDYGKLR.[K]	1xTMT2plex [K10]		1.20153e-05	0	1	1	3	P12814	Alpha-actinin-1 OS=Homo sapiens GN=ACTN1 PE=1 SV=2	Cytoplasm	transcription regulator	P12814 [186-197]	0	1721.99		0.1137	0.389157	High	High	High	High	High	High	High	8.853e-05	2.168e-05	3.86
[R].KGLKEGIPALDNFLDKL.[-]	3xTMT2plex [K1; K4; K16]		6.20733e-05	0	1	1	3	P13639	Elongation factor 2 OS=Homo sapiens GN=EEF2 PE=1 SV=4	Cytoplasm	translation regulator	P13639 [842-858]	0	2546.53		0.1137	0.346348	High	High	High	High	High	High	High	0.0001407	0.0008753	4.16
[R].KAFCSFQIYAVPWQGTM.[T]	1xCarbamidomethyl [C4]; 1xTMT2plex [K1]		5.12131e-05	0	1	1	3	P01034	Cystatin-C OS=Homo sapiens GN=CST3 PE=1 SV=1	Extracellular Space	other	P01034 [120-136]	0	2259.12		0.1137	0.252405	High	High	High	High	High	High	High	0.0001407	4.122e-05	4.83
[K].KSFLEDIR.[K]	1xTMT2plex [K1]		0.0436394	0.00113453	1	1	3	P52209	#N/A	Cytoplasm	enzyme	P52209 [317-324]	0	1232.71		0.112367	0.119652	High	High	High	High	High	High	High	0.001842	0.04551	2.23
[K].ALKVLDNYLTSPLPEEVDETSAEDEGVSQR.[K]	1xTMT2plex [K3]		2.14155e-09	0	1	1	2	O00299	#N/A	Nucleus	ion channel	O00299 [136-165]	0	3529.76		0.112367	0.119197	Not Found	High	High	Not Found	High	High	High	0	4.215e-10	6.82
[K].VDKGVVPLAGTDGETTTQGLDGLSER.[C]	1xTMT2plex [K3]		3.40186e-11	0	1	1	7	P09972	#N/A	Cytoplasm	enzyme	P09972 [109-134]	0	2840.47		0.112367	0.0551532	High	High	High	High	High	High	High	0	2.726e-11	6.67
[K].NIKIISKIENHEGVR.[R]	2xTMT2plex [K3; K7]		0.000571724	0.000118436	1	1	2	P14618	Pyruvate kinase PKM OS=Homo sapiens GN=PKM PE=1 SV=4	Cytoplasm	kinase	P14618 [264-278]	0	2200.31		0.112367	0.0292346	Not Found	High	High	Not Found	High	High	High	0.0001407	0.0001641	3.75
[K].TAFDEAIAELDTLSEESYKDSTLIMQLLR.[D]	1xTMT2plex [K19]		1.02965e-09	0	1	1	5	P63104	14-3-3 protein zeta/delta OS=Homo sapiens GN=YWHAZ PE=1 SV=1	Cytoplasm	enzyme	P63104 [194-222]	0	3527.79		0.112367	0.0243384	High	High	High	High	High	High	High	0	1.015e-08	4.77
[R].FSGWYDADLSPAGHEEAKR.[G]	1xTMT2plex [K18]		6.69045e-09	0	1	1	4	P18669	Phosphoglycerate mutase 1 OS=Homo sapiens GN=PGAM1 PE=1 SV=2	Cytoplasm	phosphatase	P18669 [22-40]	0	2361.13		0.111031	0.103994	High	High	High	High	High	High	High	0	6.042e-08	4.02
[R].SYDVPPPPMEPDHPFYSNISKDR.[R]	1xTMT2plex [K21]		1.46855e-09	0	1	2	3	P18669	Phosphoglycerate mutase 1 OS=Homo sapiens GN=PGAM1 PE=1 SV=2	Cytoplasm	phosphatase	P18669 [118-140]	0	2913.4		0.111031	0.0581929	High	High	High	High	High	High	High	0	8.909e-11	4.91
[R].LPKVIGNQSLVNELAFTAR.[K]	1xTMT2plex [K3]		3.81332e-09	0	1	1	2	Q13011	Delta(3,5)-Delta(2,4)-dienoyl-CoA isomerase, mitochondrial OS=Homo sapiens GN=ECH1 PE=1 SV=2	Cytoplasm	enzyme	Q13011 [212-230]	0	2295.33		0.109695	0.454869	Not Found	High	High	Not Found	High	High	High	0	2.597e-10	4.66
[R].DICNDVLSLLEKF.[L]	1xCarbamidomethyl [C3]; 1xTMT2plex [K12]		0.00492519	0.000118436	1	1	5	P63104	14-3-3 protein zeta/delta OS=Homo sapiens GN=YWHAZ PE=1 SV=1	Cytoplasm	enzyme	P63104 [92-104]	0	1790.94		0.109695	0.0757426	High	High	High	High	High	High	High	0.0001407	0.001831	2.32
[R].INKELSDLAR.[D]	1xTMT2plex [K3]		0.00230716	0.000118436	1	1	3	P61077	#N/A	Cytoplasm	enzyme	P61077 [6-15]	0	1383.8		0.108357	0.135435	High	High	High	High	High	High	High	0.0001407	0.001011	2.82
[K].KILATPPQEDAPSVDIANIR.[M]	1xTMT2plex [K1]		6.12216e-09	0	1	1	4	P29401	Transketolase OS=Homo sapiens GN=TKT PE=1 SV=3	Cytoplasm	enzyme	P29401 [283-302]	0	2373.32		0.108357	0.107946	High	High	High	High	High	High	High	0	4.424e-10	4.83
[R].DPQFQKLQQWYR.[E]	1xTMT2plex [K6]		0.00237677	0.000118436	1	1	3	P06744	#N/A	Extracellular Space	enzyme	P06744 [7-18]	0	1861.98		0.108357	0.0777276	High	High	High	High	High	High	High	0.0001407	0.0008083	3.29
[R].TPEAVQKLLEQGLR.[H]	1xTMT2plex [K7]		3.67903e-06	0	1	1	4	P49327	Fatty acid synthase OS=Homo sapiens GN=FASN PE=1 SV=3	Cytoplasm	enzyme	P49327 [430-443]	0	1807.05		0.107018	0.0703737	High	High	High	High	High	High	High	0.0001407	7.109e-05	4.16
[K].GFGYKGSCFHR.[I]	1xCarbamidomethyl [C8]; 1xTMT2plex [K5]		0.000960705	0.000118436	1	1	6	P62937	Peptidyl-prolyl cis-trans isomerase A OS=Homo sapiens GN=PPIA PE=1 SV=2	Cytoplasm	enzyme	P62937 [45-55]	0	1540.76		0.105678	0.0799756	High	High	High	High	High	High	High	0.0001407	0.0007679	2.81
[R].SKDGVCVR.[V]	1xCarbamidomethyl [C6]; 1xTMT2plex [K2]		0.0084757	0.000118436	1	1	2	P55786	#N/A	Cytoplasm	peptidase	P55786 [260-267]	0	1145.62		0.104337		Not Found	High	High	Not Found	High	High	High	0.0001407	0.003388	2.16
[K].VAAIEALNDGELQKAIDLFTDAIKLNPR.[L]	2xTMT2plex [K14; K24]		9.37199e-11	0	1	2	2	P50502	#N/A	Cytoplasm	other	P50502 [119-146]	0	3488.96		0.102994	0.0965398	High	High	Not Found	High	High	Not Found	High	0	4.079e-12	7.26
[K].LLIVSNPVDILTYVAWKISGFPKNR.[V]	2xTMT2plex [K17; K23]		9.17671e-08	0	1	1	2	P00338	#N/A	Cytoplasm	enzyme	P00338 [133-157]	0	3293.93		0.10165	0.927514	High	Not Found	High	High	Not Found	High	High	0	9.158e-09	4.97
[R].DAGEGLLAVQITDQEGK.[P]	1xTMT2plex [K17]		0.000249431	0.000118436	1	1	3	O75369	Filamin-B OS=Homo sapiens GN=FLNB PE=1 SV=2	Cytoplasm	other	O75369 [1546-1562]	0	1969.03		0.100305	0.103578	High	High	High	High	High	High	High	0.0001407	6.467e-05	2.57
[R].AMTKDNNLLGR.[F]	1xTMT2plex [K4]		0.00360393	0.000118436	1	3	3	P0DMV9	#N/A	Cytoplasm	enzyme	P0DMV9 [448-458]	0	1457.8		0.100305	0.0599603	High	High	High	High	High	High	High	0.0001407	0.00198	2.83
[R].YVWLVYEQDRPLKCDEPILSNR.[S]	1xCarbamidomethyl [C14]; 1xTMT2plex [K13]		1.50635e-07	0	1	1	6	P30086	#N/A	Cytoplasm	other	P30086 [120-141]	0	3018.56		0.100305	0.0504314	High	High	High	High	High	High	High	0	1.798e-07	5.41
[R].NQEQEKVER.[R]	1xTMT2plex [K6]		0.066837	0.00228313	1	2	3	B5ME19	#N/A	Other	other	B5ME19 [660-668]	0	1384.73		0.100305	0.023251	High	High	High	High	High	High	High	0.002702	0.06055	1.74
[R].YDDMAACMKSVTEQGAELSNEER.[N]	1xCarbamidomethyl [C7]; 1xTMT2plex [K9]		6.54361e-09	0	1	1	3	P63104	14-3-3 protein zeta/delta OS=Homo sapiens GN=YWHAZ PE=1 SV=1	Cytoplasm	enzyme	P63104 [19-41]	0	2859.27		0.0989585	0.0567939	High	High	High	High	High	High	High	0	1.887e-09	5.47
[R].KQNDVFGEAEQ.[-]	1xTMT2plex [K1]		0.156387	0.00649933	1	1	3	P31150	#N/A	Cytoplasm	other	P31150 [437-447]	0	1489.74		0.0976108	0.257483	High	High	High	High	High	High	High	0.006441	0.1283	3.15
[R].IVGGWECEKH.[S]	1xCarbamidomethyl [C7]; 1xTMT2plex [K9]		0.000620287	0.000118436	2	2	3	P20151; P07288	#N/A			P20151 [25-34]; P07288 [25-34]	0	1439.72		0.0976108	0.140093	High	High	High	High	High	High	High	0.0001407	0.0003922	2.79
[K].LSSAMSAAKAICDHVR.[D]	1xCarbamidomethyl [C12]; 1xTMT2plex [K9]		0.000191092	0.000118436	1	1	3	P40925	#N/A	Cytoplasm	enzyme	P40925 [240-255]	0	1942.01		0.0962619	0.0768979	High	High	High	High	High	High	High	0.0001407	4.802e-05	3.79
[K].KACGNFGIPCELR.[V]	2xCarbamidomethyl [C3; C10]; 1xTMT2plex [K1]		4.35219e-05	0	1	1	3	P22234	Multifunctional protein ADE2 OS=Homo sapiens GN=PAICS PE=1 SV=3	Cytoplasm	enzyme	P22234 [286-298]	0	1746.89		0.0949116	0.0672185	High	High	High	High	High	High	High	8.853e-05	2.931e-05	3.7
[R].GPFELEAFYSDPQGVPYPEAKIGR.[F]	1xTMT2plex [K21]		0.0207913	0.000336685	1	1	2	Q92598	#N/A	Cytoplasm	other	Q92598 [438-461]	0	2892.46		0.0935602	0.0389405	High	Not Found	High	High	Not Found	High	High	0.0002639	0.009309	3.31
[R].VAAGVLCELAQDKEAAEAIEAEGATAPLTELLHSR.[N]	1xCarbamidomethyl [C7]; 1xTMT2plex [K13]		3.64778e-09	0	1	1	2	P35222	Catenin beta-1 OS=Homo sapiens GN=CTNNB1 PE=1 SV=1	Nucleus	transcription regulator	P35222 [613-647]	0	3859		0.0922074	0.0461367	Not Found	High	High	Not Found	High	High	High	0	1.337e-09	6.37
[R].IGDQEFDSLPALLEFYKIHYLDTTTLIEPVSR.[S]	1xTMT2plex [K17]		5.1536e-08	0	1	1	3	P46108	#N/A	Cytoplasm	other	P46108 [89-120]	0	3949.07		0.0908534	0.16748	High	Not Found	High	High	Not Found	High	High	0	1.452e-07	5.69
[K].FFVGGNWKMNGR.[K]	1xTMT2plex [K8]		0.000663078	0.000118436	1	1	3	P60174	Triosephosphate isomerase OS=Homo sapiens GN=TPI1 PE=1 SV=3	Cytoplasm	enzyme	P60174 [44-55]	0	1637.85		0.0908534	0.0797684	High	High	High	High	High	High	High	0.0001407	0.0001937	2.63
[K].DYPLIPVGKLVLNR.[N]	1xTMT2plex [K9]		0.000383218	0.000118436	1	1	3	P04040	#N/A	Cytoplasm	enzyme	P04040 [307-320]	0	1822.1		0.0908534	0.0352346	High	High	High	High	High	High	High	0.0001407	0.000105	2.37
[K].YGTPQKLVESECLQANLVEMLFSED.[-]	1xCarbamidomethyl [C12]; 1xTMT2plex [K6]		9.09008e-07	0	1	1	2	Q9BRA2	#N/A	Cytoplasm	enzyme	Q9BRA2 [99-123]	0	3125.53		0.0894982	0.206579	High	High	Not Found	High	High	Not Found	High	0	1.199e-07	5.4
[K].ELQAAGKSPEDLER.[L]	1xTMT2plex [K7]		0.000683035	0.000118436	1	1	3	P06744	#N/A	Extracellular Space	enzyme	P06744 [448-461]	0	1767.93		0.0894982	0.133649	High	High	High	High	High	High	High	0.0001407	0.0002004	2.91
[K].EGIPALDNFLDKL.[-]	1xTMT2plex [K12]		0.00319972	0.000118436	1	1	6	P13639	Elongation factor 2 OS=Homo sapiens GN=EEF2 PE=1 SV=4	Cytoplasm	translation regulator	P13639 [846-858]	0	1669.92		0.0894982	0.0485657	High	High	High	High	High	High	High	0.0001407	0.0016	3.53
[-].MDLGAITKY.[S]	1xAcetyl [N-Term]; 1xTMT2plex [K8]	O95394 1xAcetyl [N-Term]	0.0913603	0.00330385	1	1	2	O95394	Phosphoacetylglucosamine mutase OS=Homo sapiens GN=PGM3 PE=1 SV=1	Cytoplasm	enzyme	O95394 [1-9]	0	1278.68	N Termini	0.0894982		Not Found	High	High	Not Found	High	High	High	0.002454	0.05548	2.09
[K].DINAYNCEEPTEKLPFPIIDDR.[N]	1xCarbamidomethyl [C7]; 1xTMT2plex [K13]		1.28962e-07	0	1	1	5	P30041	Peroxiredoxin-6 OS=Homo sapiens GN=PRDX6 PE=1 SV=3	Cytoplasm	enzyme	P30041 [85-106]	0	2874.41		0.0881416	0.34821	High	High	High	High	High	High	High	0	1.347e-08	4.09
[K].VVVITKHNDDEQYAWESSAGGSFTVR.[A]	1xTMT2plex [K6]		1.82579e-07	0	1	1	3	P08238	Heat shock protein HSP 90-beta OS=Homo sapiens GN=HSP90AB1 PE=1 SV=4	Cytoplasm	enzyme	P08238 [143-168]	0	3120.55		0.0881416	0.151015	High	High	High	High	High	High	High	0	1.975e-08	5.6
[K].NPVMELNEKR.[R]	1xTMT2plex [K9]		0.00166389	0.000118436	1	2	2	Q12906	Interleukin enhancer-binding factor 3 OS=Homo sapiens GN=ILF3 PE=1 SV=3	Nucleus	transcription regulator	Q12906 [527-536]	0	1454.79		0.0881416	0.0936722	Not Found	High	High	Not Found	High	High	High	0.0001407	0.0005413	2.18
[K].HEEEEAKAER.[E]	1xTMT2plex [K7]		0.00153338	0.000118436	1	1	2	P25789	Proteasome subunit alpha type-4 OS=Homo sapiens GN=PSMA4 PE=1 SV=1	Cytoplasm	peptidase	P25789 [240-249]	0	1452.72		0.0881416	0.0517907	Not Found	High	High	Not Found	High	High	High	0.0001407	0.0004954	2.66
[R].TMPVEQVFAKNFR.[V]	1xTMT2plex [K10]		4.72111e-05	0	1	1	2	P10586	Receptor-type tyrosine-protein phosphatase F OS=Homo sapiens GN=PTPRF PE=1 SV=2	Plasma Membrane	phosphatase	P10586 [1007-1019]	0	1791.97		0.0881416	0.047899	Not Found	High	High	Not Found	High	High	High	0.0001407	0.0009431	2.6
[K].FQEEAKNR.[D]	1xTMT2plex [K6]		0.108068	0.00440849	1	2	2	P26639	#N/A	Nucleus	enzyme	P26639 [314-321]	0	1246.66		0.0881416	0.0396516	High	Not Found	High	High	Not Found	High	High	0.004185	0.09191	1.54
[R].TEMDWVLKH.[S]	1xTMT2plex [K8]		0.00611071	0.000118436	1	1	2	P52597	Heterogeneous nuclear ribonucleoprotein F OS=Homo sapiens GN=HNRNPF PE=1 SV=3	Nucleus	other	P52597 [91-99]	0	1383.72		0.0867838	0.115417	High	High	Not Found	High	High	Not Found	High	0.0001407	0.002339	1.98
[R].VTEAEIVPMGKNSHCVR.[F]	1xCarbamidomethyl [C15]; 1xTMT2plex [K11]		0.00267688	0.000118436	1	1	2	O75369	Filamin-B OS=Homo sapiens GN=FLNB PE=1 SV=2	Cytoplasm	other	O75369 [2140-2156]	0	2152.11		0.0867838	0.100884	Not Found	High	High	Not Found	High	High	High	0.0001407	0.0009281	2.37
[K].TGISDVFAKNDLAVVDVR.[I]	1xTMT2plex [K9]		1.68311e-07	0	1	1	5	P19338	Nucleolin OS=Homo sapiens GN=NCL PE=1 SV=3	Nucleus	other	P19338 [325-342]	0	2144.18		0.0854247	0.13646	High	High	High	High	High	High	High	0	1.81e-08	4.29
[K].VKVFGPGVER.[S]	1xTMT2plex [K2]		0.00101191	0.000118436	1	1	3	O75369	Filamin-B OS=Homo sapiens GN=FLNB PE=1 SV=2	Cytoplasm	other	O75369 [745-754]	0	1312.78		0.0854247	0.0856869	High	High	High	High	High	High	High	0.0001407	0.0005237	2.73
[K].AAQEEYVKR.[A]	1xTMT2plex [K8]		0.00234171	0.000118436	1	1	3	P04075	Fructose-bisphosphate aldolase A OS=Homo sapiens GN=ALDOA PE=1 SV=2	Cytoplasm	enzyme	P04075 [323-331]	0	1318.72		0.0840643	0.0489849	High	High	High	High	High	High	High	0.0001407	0.001938	2.53
[R].ALDFAVGEYNKASNDMYHSR.[A]	1xOxidation [M16]; 1xTMT2plex [K11]		2.07711e-05	0	1	1	3	P01034	Cystatin-C OS=Homo sapiens GN=CST3 PE=1 SV=1	Extracellular Space	other	P01034 [52-71]	0	2529.19		0.0840643	0.0402242	High	High	High	High	High	High	High	0	4.254e-06	2.64
[K].WGDAGAEYVVESTGVFTTMEKAGAHLQGGAKR.[V]	2xTMT2plex [K21; K31]		4.94488e-13	0	1	1	5	P04406	Glyceraldehyde-3-phosphate dehydrogenase OS=Homo sapiens GN=GAPDH PE=1 SV=3	Cytoplasm	enzyme	P04406 [87-118]	0	3773.92		0.0840643	0.0175022	High	High	High	High	High	High	High	0	1.142e-14	8.86
[K].AMKEYEEEER.[K]	1xTMT2plex [K3]		0.00254118	0.000118436	1	1	2	Q16543	#N/A	Cytoplasm	kinase	Q16543 [274-283]	0	1538.72		0.0840643		High	Not Found	High	High	Not Found	High	High	0.0001407	0.002475	1.89
[R].VTSAHKGPDETLR.[I]	1xTMT2plex [K6]		0.000146407	0.000118436	1	1	3	P22234	Multifunctional protein ADE2 OS=Homo sapiens GN=PAICS PE=1 SV=3	Cytoplasm	enzyme	P22234 [299-311]	0	1635.89		0.0827026	0.114891	High	High	High	High	High	High	High	0.0001407	0.0001118	2.97
[R].EEMEKVLAGETLSVNDPPDVLDR.[Q]	1xTMT2plex [K5]		1.95964e-09	0	1	1	2	Q12906	Interleukin enhancer-binding factor 3 OS=Homo sapiens GN=ILF3 PE=1 SV=3	Nucleus	transcription regulator	Q12906 [178-200]	0	2781.41		0.0827026	0.0957297	High	High	Not Found	High	High	Not Found	High	0	1.226e-10	5.8
[K].GAGHPCYLDKPEEWHTGLLDFLQGLQ.[-]	1xCarbamidomethyl [C6]; 1xTMT2plex [K10]		0.0302734	0.000758512	1	1	2	Q96IU4	#N/A	Cytoplasm	enzyme	Q96IU4 [185-210]	0	3206.58		0.0827026	0.0538	Not Found	High	High	Not Found	High	High	High	0.003253	0.07439	2.99
[R].EKLGFFH.[-]	1xTMT2plex [K2]		0.13382	0.00535478	1	1	2	P60983	#N/A	Cytoplasm	growth factor	P60983 [136-142]	0	1102.61		0.0827026	0.0268841	Not Found	High	High	Not Found	High	High	High	0.003495	0.07801	1.54
[K].FVSISDLLVPKDLGTESQIFISR.[T]	1xTMT2plex [K11]		2.06379e-09	0	1	1	3	P50395	#N/A	Cytoplasm	other	P50395 [380-402]	0	2789.55		0.0827026	0.0258515	High	High	High	High	High	High	High	0	1.306e-10	4.82
[K].FEEHVQSVDIAAFNKI.[-]	1xTMT2plex [K15]		0.00275767	0.000118436	1	1	3	P29692	Elongation factor 1-delta OS=Homo sapiens GN=EEF1D PE=1 SV=5	Cytoplasm	translation regulator	P29692 [266-281]	0	2072.09		0.0813396	0.549097	High	High	High	High	High	High	High	0.0001407	0.003653	3.87
[K].SQFEAQKIWYEHR.[L]	1xTMT2plex [K7]		0.000428248	0.000118436	1	1	4	O75874	Isocitrate dehydrogenase [NADP] cytoplasmic OS=Homo sapiens GN=IDH1 PE=1 SV=2	Cytoplasm	enzyme	O75874 [237-249]	0	1947		0.0813396	0.0702715	High	High	High	High	High	High	High	0.0001407	0.0001185	3.17
[R].KLVIPSELGYGER.[G]	1xTMT2plex [K1]		0.001382	0.000118436	1	1	2	P26885	#N/A	Cytoplasm	enzyme	P26885 [103-115]	0	1685.97		0.0813396	0.0290035	High	High	Not Found	High	High	Not Found	High	0.0001407	0.0004401	2.24
[R].NLLSVAYKN.[V]	1xTMT2plex [K8]		0.101495	0.00404207	6	7	3	P63104; P31946; Q04917; P61981; P27348; P62258	#N/A			P63104 [42-50]; P31946 [44-52]; Q04917 [43-51]; P61981 [43-51]; P27348 [42-50]; P62258 [43-51]	0	1246.72		0.0813396	0.0256218	High	High	High	High	High	High	High	0.004185	0.09222	1.77
[R].HEIVQTLSLKDGLIPLEIR.[F]	1xTMT2plex [K10]		3.24062e-09	0	1	1	5	Q13228	Selenium-binding protein 1 OS=Homo sapiens GN=SELENBP1 PE=1 SV=2	Cytoplasm	other	Q13228 [236-254]	0	2399.41		0.0799754	0.0215037	High	High	High	High	High	High	High	0	5.913e-09	4.77
[K].KIQQNTFTR.[W]	1xTMT2plex [K1]		0.0296136	0.000651213	2	3	3	P21333; O75369	#N/A			P21333 [43-51]; O75369 [16-24]	0	1360.78		0.0786098	0.275088	High	High	High	High	High	High	High	0.0004254	0.01386	2.49
[R].TPKIVSGKDYNVTAN.[S]	2xTMT2plex [K3; K8]		0.00376836	0.000118436	1	1	3	P00338	#N/A	Cytoplasm	enzyme	P00338 [74-88]	0	2057.16		0.0786098	0.229421	High	High	High	High	High	High	High	0.0001407	0.002603	3.23
[R].GLVVTDLKAESVVLEHR.[S]	1xTMT2plex [K8]		9.05185e-05	0.000118436	1	1	3	Q9BWS9	#N/A	Extracellular Space	other	Q9BWS9 [49-65]	0	2090.2		0.0786098	0.0254115	High	High	High	High	High	High	High	0.0001407	0.0001139	3.27
[K].GKVLIDIR.[E]	1xTMT2plex [K2]		0.0939665	0.00330385	1	1	2	P53999	Activated RNA polymerase II transcriptional coactivator p15 OS=Homo sapiens GN=SUB1 PE=1 SV=3	Nucleus	transcription regulator	P53999 [79-86]	0	1138.74		0.077243	0.0405194	High	Not Found	High	High	Not Found	High	High	0.002051	0.05177	1.81
[K].MKGDYYR.[Y]	1xTMT2plex [K2]		0.0483139	0.00123419	3	4	2	P63104; Q04917; P61981	#N/A			P63104 [121-127]; Q04917 [126-132]; P61981 [126-132]	0	1157.59		0.077243	0.0302564	High	Not Found	High	High	Not Found	High	High	0.0008075	0.02426	1.89
[R].TDNSESCVHGKHDSSWVEELLMLHR.[A]	1xCarbamidomethyl [C7]; 1xTMT2plex [K11]		0.00322359	0.000118436	1	1	2	P22413	#N/A	Plasma Membrane	enzyme	P22413 [862-886]	0	3191.51		0.077243		High	High	Not Found	High	High	Not Found	High	0.0001407	0.001144	3.11
[M].SESLVVCDVAEDLVEKLR.[K]	1xAcetyl [N-Term]; 1xCarbamidomethyl [C7]; 1xTMT2plex [K16]	P60983 1xAcetyl [N-Term]	5.29129e-10	0	1	1	3	P60983	Glia maturation factor beta	Cytoplasm	growth factor	P60983 [2-19]	0	2328.22	N Termini	0.077243	0.0861023	High	High	High	High	High	High	High	0	2.839e-11	5.07
[K].KCYEMASHLR.[R]	1xCarbamidomethyl [C2]; 1xTMT2plex [K1]		0.000337887	0.000118436	1	1	6	P07737	Profilin-1 OS=Homo sapiens GN=PFN1 PE=1 SV=2	Cytoplasm	other	P07737 [127-136]	0	1519.76		0.0758749	0.044668	High	High	High	High	High	High	High	0.0001407	0.0001155	2.89
[K].ILGQKSTDR.[V]	1xTMT2plex [K5]		0.19085	0.00882934	1	1	3	P09622	#N/A	Cytoplasm	enzyme	P09622 [441-449]	0	1242.72		0.0745054	0.0470948	High	High	High	High	High	High	High	0.005703	0.1175	1.61
[R].ALEHFTDLYDIKR.[A]	1xTMT2plex [K12]		0.00010114	0.000118436	1	1	3	Q00610	#N/A	Plasma Membrane	other	Q00610 [626-638]	0	1845.99		0.0745054	0.0101939	High	High	High	High	High	High	High	8.853e-05	2.363e-05	2.91
[K].HVVFGKVLEGMEVVR.[K]	1xTMT2plex [K6]		0.000276667	0.000118436	1	1	5	P23284	Peptidyl-prolyl cis-trans isomerase B OS=Homo sapiens GN=PPIB PE=1 SV=2	Cytoplasm	enzyme	P23284 [166-180]	0	1924.09		0.0731347	0.0590288	High	High	High	High	High	High	High	0.0001407	7.291e-05	3.78
[K].KGQAVDYEGSR.[T]	1xTMT2plex [K1]		0.00310596	0.000118436	1	1	3	P13667	Protein disulfide-isomerase A4 OS=Homo sapiens GN=PDIA4 PE=1 SV=2	Cytoplasm	enzyme	P13667 [145-155]	0	1434.74		0.0731347		High	High	High	High	High	High	High	0.0001407	0.003196	3.2
[K].KTLQALEFHTVPFQLLAR.[Y]	1xTMT2plex [K1]		9.69556e-06	0	1	1	3	Q08380	Galectin-3-binding protein OS=Homo sapiens GN=LGALS3BP PE=1 SV=1	Plasma Membrane	transmembrane receptor	Q08380 [376-393]	0	2337.35		0.0731347		High	High	High	High	High	High	High	0	1.705e-06	4.35
[R].LQQLKEFR.[S]	1xTMT2plex [K5]		0.0131368	0.000231517	1	1	3	P26639	#N/A	Nucleus	enzyme	P26639 [708-715]	0	1286.77		0.0717627	0.120211	High	High	High	High	High	High	High	0.0001853	0.005563	2.07
[K].YMNSGPVVAMVWEGLNVVKTGR.[V]	1xTMT2plex [K19]		6.18051e-10	0	1	2	6	P22392	#N/A	Nucleus	kinase	P22392 [67-88]	0	2632.38		0.0717627	0.00785403	High	High	High	High	High	High	High	0	1.612e-10	6.65
[R].KELQAAGKSPEDLER.[L]	2xTMT2plex [K1; K8]		1.54511e-05	0	1	1	3	P06744	#N/A	Extracellular Space	enzyme	P06744 [447-461]	0	2121.18		0.0717627	0.00751493	High	High	High	High	High	High	High	0.0001407	5.21e-05	3.6
[K].KLKLSILYPATTGR.[N]	2xTMT2plex [K1; K3]		0.000297926	0.000118436	1	1	2	P30041	Peroxiredoxin-6 OS=Homo sapiens GN=PRDX6 PE=1 SV=3	Cytoplasm	enzyme	P30041 [142-155]	0	2011.26		0.0703893	0.0792041	High	High	Not Found	High	High	Not Found	High	0.0001407	7.874e-05	3.42
[S].LHSIGKIGGAQNR.[S]	1xTMT2plex [K6]		0.00947529	0.000118436	1	1	2	P14174	Macrophage migration inhibitory factor OS=Homo sapiens GN=MIF PE=1 SV=4	Extracellular Space	cytokine	P14174 [62-74]	0	1575.92		0.0703893	0.059435	Not Found	High	High	Not Found	High	High	High	0.001475	0.03691	2.83
[P].TETQELVQQVLSLATQDSDNPDLR.[D]	1xTMT2plex [N-Term]		6.12216e-09	0	1	1	2	Q10567	AP-1 complex subunit beta-1	Cytoplasm	transporter	Q10567 [497-520]	0	2925.49	N Termini	0.0690147	0.0992211	Not Found	High	High	Not Found	High	High	High	0	1e-08	4.59
[R].TAKLIVAGLPR.[F]	1xTMT2plex [K3]		0.00119135	0.000118436	1	1	3	Q92859	Neogenin OS=Homo sapiens GN=NEO1 PE=1 SV=2	Plasma Membrane	transcription regulator	Q92859 [143-153]	0	1363.89		0.0676387	0.0463766	High	High	High	High	High	High	High	0.0001407	0.0005536	3.08
[R].DVYKKFDLGQDVIDFTGH.[A]	2xTMT2plex [K4; K5]		0.000247591	0.000118436	1	1	3	P50395	#N/A	Cytoplasm	other	P50395 [170-187]	0	2547.34		0.0676387	0.0435719	High	High	High	High	High	High	High	0.0001407	6.438e-05	3.32
[R].NPKPQVINIIDADLPPNTSPF.[T]	1xTMT2plex [K3]		0.00385337	0.000118436	1	1	3	P12830	Cadherin-1 OS=Homo sapiens GN=CDH1 PE=1 SV=3	Plasma Membrane	other	P12830 [606-626]	0	2515.36		0.0662614	0.0738034	High	High	High	High	High	High	High	0.0001407	0.001391	3.61
[R].SHSAHFFEFLTKELALGQDR.[IF]	1xTMT2plex [K12]		1.5352e-09	0	1	2	7	A6NHG4	D-dopachrome decarboxylase-like protein OS=Homo sapiens GN=DDTL PE=2 SV=1	Cytoplasm	other	A6NHG4 [76-95]	0	2558.32		0.0662614	0.0698132	High	High	High	High	High	High	High	0	9.387e-11	6.33
[K].DVLFLKDCVGPEVEKACANPAAGSVILLENLR.[F]	2xCarbamidomethyl [C8; C17]; 2xTMT2plex [K6; K15]		1.74819e-11	0	1	1	3	P00558	#N/A	Cytoplasm	kinase	P00558 [92-123]	0	3948.12		0.0662614	0.0578027	High	High	High	High	High	High	High	0	2.446e-09	6.1
[R].YGINTTDIFQTVDLWEGKNMACVQR.[T]	1xCarbamidomethyl [C22]; 1xTMT2plex [K18]		1.82372e-10	0	1	1	5	P37802	#N/A	Cytoplasm	other	P37802 [103-127]	0	3184.56		0.0662614	0.0443142	High	High	High	High	High	High	High	0	3.177e-10	5.7
[K].EGVFAKEVR.[T]	1xTMT2plex [K6]		0.0973219	0.00386994	1	1	3	P49327	Fatty acid synthase OS=Homo sapiens GN=FASN PE=1 SV=3	Cytoplasm	enzyme	P49327 [668-676]	0	1259.72		0.0662614	0.0355634	High	High	High	High	High	High	High	0.002308	0.05398	1.84
[R].FQKTLYVEEVVPNVIEPSFGLGR.[I]	1xTMT2plex [K3]		1.5864e-07	0	1	1	4	P41250	Glycine--tRNA ligase OS=Homo sapiens GN=GARS PE=1 SV=3	Cytoplasm	enzyme	P41250 [561-583]	0	2846.55		0.0662614	0.0353833	High	High	High	High	High	High	High	0	1.691e-08	5.9
[K].LAPEFAKR.[N]	1xTMT2plex [K7]		0.0283359	0.000651213	1	1	3	P30041	Peroxiredoxin-6 OS=Homo sapiens GN=PRDX6 PE=1 SV=3	Cytoplasm	enzyme	P30041 [57-64]	0	1156.69		0.0662614	0.0250608	High	High	High	High	High	High	High	0.0004254	0.01371	1.89
[R].SKLILFPR.[K]	1xTMT2plex [K2]		0.104369	0.00404207	1	1	3	P26373	#N/A	Nucleus	other	P26373 [122-129]	0	1198.78		0.0648829	0.108916	High	High	High	High	High	High	High	0.002916	0.06402	2.05
[K].QLKDSEER.[A]	1xTMT2plex [K3]		0.0239213	0.00055018	1	1	3	P48637	Glutathione synthetase OS=Homo sapiens GN=GSS PE=1 SV=1	Cytoplasm	enzyme	P48637 [385-392]	0	1229.66		0.0648829		High	High	High	High	High	High	High	0.003634	0.08243	1.99
[K].NKTWKFVEGLPINDFSR.[E]	2xTMT2plex [K2; K5]		2.37791e-06	0	1	1	2	P40925	#N/A	Cytoplasm	enzyme	P40925 [294-310]	0	2501.38		0.0635029	0.309557	Not Found	High	High	Not Found	High	High	High	0	4.643e-06	4.16
[R].YKSQDPR.[N]	1xTMT2plex [K2]		0.197191	0.00924653	1	1	2	P29401	Transketolase OS=Homo sapiens GN=TKT PE=1 SV=3	Cytoplasm	enzyme	P29401 [58-64]	0	1118.6		0.0621217		Not Found	High	High	Not Found	High	High	High	0.006107	0.122	1.46
[R].YKKLTDPTGWVTIDENTGSIKVFR.[S]	3xTMT2plex [K2; K3; K21]		6.20045e-08	0	1	1	3	Q02487	Desmocollin-2 OS=Homo sapiens GN=DSC2 PE=1 SV=1	Plasma Membrane	other	Q02487 [508-531]	0	3443.93		0.0607392	0.0688707	High	High	High	High	High	High	High	0	5.923e-09	3.45
[R].NKDPQEILLNEAFVVPY.[G]	1xTMT2plex [K2]		4.82705e-05	0	1	1	3	P06276	Cholinesterase OS=Homo sapiens GN=BCHE PE=1 SV=1	Plasma Membrane	enzyme	P06276 [294-310]	0	2214.19		0.0607392	0.0530526	High	High	High	High	High	High	High	0.0001407	5.424e-05	4.54
[R].IDKAYPTVCGH.[T]	1xCarbamidomethyl [C9]; 1xTMT2plex [K3]		0.0144665	0.000231517	1	1	2	Q9BR76	#N/A	Cytoplasm	other	Q9BR76 [71-81]	0	1485.76		0.0607392	0.0341226	High	High	Not Found	High	High	Not Found	High	0.0003447	0.01126	2.66
[K].AVGKVIPELNGKLTGMAFR.[V]	2xTMT2plex [K4; K12]		3.42712e-11	0	1	1	3	P04406	Glyceraldehyde-3-phosphate dehydrogenase OS=Homo sapiens GN=GAPDH PE=1 SV=3	Cytoplasm	enzyme	P04406 [216-234]	0	2451.44		0.0607392	0.0158212	Not Found	High	High	Not Found	High	High	High	0	1.321e-12	4.58
[R].VPFKQGMEYYR.[A]	1xTMT2plex [K4]		0.00277824	0.000118436	1	1	3	P13798	Acylamino-acid-releasing enzyme OS=Homo sapiens GN=APEH PE=1 SV=4	Cytoplasm	peptidase	P13798 [678-688]	0	1642.85		0.0607392	0.00983186	High	High	High	High	High	High	High	0.0001407	0.0009637	2.26
[K].VILHLKEDQTEYLEER.[RW]	1xTMT2plex [K6]		3.54545e-06	0	2	4	5	P07900; P08238	#N/A			P07900 [186-201]; P08238 [181-196]	0	2240.2		0.0607392	0.00124313	High	High	High	High	High	High	High	0	9.42e-07	3.98
[K].VCNPIITKLYQSAGGMPGGMPGGFPGGGAPPSGGASSGPTIEEVD.[-]	1xCarbamidomethyl [C2]; 1xTMT2plex [K8]		0.0273127	0.000651213	1	1	6	P11142	Heat shock cognate 71 kDa protein OS=Homo sapiens GN=HSPA8 PE=1 SV=1	Cytoplasm	enzyme	P11142 [602-646]	0	4497.16		0.0593553	0.0370629	High	High	High	High	High	High	High	0.008172	0.1707	3.6
[R].ELLAVPDNYKVIFLQGGGCGQFSAVPLN.[L]	1xCarbamidomethyl [C19]; 1xTMT2plex [K10]		0.167213	0.00746481	1	1	2	Q9Y617	#N/A	Cytoplasm	enzyme	Q9Y617 [62-89]	0	3231.7		0.0593553	0.0358803	Not Found	High	High	Not Found	High	High	High	0.004912	0.1008	1.8
[K].HRENKVFMR.[K]	1xTMT2plex [K5]		0.0913603	0.00330385	1	1	2	O14786	Neuropilin-1 OS=Homo sapiens GN=NRP1 PE=1 SV=3	Plasma Membrane	transmembrane receptor	O14786 [505-513]	1	1441.79		0.0593553	0.0224041	Not Found	High	High	Not Found	High	High	High	0.002016	0.05009	2.89
[M].AVSTGVKVPR.[N]	1xAcetyl [N-Term]; 1xTMT2plex [K7]	Q15819 1xAcetyl [N-Term]	0.000668012	0.000118436	1	1	3	Q15819	Ubiquitin-conjugating enzyme E2 variant 2 OS=Homo sapiens GN=UBE2V2 PE=1 SV=4	Cytoplasm	enzyme	Q15819 [2-11]	0	1280.78	N Termini	0.0593553	0.0204206	High	High	High	High	High	High	High	0.0001407	0.0002504	2.43
[R].SGAPAAESKEIVR.[G]	1xTMT2plex [K9]		0.000149693	0.000118436	1	1	3	Q9NRX4	#N/A	Cytoplasm	phosphatase	Q9NRX4 [33-45]	0	1539.86		0.0593553	0.0101308	High	High	High	High	High	High	High	8.853e-05	3.653e-05	3.08
[K].KILDSVGIEADDDR.[L]	1xTMT2plex [K1]		1.70107e-05	0	1	1	3	P05387	#N/A	Cytoplasm	other	P05387 [25-38]	0	1770.93		0.0579701	0.0884756	High	High	High	High	High	High	High	0	3.186e-06	3.55
[R].DAKGISQEQMQEFR.[A]	1xTMT2plex [K3]		0.000184151	0.000118436	1	1	3	O43707	Alpha-actinin-4 OS=Homo sapiens GN=ACTN4 PE=1 SV=2	Cytoplasm	transcription regulator	O43707 [758-771]	0	1891.94		0.0565835	0.153722	High	High	High	High	High	High	High	0.0001407	0.0001178	3.33
[R].KALDIAENEMPGLMR.[M]	1xTMT2plex [K1]		3.39153e-06	0	1	1	3	P23526	#N/A	Cytoplasm	enzyme	P23526 [20-34]	0	1913.01		0.0565835	0.105921	High	High	High	High	High	High	High	0	5.508e-07	4.67
[K].DYNVTANSKLVIITAGAR.[Q]	1xTMT2plex [K9]		7.25045e-05	0.000118436	1	1	3	P00338	#N/A	Cytoplasm	enzyme	P00338 [82-99]	0	2131.2		0.0565835	0.0445847	High	High	High	High	High	High	High	8.853e-05	1.897e-05	3.78
[R].VPAGLEKR.[L]	1xTMT2plex [K7]		0.0283359	0.000651213	1	2	2	A6NHG4	D-dopachrome decarboxylase-like protein OS=Homo sapiens GN=DDTL PE=2 SV=1	Cytoplasm	other	A6NHG4 [15-22]	0	1094.68		0.0551957	0.0254836	High	High	Not Found	High	High	Not Found	High	0.0004254	0.01322	1.51
[R].YTASGVHKGATYVFR.[L]	1xTMT2plex [K8]		0.00327189	0.000118436	1	1	2	Q13332	Receptor-type tyrosine-protein phosphatase S OS=Homo sapiens GN=PTPRS PE=1 SV=3	Plasma Membrane	phosphatase	Q13332 [890-904]	0	1882.01		0.0551957	0.0134563	Not Found	High	High	Not Found	High	High	High	0.0001407	0.001158	3.18
[K].KMNLGVGAYR.[D]	1xTMT2plex [K1]		0.0103589	0.000118436	1	1	2	P00505	Aspartate aminotransferase, mitochondrial OS=Homo sapiens GN=GOT2 PE=1 SV=3	Cytoplasm	enzyme	P00505 [59-68]	0	1333.75		0.0551957		Not Found	High	High	Not Found	High	High	High	0.0001407	0.004231	2.62
[R].IKLYSESLAR.[Y]	1xTMT2plex [K2]		0.00693419	0.000118436	2	2	4	P31150; P50395	#N/A			P31150 [209-218]; P50395 [209-218]	0	1404.83		0.0538064	0.0271003	High	High	High	High	High	High	High	0.0001407	0.002693	2.26
[R].VEKVGQVIR.[V]	1xTMT2plex [K3]		0.0043081	0.000118436	1	1	3	P50395	#N/A	Cytoplasm	other	P50395 [291-299]	0	1252.78		0.0524159	0.0219234	High	High	High	High	High	High	High	0.0001407	0.001584	2.71
[R].HVFGESDELIGQKVAHALAEGLGVIAC.[I]	1xCarbamidomethyl [C27]; 1xTMT2plex [K13]		2.20374e-05	0	1	1	4	P60174	Triosephosphate isomerase OS=Homo sapiens GN=TPI1 PE=1 SV=3	Cytoplasm	enzyme	P60174 [138-164]	0	3045.59		0.051024	0.144277	High	High	High	High	High	High	High	0.0001407	5.491e-05	4.26
[F].SGALELKLQELSAEER.[Q]	1xTMT2plex [K7]		2.4083e-05	0	1	1	3	Q9NTK5	#N/A	Cytoplasm	enzyme	Q9NTK5 [264-279]	0	1998.09		0.051024	0.0167097	High	High	High	High	High	High	High	0	4.731e-06	4.22
[R].KDPELWGSVLLESNPYR.[R]	1xTMT2plex [K1]		1.61005e-07	0	1	1	3	Q00610	#N/A	Plasma Membrane	other	Q00610 [951-967]	0	2228.18		0.0496308	0.0457109	High	High	High	High	High	High	High	0	2.409e-08	4.59
[K].VSHVSTGGGASLELLEGKVLPGVDALSNI.[-]	1xTMT2plex [K18]		4.65179e-05	0	1	1	5	P00558	#N/A	Cytoplasm	kinase	P00558 [389-417]	0	3044.67		0.0496308	0.0289698	High	High	High	High	High	High	High	0.0001407	8.827e-05	5.51
[K].SADTLWGIQKELQF.[-]	1xTMT2plex [K10]		0.017801	0.000336685	1	1	4	P00338	#N/A	Cytoplasm	enzyme	P00338 [319-332]	0	1860.99		0.0496308	0.0100552	High	High	High	High	High	High	High	0.0002639	0.0078	3.46
[K].ITITNDKGR.[L]	1xTMT2plex [K7]		0.00140268	0.000118436	2	5	3	P11142; P0DMV9	#N/A			P11142 [501-509]; P0DMV9 [501-509]	0	1242.72		0.0496308	0.00105911	High	High	High	High	High	High	High	0.0001407	0.0005816	2.49
[R].DNAGAATEEFIKR.[A]	1xTMT2plex [K12]		0.000242154	0.000118436	1	1	2	P09972	#N/A	Cytoplasm	enzyme	P09972 [319-331]	0	1646.86		0.0482362	0.0150367	High	Not Found	High	High	Not Found	High	High	0.0001407	6.243e-05	2.81
[R].LGFSEVELVQMVVDGVKLLIEMEQR.[L]	1xOxidation [M22]; 1xTMT2plex [K17]		5.0943e-06	0	1	1	3	P12277	Creatine kinase B-type OS=Homo sapiens GN=CKB PE=1 SV=1	Cytoplasm	kinase	P12277 [342-366]	0	3102.67		0.0482362	0.00957608	High	High	High	High	High	High	High	0	8.256e-07	4.31
[K].KPVVDCVVSVPCFYTDAER.[R]	2xCarbamidomethyl [C6; C12]; 1xTMT2plex [K1]		2.99702e-07	0	1	1	2	P34932	#N/A	Cytoplasm	other	P34932 [135-153]	0	2466.22		0.0468403	0.0708467	Not Found	High	High	Not Found	High	High	High	0	3.46e-08	5.94
[K].KVNWIGCQGSEPHFR.[G]	1xCarbamidomethyl [C7]; 1xTMT2plex [K1]		3.67131e-05	0	1	1	3	O00391	Sulfhydryl oxidase 1 OS=Homo sapiens GN=QSOX1 PE=1 SV=3	Cytoplasm	enzyme	O00391 [387-401]	0	2040.03		0.0468403	0.00141646	High	High	High	High	High	High	High	0	7.576e-06	4.22
[R].LKVGLQVVAVKAPGFGDNR.[K]	2xTMT2plex [K2; K11]		5.43352e-05	0	1	1	2	P10809	60 kDa heat shock protein, mitochondrial OS=Homo sapiens GN=HSPD1 PE=1 SV=2	Cytoplasm	enzyme	P10809 [291-309]	0	2418.45		0.045443	0.00840978	High	High	Not Found	High	High	Not Found	High	0	1.176e-05	4.24
[R].LVEDMENKIR.[S]	1xTMT2plex [K8]		0.00534506	0.000118436	1	1	2	P47756	#N/A	Cytoplasm	other	P47756 [216-225]	0	1471.8		0.0440443		High	High	Not Found	High	High	Not Found	High	0.0001407	0.002016	1.8
[R].LQCPVEGDPPPLTMWTKDGR.[T]	1xCarbamidomethyl [C3]; 1xTMT2plex [K17]		2.44419e-05	0	1	1	2	Q8N441	#N/A	Plasma Membrane	transmembrane receptor	Q8N441 [49-68]	0	2522.26		0.0440443		Not Found	High	High	Not Found	High	High	High	0	4.787e-06	3.91
[R].IPLLSDLTHQISKDYGVYLEDSGHTLR.[G]	1xTMT2plex [K13]		3.53801e-05	0	1	1	2	Q13162	Peroxiredoxin-4 OS=Homo sapiens GN=PRDX4 PE=1 SV=1	Cytoplasm	enzyme	Q13162 [174-200]	0	3295.74		0.0426443	0.0971291	High	High	Not Found	High	High	Not Found	High	0.0001407	4.441e-05	4.32
[R].AEEYEFLTPVEEAPKGMLAR.[G]	1xTMT2plex [K15]		2.8882e-07	0	1	1	3	P52565	Rho GDP-dissociation inhibitor 1 OS=Homo sapiens GN=ARHGDIA PE=1 SV=3	Cytoplasm	other	P52565 [153-172]	0	2505.28		0.0426443	0.055652	High	High	High	High	High	High	High	0	3.303e-08	5.26
[K].KISGGSVVEMQGDEMTR.[I]	1xTMT2plex [K1]		7.31977e-06	0	1	1	3	O75874	Isocitrate dehydrogenase [NADP] cytoplasmic OS=Homo sapiens GN=IDH1 PE=1 SV=2	Cytoplasm	enzyme	O75874 [4-20]	0	2049.02		0.0426443	0.0357643	High	High	High	High	High	High	High	0	1.246e-06	4.57
[H].AITATQKTVDGPSGKLWR.[D]	2xTMT2plex [K7; K15]		2.6909e-05	0	1	1	3	P04406	Glyceraldehyde-3-phosphate dehydrogenase OS=Homo sapiens GN=GAPDH PE=1 SV=3	Cytoplasm	enzyme	P04406 [180-197]	0	2379.37		0.0426443	0.0225355	High	High	High	High	High	High	High	0	5.361e-06	3.68
[R].TATESFASDPILYRPVAVALDTKGPEIR.[T]	1xTMT2plex [K23]		2.15989e-06	0	1	1	2	P14618	Pyruvate kinase PKM OS=Homo sapiens GN=PKM PE=1 SV=4	Cytoplasm	kinase	P14618 [93-120]	0	3242.75		0.0426443	0.00919261	High	High	Not Found	High	High	Not Found	High	0	3.15e-07	5.48
[R].HPAENGKSNFLNCYVSGFHPSDIEVDLLKNGER.[I]	1xCarbamidomethyl [C13]; 2xTMT2plex [K7; K29]		6.1735e-13	0	1	1	7	P61769	Beta-2-microglobulin OS=Homo sapiens GN=B2M PE=1 SV=1	Plasma Membrane	transmembrane receptor	P61769 [33-65]	0	4194.1		0.041243	0.0401657	High	High	High	High	High	High	High	0	2.634e-11	8.12
[K].MYGPGGGKYFSTTEDYDHEITGLR.[V]	1xTMT2plex [K8]		1.4198e-07	0	1	1	3	Q96DA0	#N/A	Cytoplasm	other	Q96DA0 [55-78]	0	2919.37		0.041243	0.0168485	High	High	High	High	High	High	High	0	1.49e-08	4.18
[R].LCAAAASILGKPADR.[V]	1xCarbamidomethyl [C2]; 1xTMT2plex [K11]		6.12911e-06	0	1	2	3	A6NHG4	D-dopachrome decarboxylase-like protein OS=Homo sapiens GN=DDTL PE=2 SV=1	Cytoplasm	other	A6NHG4 [23-37]	0	1738.97		0.041243	0.00580553	High	High	High	High	High	High	High	0	3.171e-06	4.4
[R].LDVPVWDVEATLNFLKAH.[F]	1xTMT2plex [K16]		2.68227e-07	0	1	1	2	O00391	Sulfhydryl oxidase 1 OS=Homo sapiens GN=QSOX1 PE=1 SV=3	Cytoplasm	enzyme	O00391 [517-534]	0	2292.25		0.041243	0.0049578	High	Not Found	High	High	Not Found	High	High	0	3.045e-08	4.62
[R].IKLEAER.[F]	1xTMT2plex [K2]		0.171725	0.00781476	1	1	2	P49591	#N/A	Cytoplasm	enzyme	P49591 [122-128]	0	1083.66		0.0398403	0.0645669	High	High	Not Found	High	High	Not Found	High	0.008104	0.1696	1.87
[R].YKQIVLTGILEQVVNCR.[D]	1xCarbamidomethyl [C16]; 1xTMT2plex [K2]		7.33508e-07	0	1	1	3	Q96QK1	#N/A	Cytoplasm	transporter	Q96QK1 [238-254]	0	2258.28		0.0398403	0.0391985	High	High	High	High	High	High	High	0	9.411e-08	5.04
[R].YDVDTQMWTILKDSR.[F]	1xTMT2plex [K12]		4.62724e-06	0	1	1	2	O75882	Attractin OS=Homo sapiens GN=ATRN PE=1 SV=2	Extracellular Space	other	O75882 [537-551]	0	2096.06		0.0398403	0.021255	High	High	Not Found	High	High	Not Found	High	0	7.414e-07	4.62
[K].EGTKFYNELTEILVR.[F]	1xTMT2plex [K4]		0.000274626	0.000118436	1	1	3	Q8WUM4	#N/A	Cytoplasm	other	Q8WUM4 [672-686]	0	2037.11		0.0398403	0.0176651	High	High	High	High	High	High	High	0.0001407	0.0003812	2.9
[K].DNWVSFMDTMLQMSILGSAKHGLYLPTR.[V]	1xTMT2plex [K20]		2.16893e-08	0	1	1	3	P49327	Fatty acid synthase OS=Homo sapiens GN=FASN PE=1 SV=3	Cytoplasm	enzyme	P49327 [1024-1051]	0	3436.73		0.0398403	0.00697859	High	High	High	High	High	High	High	0	1.322e-08	4.41
[R].LGDVISIQPCPDVKYGKR.[I]	1xCarbamidomethyl [C10]; 2xTMT2plex [K14; K17]		3.54545e-06	0	1	1	3	P55072	Transitional endoplasmic reticulum ATPase OS=Homo sapiens GN=VCP PE=1 SV=4	Cytoplasm	enzyme	P55072 [96-113]	0	2495.4		0.0384362	0.135097	High	High	High	High	High	High	High	0	5.527e-07	2.73
[K].EAAENSLVAYKAASDIAMTELPPTHPIR.[L]	1xTMT2plex [K11]		2.83985e-06	0	1	1	3	P62258	14-3-3 protein epsilon OS=Homo sapiens GN=YWHAE PE=1 SV=1	Cytoplasm	other	P62258 [143-170]	0	3220.68		0.0384362	0.0544114	High	High	High	High	High	High	High	0	1.165e-05	4.35
[R].ETGWLKVTEPLDR.[E]	1xTMT2plex [K6]		0.000355864	0.000118436	1	1	3	P12830	Cadherin-1 OS=Homo sapiens GN=CDH1 PE=1 SV=3	Plasma Membrane	other	P12830 [210-222]	0	1768.97		0.0384362	0.0406888	High	High	High	High	High	High	High	0.0001407	0.0002472	2.77
[R].SCGLFQKLGEYYLQNAFLVAY.[T]	1xCarbamidomethyl [C2]; 1xTMT2plex [K7]		0.00339581	0.000118436	1	1	2	P02771	#N/A	Extracellular Space	transporter	P02771 [415-435]	0	2709.38		0.0370307	0.0292047	High	Not Found	High	High	Not Found	High	High	0.0001853	0.005629	3.61
[R].GVGAAATAVTQALNELLQHVKAHATGAGPAGR.[Y]	1xTMT2plex [K21]		1.35379e-09	0	1	1	2	Q9Y490	#N/A	Plasma Membrane	other	Q9Y490 [766-797]	0	3262.78		0.0370307	0.0257618	High	High	Not Found	High	High	Not Found	High	0	8.108e-11	7.13
[R].LPSGLGCSTVLSPEGSAQFAAQIFGLSNHLVWSKLR.[A]	1xCarbamidomethyl [C7]; 1xTMT2plex [K34]		3.14914e-13	0	1	1	2	P22234	Multifunctional protein ADE2 OS=Homo sapiens GN=PAICS PE=1 SV=3	Cytoplasm	enzyme	P22234 [368-403]	0	4053.15		0.0370307	0.0246602	Not Found	High	High	Not Found	High	High	High	0	9.562e-15	9.09
[R].DAGYEFDICFTSVQKR.[A]	1xCarbamidomethyl [C9]; 1xTMT2plex [K15]		1.2992e-07	0	1	1	3	P18669	Phosphoglycerate mutase 1 OS=Homo sapiens GN=PGAM1 PE=1 SV=2	Cytoplasm	phosphatase	P18669 [47-62]	0	2161.05		0.0356239	0.0525128	High	High	High	High	High	High	High	0	6.726e-08	4.32
[R].VMLGETNPADSKPGTIR.[G]	1xTMT2plex [K12]		2.36532e-07	0	2	3	3	P15531; P22392	#N/A			P15531 [89-105]; P22392 [89-105]	0	2011.07		0.0356239	0.0108141	High	High	High	High	High	High	High	0	2.368e-07	3.52
[R].TPSDVKELVLDNSR.[S]	1xTMT2plex [K6]		4.89899e-05	0	1	1	3	P39687	#N/A	Other	other	P39687 [15-28]	0	1797.98		0.0342157	0.0702221	High	High	High	High	High	High	High	0	1.047e-05	3.71
[R].SAKAGVIFPVGR.[M]	1xTMT2plex [K3]		0.000147494	0.000118436	1	1	2	O75367	#N/A	Nucleus	other	O75367 [16-27]	0	1426.86		0.0342157	0.0164149	Not Found	High	High	Not Found	High	High	High	8.853e-05	3.587e-05	3.42
[R].NTTIPTKQTQTFTTYSDNQPGVLIQVYEGER.[A]	1xTMT2plex [K7]		1.29232e-08	0	1	1	5	P11142	Heat shock cognate 71 kDa protein OS=Homo sapiens GN=HSPA8 PE=1 SV=1	Cytoplasm	enzyme	P11142 [417-447]	0	3754.9		0.0342157	0.0143285	High	High	High	High	High	High	High	0	1.015e-09	5.67
[K].YGYEIPVDMLCKR.[I]	1xCarbamidomethyl [C11]; 1xTMT2plex [K12]		0.000515384	0.000118436	1	1	2	P60900	#N/A	Cytoplasm	peptidase	P60900 [105-117]	0	1868.95		0.0328061	0.352927	Not Found	High	High	Not Found	High	High	High	0.0001407	0.0001457	2.41
[R].FAAYFQQGDMESNGKYITKSGTR.[V]	2xTMT2plex [K15; K19]		1.93087e-09	0	1	1	3	P06744	#N/A	Extracellular Space	enzyme	P06744 [348-370]	0	3049.54		0.0328061	0.030864	High	High	High	High	High	High	High	0	1.472e-09	5.04
[K].NQKDPGVLDR.[M]	1xTMT2plex [K3]		0.00315249	0.000118436	1	1	3	P31949	Protein S100-A11 OS=Homo sapiens GN=S100A11 PE=1 SV=2	Cytoplasm	other	P31949 [53-62]	0	1366.75		0.0328061	0.0203712	High	High	High	High	High	High	High	0.0001407	0.001109	2.53
[K].MKEIAEAYLGYPVTNAVITVPAYFNDSQR.[Q]	1xTMT2plex [K2]		6.61347e-07	0	1	1	2	P0DMV9	#N/A	Cytoplasm	enzyme	P0DMV9 [127-155]	0	3485.79		0.0328061	0.0153484	High	Not Found	High	High	Not Found	High	High	0	8.383e-08	5.76
[R].VVTEKSPTDWALFTYEGNSNDIR.[V]	1xTMT2plex [K5]		0.000575977	0.000118436	1	1	2	Q9UJU6	#N/A	Cytoplasm	other	Q9UJU6 [19-41]	0	2867.43		0.0328061	0.0130053	High	High	Not Found	High	High	Not Found	High	0.0001407	0.0001652	2.73
[K].GYLGPEQLPDCLKGCDVVVIPAGVPR.[K]	2xCarbamidomethyl [C11; C15]; 1xTMT2plex [K13]		8.92778e-09	0	1	1	5	P40926	#N/A	Cytoplasm	enzyme	P40926 [79-104]	0	3034.59		0.0328061	0.00657805	High	High	High	High	High	High	High	0	6.747e-10	4.99
[R].LVSGWVKPIIIGR.[H]	1xTMT2plex [K7]		0.000593307	0.000118436	1	1	3	O75874	Isocitrate dehydrogenase [NADP] cytoplasmic OS=Homo sapiens GN=IDH1 PE=1 SV=2	Cytoplasm	enzyme	O75874 [120-132]	0	1663.05		0.0328061	0.00319649	High	High	High	High	High	High	High	0.0001407	0.0001708	3.13
[R].NLLSVAYKNVIGAR.[R]	1xTMT2plex [K8]		1.93306e-06	0	1	1	8	P62258	14-3-3 protein epsilon OS=Homo sapiens GN=YWHAE PE=1 SV=1	Cytoplasm	other	P62258 [43-56]	0	1743.04		0.0328061	0.00171829	High	High	High	High	High	High	High	0	2.787e-07	3.72
[K].DILQAVKEAAVQR.[K]	1xTMT2plex [K7]		0.000421951	0.000118436	1	1	2	Q96TA1	#N/A	Cytoplasm	transcription regulator	Q96TA1 [548-560]	0	1665.97		0.0328061		High	High	Not Found	High	High	Not Found	High	0.0001407	0.0001172	2.69
[R].LNAIYQNNLTKSHIEIIR.[G]	1xTMT2plex [K11]		2.78333e-07	0	1	1	3	P00390	#N/A	Cytoplasm	enzyme	P00390 [154-171]	0	2365.34		0.0313952	0.00737699	High	High	High	High	High	High	High	0	3.183e-08	4.51
[K].HSNNKAMTTGAIAAMLSTILYSR.[R]	1xTMT2plex [K5]		6.11617e-05	0	1	1	3	P20618	#N/A	Cytoplasm	peptidase	P20618 [105-127]	0	2676.4		0.0313952	0.00678403	High	High	Not Found	High	High	Not Found	High	0.0001407	7.329e-05	4.12
[R].FKIPGSPPESMGR.[G]	1xTMT2plex [K2]		6.48902e-05	0.000118436	1	1	3	P50395	#N/A	Cytoplasm	other	P50395 [56-68]	0	1627.87		0.0299829	0.00266389	High	High	High	High	High	High	High	8.853e-05	2.096e-05	3.2
[K].SAPSIPKENFSCLTR.[L]	1xCarbamidomethyl [C12]; 1xTMT2plex [K7]		0.000137993	0.000118436	1	1	3	P40925	#N/A	Cytoplasm	enzyme	P40925 [143-157]	0	1932.01		0.0285692	0.0195087	High	High	High	High	High	High	High	8.853e-05	3.325e-05	2.6
[N].AAKVPADTEVVCAPPTAYIDFAR.[Q]	1xCarbamidomethyl [C12]; 1xTMT2plex [K3]		8.75009e-10	0	1	1	3	P60174	Triosephosphate isomerase OS=Homo sapiens GN=TPI1 PE=1 SV=3	Cytoplasm	enzyme	P60174 [68-90]	0	2687.39		0.0285692	0.0153556	Not Found	High	High	Not Found	High	High	High	0	6.003e-11	6.28
[R].LYDGLFKVIPLDR.[D]	1xTMT2plex [K7]		0.000683035	0.000118436	1	1	2	Q16531	#N/A	Nucleus	other	Q16531 [135-147]	0	1774.03		0.0285692	0.00820439	Not Found	High	High	Not Found	High	High	High	0.0001407	0.0001998	2.9
[R].CQKICDQWDALGSLTH.[S]	2xCarbamidomethyl [C1; C5]; 1xTMT2plex [K3]		1.52561e-06	0	1	1	2	O43707	Alpha-actinin-4 OS=Homo sapiens GN=ACTN4 PE=1 SV=2	Cytoplasm	transcription regulator	O43707 [495-510]	0	2157.03		0.0271541	0.0256385	Not Found	High	High	Not Found	High	High	High	0	2.033e-06	4.23
[K].EVVKKHSQFIGYPITLYLEKER.[E]	3xTMT2plex [K4; K5; K20]		9.64424e-07	0	1	1	2	P08238	Heat shock protein HSP 90-beta OS=Homo sapiens GN=HSP90AB1 PE=1 SV=4	Cytoplasm	enzyme	P08238 [200-221]	0	3352.94		0.0271541	0.0233392	High	High	Not Found	High	High	Not Found	High	0	1.278e-07	6.61
[R].GTKALMDEVVKATSR.[G]	2xTMT2plex [K3; K11]		3.25787e-08	0	1	1	5	P00558	#N/A	Cytoplasm	kinase	P00558 [351-365]	0	2056.17		0.0271541	0.00910424	High	High	High	High	High	High	High	8.853e-05	2.296e-05	2.87
[K].QGGLGPMNIPLVSDPKR.[T]	1xTMT2plex [K16]		5.47386e-05	0	1	1	3	Q06830	Peroxiredoxin-1 OS=Homo sapiens GN=PRDX1 PE=1 SV=1	Cytoplasm	enzyme	Q06830 [94-110]	0	2004.11		0.0271541	0.00898609	High	High	High	High	High	High	High	0	1.186e-05	4.07
[R].CVLKIGEHTPSALAIMENANVLAR.[Y]	1xCarbamidomethyl [C1]; 1xTMT2plex [K4]		1.44233e-11	0	1	1	6	P04075	Fructose-bisphosphate aldolase A OS=Homo sapiens GN=ALDOA PE=1 SV=2	Cytoplasm	enzyme	P04075 [150-173]	0	2832.53		0.0271541	0.00591124	High	High	High	High	High	High	High	0	4.994e-13	7.42
[R].KDPVPDLAAWVTSFAAR.[R]	1xTMT2plex [K1]		3.78952e-06	0	1	1	2	P54802	#N/A	Cytoplasm	enzyme	P54802 [465-481]	0	2069.13		0.0257376	0.0483671	High	High	Not Found	High	High	Not Found	High	0	5.951e-07	3.45
[K].AAFDDAIAELDTLSEESYKDSTLIMQLLR.[D]	1xTMT2plex [K19]		2.81573e-09	0	1	1	5	P62258	14-3-3 protein epsilon OS=Homo sapiens GN=YWHAE PE=1 SV=1	Cytoplasm	other	P62258 [197-225]	0	3483.76		0.0257376	0.00637012	High	High	High	High	High	High	High	0	1.839e-10	6.07
[R].MFNAENGK.[-]	1xTMT2plex [K8]		0.0754641	0.00247195	1	1	2	P37837	Transaldolase OS=Homo sapiens GN=TALDO1 PE=1 SV=2	Cytoplasm	enzyme	P37837 [330-337]	0	1135.56		0.0257376	0.00510576	Not Found	High	High	Not Found	High	High	High	0.003184	0.07366	1.91
[K].FFGKDISTTLNADEAVAR.[G]	1xTMT2plex [K4]		2.20374e-05	0	1	1	2	Q92598	#N/A	Cytoplasm	other	Q92598 [357-374]	0	2180.14		0.0243197	0.0186703	High	High	Not Found	High	High	Not Found	High	0	4.261e-06	3.3
[R].SGKLADKKVIDCLYTCKEGLDLQVLEDSGR.[G]	2xCarbamidomethyl [C12; C16]; 4xTMT2plex [K3; K7; K8; K17]		2.44144e-08	0	1	1	3	O94985	Calsyntenin-1 OS=Homo sapiens GN=CLSTN1 PE=1 SV=1	Plasma Membrane	other	O94985 [546-575]	0	4311.35		0.0229004	0.0801562	High	High	High	High	High	High	High	0	2.076e-09	6.67
[R].GQHVTGSPFQFTVGPLGEGGAHKVR.[A]	1xTMT2plex [K23]		1.1579e-05	0	1	1	3	O75369	Filamin-B OS=Homo sapiens GN=FLNB PE=1 SV=2	Cytoplasm	other	O75369 [2173-2197]	0	2788.47		0.0229004	0.049509	High	High	High	High	High	High	High	0	2.938e-06	4.9
[R].IKAAVPSIKF.[C]	2xTMT2plex [K2; K9]		0.11583	0.00474772	1	1	2	P00558	#N/A	Cytoplasm	kinase	P00558 [40-49]	0	1523.98		0.0229004	0.0394414	High	High	Not Found	High	High	Not Found	High	0.003009	0.06595	2.77
[R].KDLYANTVLSGGTTMYPGIADR.[M]	1xTMT2plex [K1]		4.86762e-09	0	2	2	7	P60709; P63261	#N/A			P60709 [291-312]; P63261 [291-312]	0	2568.32		0.0229004	0.0163344	High	High	High	High	High	High	High	0	6.483e-10	7.31
[H].MVLSSFVLAEKAAAYR.[D]	1xTMT2plex [K11]		4.95611e-07	0	1	1	3	P49327	Fatty acid synthase OS=Homo sapiens GN=FASN PE=1 SV=3	Cytoplasm	enzyme	P49327 [2104-2119]	0	1981.1		0.0229004	0.0138186	High	High	High	High	High	High	High	0	4.72e-07	4.73
[R].VSSDNVADLHEKYSGSTP.[-]	1xTMT2plex [K12]		0.122406	0.00474772	1	1	3	P28074	#N/A	Cytoplasm	peptidase	P28074 [246-263]	0	2131.04		0.0214797	0.0745333	High	High	High	High	High	High	High	0.003009	0.06997	3.49
[R].VAAGVLCELAQDKEAADAIDAEGASAPLMELLHSR.[N]	1xCarbamidomethyl [C7]; 1xTMT2plex [K13]		2.01849e-09	0	1	1	2	P14923	Junction plakoglobin OS=Homo sapiens GN=JUP PE=1 SV=3	Plasma Membrane	other	P14923 [603-637]	0	3846.94		0.0214797	0.0359226	Not Found	High	High	Not Found	High	High	High	0	1.272e-10	5.38
[K].EGVHGGLINKKCYEMASHLR.[R]	1xCarbamidomethyl [C12]; 2xTMT2plex [K10; K11]		0.000193941	0.000118436	1	1	5	P07737	Profilin-1 OS=Homo sapiens GN=PFN1 PE=1 SV=2	Cytoplasm	other	P07737 [117-136]	0	2749.46		0.0214797	0.0207626	High	High	High	High	High	High	High	0.0001407	5.688e-05	3.5
[-].MDDREDLVYQAKLAEQAER.[Y]	1xAcetyl [N-Term]; 1xTMT2plex [K12]	P62258 1xAcetyl [N-Term]	2.20586e-09	0	1	1	5	P62258	14-3-3 protein epsilon OS=Homo sapiens GN=YWHAE PE=1 SV=1	Cytoplasm	other	P62258 [1-19]	1	2547.26	N Termini	0.0200577	0.0539621	High	High	High	High	High	High	High	0	1.399e-10	4.77
[R].LGMLSPEGTCKAFDTAGNGYCR.[S]	2xCarbamidomethyl [C10; C21]; 1xTMT2plex [K11]		1.04618e-06	0	1	1	3	P49327	Fatty acid synthase OS=Homo sapiens GN=FASN PE=1 SV=3	Cytoplasm	enzyme	P49327 [203-224]	0	2630.22		0.0186342	0.0485202	High	High	High	High	High	High	High	0	1.399e-07	4.19
[K].IMQSSSEVGYDAMAGDFVNMVEKGIIDPTKVVR.[T]	2xTMT2plex [K23; K30]		4.80158e-06	0	1	1	2	P10809	60 kDa heat shock protein, mitochondrial OS=Homo sapiens GN=HSPD1 PE=1 SV=2	Cytoplasm	enzyme	P10809 [494-526]	0	4037.07		0.0186342	0.0156383	High	High	Not Found	High	High	Not Found	High	0	1.384e-05	3.89
[R].SSDFAKIINNTENLVR.[E]	1xTMT2plex [K6]		2.22476e-06	0	1	1	5	Q9Y617	#N/A	Cytoplasm	enzyme	Q9Y617 [46-61]	0	2046.11		0.0186342	0.00805698	High	High	High	High	High	High	High	0	1.071e-06	3.55
[R].VIKDFMIQGGDFTR.[G]	1xOxidation [M6]; 1xTMT2plex [K3]		0.00344668	0.000118436	1	1	3	P23284	Peptidyl-prolyl cis-trans isomerase B OS=Homo sapiens GN=PPIB PE=1 SV=2	Cytoplasm	enzyme	P23284 [96-109]	0	1867.98		0.0172093	0.0389955	High	High	High	High	High	High	High	0.0003447	0.01142	2.88
[K].VGEFSGANKEKLEATINELV.[-]	2xTMT2plex [K9; K11]		0.0142535	0.000231517	1	1	2	P10599	#N/A	Cytoplasm	enzyme	P10599 [86-105]	0	2598.43		0.0172093	0.0102578	Not Found	High	High	Not Found	High	High	High	0.0002281	0.006101	3.6
[K].TEGAEKKQQMAR.[E]	2xTMT2plex [K6; K7]		0.0122881	0.000118436	1	1	3	P63104	14-3-3 protein zeta/delta OS=Homo sapiens GN=YWHAZ PE=1 SV=1	Cytoplasm	enzyme	P63104 [69-80]	0	1827.01		0.0143553	0.019404	High	High	High	High	High	High	High	0.0002639	0.007387	2.56
[R].KCVSVCPLGYFGDTAAR.[R]	2xCarbamidomethyl [C2; C6]; 1xTMT2plex [K1]		2.30858e-06	0	1	1	3	P29122	Proprotein convertase subtilisin/kexin type 6 OS=Homo sapiens GN=PCSK6 PE=1 SV=1	Extracellular Space	peptidase	P29122 [728-744]	0	2126.06		0.0129262	0.242341	High	High	High	High	High	High	High	0	3.415e-07	4.87
[K].ALMDEVVKATSR.[G]	1xTMT2plex [K8]		0.000128153	0.000118436	1	1	4	P00558	#N/A	Cytoplasm	kinase	P00558 [354-365]	0	1544.85		0.0129262	0.109156	High	High	High	High	High	High	High	0.0001407	0.0001374	2.42
[R].GLVGEIIKR.[F]	1xTMT2plex [K8]		0.00157961	0.000118436	2	2	5	P15531; P22392	#N/A			P15531 [19-27]; P22392 [19-27]	0	1209.78		0.0129262	0.0265831	High	High	High	High	High	High	High	0.0001407	0.0005113	2.04
[N].SKIVVVTAGVR.[Q]	1xTMT2plex [K2]		0.00275767	0.000118436	1	1	3	P07195	#N/A	Cytoplasm	enzyme	P07195 [90-100]	0	1353.87		0.0129262	0.022915	High	High	High	High	High	High	High	0.0001407	0.002785	2.43
[A].ALEKMIALVALLVEQSR.[S]	1xTMT2plex [K4]		0.0130397	0.000231517	1	1	3	Q70CQ2	#N/A	Extracellular Space	peptidase	Q70CQ2 [2513-2529]	0	2109.25		0.0114956	0.0683386	High	High	High	High	High	High	High	0.0001853	0.005478	2.9
[K].KDGTFLNLVSDDR.[R]	1xTMT2plex [K1]		0.000672982	0.000118436	1	1	2	Q92859	Neogenin OS=Homo sapiens GN=NEO1 PE=1 SV=2	Plasma Membrane	transcription regulator	Q92859 [88-100]	0	1704.9		0.0114956	0.00536486	High	Not Found	High	High	Not Found	High	High	0.0001407	0.0002708	3.58
[R].HVFGESDELIGQKVAH.[A]	1xTMT2plex [K13]		3.17973e-07	0	1	1	6	P60174	Triosephosphate isomerase OS=Homo sapiens GN=TPI1 PE=1 SV=3	Cytoplasm	enzyme	P60174 [138-153]	0	1991.04		0.0100637	0.0235639	High	High	High	High	High	High	High	0	3.683e-08	3.63
[K].LNPNFLVDFGKEPLGPALAHELR.[Y]	1xTMT2plex [K11]		1.27745e-06	0	1	1	3	Q13228	Selenium-binding protein 1 OS=Homo sapiens GN=SELENBP1 PE=1 SV=2	Cytoplasm	other	Q13228 [438-460]	0	2772.53		0.0100637	0.000938466	High	High	High	High	High	High	High	0	1.754e-07	5.16
[K].LSSIKSQTIYEIIDNSQGFYVCPVEPQNR.[S]	1xCarbamidomethyl [C22]; 1xTMT2plex [K5]		1.25464e-08	0	1	1	3	Q9Y617	#N/A	Cytoplasm	enzyme	Q9Y617 [270-298]	0	3610.83		0.00863031	0.045222	High	High	High	High	High	High	High	0	1.554e-09	6.21
[K].LSPDAIPGKWTSQDSLLGMEFSGR.[D]	1xTMT2plex [K9]		9.06084e-09	0	1	1	3	P49327	Fatty acid synthase OS=Homo sapiens GN=FASN PE=1 SV=3	Cytoplasm	enzyme	P49327 [1583-1606]	0	2817.43		0.0071955	0.0686481	High	High	High	High	High	High	High	0	4.125e-09	4.19
[G].IQVVGDDLTVTNPKR.[I]	1xTMT2plex [K14]		1.29649e-06	0	1	1	3	P06733	Alpha-enolase OS=Homo sapiens GN=ENO1 PE=1 SV=2	Cytoplasm	enzyme	P06733 [313-327]	0	1880.07		0.0071955	0.0385758	High	High	High	High	High	High	High	0	4.22e-06	3.14
[R].VIKDFMIQGGDFTR.[G]	1xTMT2plex [K3]		0.000132982	0.000118436	1	1	3	P23284	Peptidyl-prolyl cis-trans isomerase B OS=Homo sapiens GN=PPIB PE=1 SV=2	Cytoplasm	enzyme	P23284 [96-109]	0	1851.99		0.0071955	0.0134713	High	High	High	High	High	High	High	0.0001407	9.18e-05	3.49
[K].KQAGPASVPLR.[T]	1xTMT2plex [K1]		0.000584577	0.000118436	1	1	3	P30101	Protein disulfide-isomerase A3 OS=Homo sapiens GN=PDIA3 PE=1 SV=4	Cytoplasm	peptidase	P30101 [130-140]	0	1348.81		0.0071955	0.00720271	High	High	High	High	High	High	High	0.0001407	0.001314	3.56
[K].IYKVPSTEAEALASSLMGLFEKR.[R]	2xTMT2plex [K3; K22]		3.44536e-10	0	1	1	2	P50395	#N/A	Cytoplasm	other	P50395 [116-138]	0	2990.65		0.0071955		Not Found	High	High	Not Found	High	High	High	0	1.745e-11	5.67
[R].ACAELHQNVNVKNIIIALIDR.[L]	1xCarbamidomethyl [C2]; 1xTMT2plex [K12]		2.85494e-05	0	1	1	2	Q96QK1	#N/A	Cytoplasm	transporter	Q96QK1 [285-305]	0	2629.47		0.00575927	0.00786469	High	High	Not Found	High	High	Not Found	High	0	5.694e-06	4.62
[R].VPQKTIQEMQQKLEDFR.[D]	2xTMT2plex [K4; K12]		3.62501e-06	0	1	1	2	O43707	Alpha-actinin-4 OS=Homo sapiens GN=ACTN4 PE=1 SV=2	Cytoplasm	transcription regulator	O43707 [320-336]	0	2568.41		0.00575927	0.0018192	High	High	Not Found	High	High	Not Found	High	0	5.624e-07	4.03
[R].GDGTGGKSIYGER.[F]	1xTMT2plex [K7]		0.00457219	0.000118436	1	1	3	P23284	Peptidyl-prolyl cis-trans isomerase B OS=Homo sapiens GN=PPIB PE=1 SV=2	Cytoplasm	enzyme	P23284 [110-122]	0	1521.77		0.00575927	0.000341842	High	High	High	High	High	High	High	0.0005429	0.01476	2.85
[R].ESPSGTMKAVLR.[K]	1xTMT2plex [K8]		0.00554757	0.000118436	1	1	3	P13798	Acylamino-acid-releasing enzyme OS=Homo sapiens GN=APEH PE=1 SV=4	Cytoplasm	peptidase	P13798 [96-107]	0	1500.83		0.00575927	0.00018554	High	High	High	High	High	High	High	0.0001407	0.002631	2.31
[R].VNHVTLSQPKIVKWDR.[D]	2xTMT2plex [K10; K13]		9.81916e-05	0.000118436	1	1	6	P61769	Beta-2-microglobulin OS=Homo sapiens GN=B2M PE=1 SV=1	Plasma Membrane	transmembrane receptor	P61769 [102-117]	0	2370.39		0.00432161	0.0769174	High	High	High	High	High	High	High	0.0001407	0.0002003	3.95
[K].YMHSGPVVAMVWEGLNVVKTGR.[V]	1xTMT2plex [K19]		6.29287e-08	0	1	1	4	P15531	Nucleoside diphosphate kinase A OS=Homo sapiens GN=NME1 PE=1 SV=1	Cytoplasm	kinase	P15531 [67-88]	0	2655.4		0.00432161	0.0291143	High	High	High	High	High	High	High	0	9.973e-08	5.3
[R].YIEVFKSHR.[T]	1xTMT2plex [K6]		0.00415085	0.000118436	1	1	3	P52597	Heterogeneous nuclear ribonucleoprotein F OS=Homo sapiens GN=HNRNPF PE=1 SV=3	Nucleus	other	P52597 [82-90]	0	1403.79		0.00432161	0.0120164	High	High	High	High	High	High	High	0.0001407	0.003419	2.35
[R].YWDAEKR.[G]	1xTMT2plex [K6]		0.0959665	0.00368082	1	1	3	P17174	#N/A	Cytoplasm	enzyme	P17174 [161-167]	0	1192.62		0.00432161	0.00833708	High	High	High	High	High	High	High	0.002235	0.053	1.79
[R].EVSGIKAAYEAELGDAR.[K]	1xTMT2plex [K6]		2.48062e-05	0	1	1	2	P02545	Prelamin-A/C OS=Homo sapiens GN=LMNA PE=1 SV=1	Nucleus	other	P02545 [73-89]	0	2004.05		0.00432161	0.00251185	High	High	Not Found	High	High	Not Found	High	0	8.479e-06	3.1
[K].AETAAKHGEAQVKIWR.[R]	2xTMT2plex [K6; K13]		1.59485e-06	0	1	2	3	P18669	Phosphoglycerate mutase 1 OS=Homo sapiens GN=PGAM1 PE=1 SV=2	Cytoplasm	phosphatase	P18669 [101-116]	0	2245.27		0.00288251	0.0267248	High	High	High	High	High	High	High	0	3.738e-06	4.71
[K].KILHVDNHIGISIAGLTADAR.[L]	1xTMT2plex [K1]		2.15295e-08	0	1	1	6	P25786	#N/A	Cytoplasm	peptidase	P25786 [62-82]	0	2439.39		0.00288251	0.00674382	High	High	High	High	High	High	High	0	1.798e-09	4.8
[G].QVKQELSR.[K]	1xTMT2plex [K3]		0.197191	0.00924653	1	1	3	Q8IUD2	#N/A	Cytoplasm	other	Q8IUD2 [470-477]	0	1212.71		0.00288251	0.000692987	High	High	High	High	High	High	High	0.006107	0.1222	1.75
[R].DFNPTATVKMLPTFVR.[S]	1xTMT2plex [K9]		0.000161188	0.000118436	1	1	3	P19367	#N/A	Cytoplasm	kinase	P19367 [54-69]	0	2062.12		0.00288251		High	High	High	High	High	High	High	8.853e-05	3.964e-05	2.82
[K].EFAQIIKIGR.[T]	1xTMT2plex [K7]		0.00215792	0.000118436	1	1	3	P07954	#N/A	Cytoplasm	enzyme	P07954 [224-233]	0	1399.85		0.00144197	0.0574599	High	High	High	High	High	High	High	0.0001407	0.001984	2.76
[N].KIFGVTTLDIVR.[A]	1xTMT2plex [K1]		0.000391828	0.000118436	1	1	3	P40926	#N/A	Cytoplasm	enzyme	P40926 [165-176]	0	1586.97		0.00144197	0.002837	High	High	High	High	High	High	High	0.0001407	0.002907	3
[K].AEKDNAEIR.[V]	1xTMT2plex [K3]		0.0176698	0.000336685	1	1	2	Q99832	#N/A	Cytoplasm	other	Q99832 [248-256]	0	1270.68		0.00144197		Not Found	High	High	Not Found	High	High	High	0.0002639	0.007718	3
[R].VVDLMAHMASKE.[-]	1xTMT2plex [K11]		0.00141313	0.000118436	1	1	3	P04406	Glyceraldehyde-3-phosphate dehydrogenase OS=Homo sapiens GN=GAPDH PE=1 SV=3	Cytoplasm	enzyme	P04406 [324-335]	0	1555.81		0	0.0155427	High	High	High	High	High	High	High	0.0001407	0.0004515	2.7
[K].MYDAAKLLYNNVSNFGR.[L]	1xTMT2plex [K6]		7.01665e-07	0	1	1	3	Q00610	#N/A	Plasma Membrane	other	Q00610 [1210-1226]	0	2201.13		0	0.0139416	High	High	High	High	High	High	High	0	2.465e-07	3.73
[K].LMDALKHASNMLGELR.[T]	1xTMT2plex [K6]		0.000115545	0.000118436	1	1	2	Q96QK1	#N/A	Cytoplasm	transporter	Q96QK1 [39-54]	0	2024.09		0	0.0011786	Not Found	High	High	Not Found	High	High	High	0.0003062	0.01028	3.88
[H].LGVKVFSVAITPDHLEPR.[L]	1xTMT2plex [K4]		0.000276667	0.000118436	1	1	2	P12109	Collagen alpha-1(VI) chain OS=Homo sapiens GN=COL6A1 PE=1 SV=3	Extracellular Space	other	P12109 [182-199]	0	2203.27		0	0.000407322	Not Found	High	High	Not Found	High	High	High	0.0001407	7.293e-05	3.82
[RN].LKEELER.[RC]	1xTMT2plex [K2]		0.13382	0.00535478	1	2	4	Q05682	#N/A	Cytoplasm	other	Q05682 [604-610]	0	1141.67		0	0.000146385	High	High	Not Found	High	High	Not Found	High	0.003495	0.07767	2.24
[R].VISSIEQKTER.[N]	1xTMT2plex [K8]		0.000960705	0.000118436	1	1	3	P31946	14-3-3 protein beta/alpha OS=Homo sapiens GN=YWHAB PE=1 SV=3	Cytoplasm	other	P31946 [63-73]	0	1514.86		-0.00144342	0.00591703	High	High	High	High	High	High	High	0.0001407	0.0002943	2.88
[R].GTKVILHLKEDQTEYLEER.[R]	2xTMT2plex [K3; K9]		2.84579e-07	0	2	3	4	P07900; P08238	#N/A			P07900 [183-201]; P08238 [178-196]	0	2751.52		-0.00288828	0.00754162	High	High	High	High	High	High	High	0	1.889e-06	4.64
[K].IDKTDYMVGSYGPR.[A]	1xTMT2plex [K3]		8.46887e-05	0.000118436	1	1	2	P52565	Rho GDP-dissociation inhibitor 1 OS=Homo sapiens GN=ARHGDIA PE=1 SV=3	Cytoplasm	other	P52565 [139-152]	0	1826.92		-0.00288828	0.00116608	High	Not Found	High	High	Not Found	High	High	8.853e-05	1.932e-05	1.94
[R].LVVLDEELEGISPDELKDELPER.[Q]	1xTMT2plex [K17]		5.49065e-10	0	1	1	2	P60983	#N/A	Cytoplasm	growth factor	P60983 [42-64]	0	2862.51		-0.00288828	0.000534744	Not Found	High	High	Not Found	High	High	High	0	2.956e-11	5.81
[R].LSEDYGVLKTDEGIAYR.[G]	1xTMT2plex [K9]		4.36136e-06	0	1	1	3	P32119	Peroxiredoxin-2 OS=Homo sapiens GN=PRDX2 PE=1 SV=5	Cytoplasm	enzyme	P32119 [111-127]	0	2154.12		-0.00433459	0.140691	High	High	High	High	High	High	High	0	2.998e-06	4.09
[H].SIGKIGGAQNR.[S]	1xTMT2plex [K4]		0.00267688	0.000118436	1	1	3	P14174	Macrophage migration inhibitory factor OS=Homo sapiens GN=MIF PE=1 SV=4	Extracellular Space	cytokine	P14174 [64-74]	0	1325.77		-0.00433459	0.00913079	High	High	High	High	High	High	High	0.0001407	0.001323	2.16
[R].GISEETTTGVHNLYKM.[M]	1xTMT2plex [K15]		0.000126271	0.000118436	1	1	3	P23526	#N/A	Cytoplasm	enzyme	P23526 [152-167]	0	2005.01		-0.00578235	0.0352151	High	High	High	High	High	High	High	8.853e-05	3.031e-05	3.23
[K].VLDKMKSFCQR.[V]	1xCarbamidomethyl [C9]; 2xTMT2plex [K4; K6]		0.0135325	0.000231517	1	1	3	P06744	#N/A	Extracellular Space	enzyme	P06744 [125-135]	0	1862.03		-0.00578235	0.0278636	High	High	High	High	High	High	High	0.0002281	0.006464	2.44
[R].AKLTPGCEAEAETEAICFFVQQFTDMEHNR.[V]	2xCarbamidomethyl [C7; C17]; 1xTMT2plex [K2]		5.81323e-09	0	1	1	3	P49327	Fatty acid synthase OS=Homo sapiens GN=FASN PE=1 SV=3	Cytoplasm	enzyme	P49327 [2353-2382]	0	3754.74		-0.00578235	0.024029	High	High	High	High	High	High	High	0	4.169e-10	5.76
[R].NPYYGGESSSITPLEELYKR.[F]	1xTMT2plex [K19]		1.34381e-09	0	1	1	3	P31150	#N/A	Cytoplasm	other	P31150 [36-55]	0	2528.27		-0.00578235	0.00910607	High	High	High	High	High	High	High	0	1.979e-10	4.82
[R].HAKWFQAR.[A]	1xTMT2plex [K3]		0.0232259	0.00055018	1	3	2	Q12906	Interleukin enhancer-binding factor 3 OS=Homo sapiens GN=ILF3 PE=1 SV=3	Nucleus	transcription regulator	Q12906 [212-219]	0	1268.71		-0.00578235	0.00314414	High	High	Not Found	High	High	Not Found	High	0.0003447	0.01055	2.12
[R].PKSSQIGAVVSHQSSVIPDR.[E]	1xTMT2plex [K2]		5.71592e-08	0	1	1	3	Q9NVS9	#N/A	Cytoplasm	enzyme	Q9NVS9 [162-181]	0	2317.27		-0.00723157	0.0339512	High	High	High	High	High	High	High	0	5.384e-09	5.35
[K].SKDYEFMWNPHLGYILTCPSNLGTGLR.[A]	1xCarbamidomethyl [C18]; 1xTMT2plex [K2]		5.42748e-08	0	1	1	3	P12277	Creatine kinase B-type OS=Homo sapiens GN=CKB PE=1 SV=1	Cytoplasm	kinase	P12277 [266-292]	0	3394.68		-0.00723157	0.00566866	High	High	High	High	High	High	High	0	1.145e-08	6.47
[R].YGKSPYLYPLYGLGELPQGFAR.[L]	1xTMT2plex [K3]		4.31529e-08	0	2	2	5	P31150; P50395	#N/A			P31150 [219-240]; P50395 [219-240]	0	2714.44		-0.00723157	0.00475761	High	High	High	High	High	High	High	0	2.307e-07	5.83
[K].FNVWDTAGQEKFGGLR.[D]	1xTMT2plex [K11]		6.9504e-06	0	1	1	3	P62826	#N/A	Nucleus	enzyme	P62826 [61-76]	0	2050.06		-0.00723157	0.00230927	High	High	High	High	High	High	High	0	1.173e-06	3.33
[K].DGADFAKWR.[C]	1xTMT2plex [K7]		0.00899497	0.000118436	2	2	3	P04075; P09972	#N/A			P04075 [141-149]; P09972 [141-149]	0	1290.67		-0.00868224	0.0394552	High	High	High	High	High	High	High	0.0002281	0.006536	2.36
[K].TDASDVKPC.[-]	1xCarbamidomethyl [C9]; 1xTMT2plex [K7]		0.0182006	0.000336685	1	1	3	P02749	#N/A	Extracellular Space	transporter	P02749 [337-345]	0	1217.59		-0.00868224	0.0103355	High	High	High	High	High	High	High	0.0005429	0.01569	2.27
[R].EIVSGMKYIQHTYR.[K]	1xTMT2plex [K7]		0.000253151	0.000118436	1	1	2	P52565	Rho GDP-dissociation inhibitor 1 OS=Homo sapiens GN=ARHGDIA PE=1 SV=3	Cytoplasm	other	P52565 [121-134]	0	1950.03		-0.00868224	0.00411145	High	High	Not Found	High	High	Not Found	High	0.0001407	0.000446	3.54
[M].CDFTEDQTAEFKEAFQLFDR.[T]	1xAcetyl [N-Term]; 1xCarbamidomethyl [C1]; 1xTMT2plex [K12]	P60660 1xAcetyl [N-Term]	6.33959e-08	0	1	1	3	P60660	Myosin light polypeptide 6	Cytoplasm	enzyme	P60660 [2-21]	0	2764.26	N Termini	-0.0101344	0.0522308	High	High	High	High	High	High	High	0	6.039e-09	5.31
[H].MAKVLTPELYAELR.[A]	1xTMT2plex [K3]		2.89749e-05	0	1	1	3	P12277	Creatine kinase B-type OS=Homo sapiens GN=CKB PE=1 SV=1	Cytoplasm	kinase	P12277 [30-43]	0	1859.05		-0.0101344	0.0101532	High	High	High	High	High	High	High	0	7.889e-06	3.46
[R].AGKPVICATQMLESMIKKPR.[P]	1xCarbamidomethyl [C7]; 3xTMT2plex [K3; K17; K18]		1.77827e-05	0	1	1	2	P14618	Pyruvate kinase PKM OS=Homo sapiens GN=PKM PE=1 SV=4	Cytoplasm	kinase	P14618 [320-339]	0	2933.69		-0.0101344	0.00634676	High	High	Not Found	High	High	Not Found	High	0	3.368e-06	3.36
[K].EKLEATINELV.[-]	1xTMT2plex [K2]		0.00290496	0.000118436	1	1	3	P10599	#N/A	Cytoplasm	enzyme	P10599 [95-105]	0	1483.84		-0.0101344	0.00413208	High	High	High	High	High	High	High	0.0001407	0.001016	3.7
[R].LLAEPVPGIKAEPDESNAR.[Y]	1xTMT2plex [K10]		1.98056e-07	0	1	2	3	P61088	#N/A	Cytoplasm	enzyme	P61088 [15-33]	0	2231.21		-0.0101344	0.0010131	High	High	High	High	High	High	High	0	2.176e-08	3.7
[K].LQALKDTANR.[L]	1xTMT2plex [K5]		0.0391186	0.000839059	1	1	3	P29401	Transketolase OS=Homo sapiens GN=TKT PE=1 SV=3	Cytoplasm	enzyme	P29401 [12-21]	0	1354.79		-0.013043	0.0430089	High	High	High	High	High	High	High	0.0006911	0.02174	2.22
[R].NVVAECLGKLTLIDPETLLPR.[L]	1xCarbamidomethyl [C6]; 1xTMT2plex [K9]		2.05519e-07	0	1	1	3	Q86VP6	#N/A	Cytoplasm	transcription regulator	Q86VP6 [949-969]	0	2576.46		-0.013043	0.0125255	High	High	High	High	High	High	High	0	6.479e-08	4.83
[H].ALLQAVLKR.[G]	1xTMT2plex [K8]		0.000898663	0.000118436	1	1	3	P49327	Fatty acid synthase OS=Homo sapiens GN=FASN PE=1 SV=3	Cytoplasm	enzyme	P49327 [765-773]	0	1236.82		-0.013043	0.0123753	High	High	High	High	High	High	High	0.0001407	0.0002717	2.54
[K].KSADTLWGIQKELQF.[-]	2xTMT2plex [K1; K11]		2.49904e-05	0	1	1	3	P00338	#N/A	Cytoplasm	enzyme	P00338 [318-332]	0	2214.24		-0.0144996	0.0631436	High	High	High	High	High	High	High	0	4.926e-06	4.84
[R].VDFNVPMKNNQITNNQR.[I]	1xTMT2plex [K8]		2.56047e-06	0	1	1	3	P00558	#N/A	Cytoplasm	kinase	P00558 [23-39]	0	2257.16		-0.0144996	0.043357	High	High	High	High	High	High	High	0	4.856e-07	4.37
[K].DSPSVWAAVPGKTFVNITPAEVGVLVGKDR.[S]	2xTMT2plex [K12; K28]		5.75182e-11	0	1	1	9	P07737	Profilin-1 OS=Homo sapiens GN=PFN1 PE=1 SV=2	Cytoplasm	other	P07737 [27-56]	0	3559.98		-0.0159576	0.119056	High	High	High	High	High	High	High	0	2.348e-12	6.85
[RK].LVQTAELTKVFEIR.[TN]	1xTMT2plex [K9]		0.000192511	0.000118436	1	2	3	P60983	#N/A	Cytoplasm	growth factor	P60983 [111-124]	0	1872.1		-0.0159576	0.0848652	High	High	High	High	High	High	High	0.0001407	4.844e-05	3.83
[K].SQEGSQFVKGFGGIGGILR.[Y]	1xTMT2plex [K9]		9.76754e-06	0	1	1	3	P62495	#N/A	Cytoplasm	translation regulator	P62495 [396-414]	0	2162.18		-0.0159576	0.0488686	High	High	High	High	High	High	High	0	1.716e-06	3.74
[K].TAWLDGKHVVFGKVLEGMEVVR.[K]	2xTMT2plex [K7; K13]		1.47329e-07	0	1	1	3	P23284	Peptidyl-prolyl cis-trans isomerase B OS=Homo sapiens GN=PPIB PE=1 SV=2	Cytoplasm	enzyme	P23284 [159-180]	0	2920.64		-0.0159576	0.0288913	High	High	High	High	High	High	High	0	1.562e-08	6.12
[R].EKIETELR.[D]	1xTMT2plex [K2]		0.0472731	0.00123419	1	1	3	P63104	14-3-3 protein zeta/delta OS=Homo sapiens GN=YWHAZ PE=1 SV=1	Cytoplasm	enzyme	P63104 [84-91]	0	1242.71		-0.0159576	0.0237872	High	High	High	High	High	High	High	0.0007675	0.0237	2.74
[R].MYQKGQETSTNPIASIFAWTR.[G]	1xTMT2plex [K4]		3.10642e-10	0	1	1	3	O75874	Isocitrate dehydrogenase [NADP] cytoplasmic OS=Homo sapiens GN=IDH1 PE=1 SV=2	Cytoplasm	enzyme	O75874 [318-338]	0	2654.35		-0.0174171	0.0619991	High	High	High	High	High	High	High	0	1.563e-11	5.86
[K].EAAGKSSGPTSLFAVTVAPPGAR.[Q]	1xTMT2plex [K5]		3.51193e-05	0	1	1	2	Q00839	#N/A	Nucleus	transporter	Q00839 [182-204]	0	2396.3		-0.0174171	0.0533248	High	Not Found	High	High	Not Found	High	High	0	7.192e-06	4.28
[R].ELAILLGMLDPAEKDEKGMPVTAR.[V]	2xTMT2plex [K14; K17]		4.47788e-08	0	1	1	2	P30041	Peroxiredoxin-6 OS=Homo sapiens GN=PRDX6 PE=1 SV=3	Cytoplasm	enzyme	P30041 [109-132]	0	3047.68		-0.0174171	0.0241101	Not Found	High	High	Not Found	High	High	High	0	4.107e-09	4.92
[N].SKLVIITAGAR.[Q]	1xTMT2plex [K2]		0.00277824	0.000118436	1	1	3	P00338	#N/A	Cytoplasm	enzyme	P00338 [89-99]	0	1353.87		-0.0174171	0.0183486	High	High	High	High	High	High	High	0.0001407	0.0009678	2.97
[K].KSCHTGLGR.[S]	1xCarbamidomethyl [C3]; 1xTMT2plex [K1]		0.000786361	0.000118436	1	1	3	P02787	#N/A	Extracellular Space	transporter	P02787 [135-143]	0	1240.67		-0.0174171	0.00391982	High	High	High	High	High	High	High	0.0001407	0.0002345	2.73
[K].AVELAANTKGICFIR.[T]	1xCarbamidomethyl [C12]; 1xTMT2plex [K9]		8.85319e-05	0.000118436	1	1	3	P29401	Transketolase OS=Homo sapiens GN=TKT PE=1 SV=3	Cytoplasm	enzyme	P29401 [457-471]	0	1888.06		-0.018878	0.0845403	High	High	High	High	High	High	High	8.853e-05	2.034e-05	3.88
[R].YSEKDDER.[K]	1xTMT2plex [K4]		0.0423865	0.00104315	1	1	3	Q8WVQ1	#N/A	Extracellular Space	enzyme	Q8WVQ1 [307-314]	0	1266.6		-0.018878	0.0297677	High	High	High	High	High	High	High	0.003009	0.06957	1.62
[R].TLKLTTPTYGDLNH.[L]	1xTMT2plex [K3]		0.000683035	0.000118436	2	7	3	P07437; P68371	#N/A			P07437 [214-227]; P68371 [214-227]	0	1798.98		-0.018878	0.0174124	High	High	High	High	High	High	High	0.0001407	0.0003736	3.69
[K].NCIGDFLKTLEDPDLNVR.[R]	1xCarbamidomethyl [C2]; 1xTMT2plex [K8]		0.000107306	0.000118436	1	1	2	Q86VP6	#N/A	Cytoplasm	transcription regulator	Q86VP6 [1006-1023]	0	2344.2		-0.018878	0.0134704	High	Not Found	High	High	Not Found	High	High	0.0001407	0.000551	3.18
[R].EIKSQQSEVTR.[I]	1xTMT2plex [K3]		0.0011738	0.000118436	1	1	3	Q9H299	#N/A	Nucleus	other	Q9H299 [16-26]	0	1529.84		-0.018878	0.00899348	High	High	High	High	High	High	High	0.0001407	0.0007582	3.36
[K].FSEVLKR.[L]	1xTMT2plex [K6]		0.179877	0.00823825	1	1	3	P12277	Creatine kinase B-type OS=Homo sapiens GN=CKB PE=1 SV=1	Cytoplasm	kinase	P12277 [308-314]	0	1103.67		-0.0203404	0.140822	High	High	High	High	High	High	High	0.006872	0.1341	1.68
[K].ITLKETFLTSPEELYR.[V]	1xTMT2plex [K4]		1.13486e-06	0	1	1	3	O95433	Activator of 90 kDa heat shock protein ATPase homolog 1 OS=Homo sapiens GN=AHSA1 PE=1 SV=1	Cytoplasm	other	O95433 [209-224]	0	2165.19		-0.0203404	0.0439456	High	High	High	High	High	High	High	0	1.537e-07	4.59
[R].IKAEYEGDGIPTVFVAVAGR.[S]	1xTMT2plex [K2]		6.05173e-07	0	1	1	3	P22234	Multifunctional protein ADE2 OS=Homo sapiens GN=PAICS PE=1 SV=3	Cytoplasm	enzyme	P22234 [312-331]	0	2317.26		-0.0203404	0.0311694	High	High	High	High	High	High	High	0	2.609e-07	5.06
[A].SSWWTHVEMGPPDPILGVTEAFKR.[D]	1xTMT2plex [K23]		9.82893e-09	0	1	1	4	P00505	Aspartate aminotransferase, mitochondrial OS=Homo sapiens GN=GOT2 PE=1 SV=3	Cytoplasm	enzyme	P00505 [30-53]	0	2965.51		-0.0203404	0.0166914	High	High	High	High	High	High	High	0	7.48e-10	5.56
[R].KGVEGLIDIENPNR.[V]	1xTMT2plex [K1]		0.00155632	0.000118436	1	1	3	Q13442	#N/A	Cytoplasm	other	Q13442 [75-88]	0	1778.98		-0.0203404	0.0103257	High	High	High	High	High	High	High	0.0001407	0.000503	3.12
[R].SKMNIPFR.[I]	1xTMT2plex [K2]		0.033548	0.000839059	1	1	2	Q9Y617	#N/A	Cytoplasm	enzyme	Q9Y617 [299-306]	0	1217.69		-0.0203404	0.00977947	High	Not Found	High	High	Not Found	High	High	0.0005429	0.01603	2.34
[K].GGNMKEVFTR.[F]	1xTMT2plex [K5]		0.0293968	0.000651213	1	1	3	P12277	Creatine kinase B-type OS=Homo sapiens GN=CKB PE=1 SV=1	Cytoplasm	kinase	P12277 [243-252]	0	1363.72		-0.0218044	0.047832	High	High	High	High	High	High	High	0.0006911	0.02254	2.32
[R].YGKSPYLYPLYGLGELPQGF.[A]	1xTMT2plex [K3]		5.93786e-05	0	2	2	3	P31150; P50395	#N/A			P31150 [219-238]; P50395 [219-238]	0	2487.3		-0.0218044	0.0362477	High	High	High	High	High	High	High	8.853e-05	1.542e-05	4.08
[K].GILAADESTGSIAKR.[L]	1xTMT2plex [K14]		6.00713e-07	0	1	1	3	P04075	Fructose-bisphosphate aldolase A OS=Homo sapiens GN=ALDOA PE=1 SV=2	Cytoplasm	enzyme	P04075 [29-43]	0	1713.96		-0.0232698	0.0854033	High	High	High	High	High	High	High	0	7.506e-08	3.29
[F].TGEISPGMIKDCGATWVVLGHSER.[R]	1xCarbamidomethyl [C12]; 1xTMT2plex [K10]		3.36272e-09	0	1	1	3	P60174	Triosephosphate isomerase OS=Homo sapiens GN=TPI1 PE=1 SV=3	Cytoplasm	enzyme	P60174 [113-136]	0	2825.42		-0.0232698	0.0160166	High	High	High	High	High	High	High	0	6.258e-09	5.29
[R].MLVDLAKSR.[G]	1xTMT2plex [K7]		0.000982325	0.000118436	1	1	3	P06744	#N/A	Extracellular Space	enzyme	P06744 [67-75]	0	1257.74		-0.0232698	0.0156393	High	High	High	High	High	High	High	0.0001407	0.0003011	2.61
[K].CPLLKPWALTFSYGR.[A]	1xCarbamidomethyl [C1]; 1xTMT2plex [K5]		5.00892e-05	0	1	1	3	P04075	Fructose-bisphosphate aldolase A OS=Homo sapiens GN=ALDOA PE=1 SV=2	Cytoplasm	enzyme	P04075 [290-304]	0	2034.11		-0.0247367	0.0537882	High	High	High	High	High	High	High	0	1.262e-05	3.34
[R].MFNGEKINYTEGR.[A]	1xTMT2plex [K6]		0.000719417	0.000118436	1	1	3	P06744	#N/A	Extracellular Space	enzyme	P06744 [84-96]	0	1783.89		-0.0247367	0.0251922	High	High	High	High	High	High	High	0.0001407	0.0002125	2.37
[M].VNPTVFFDIAVDGEPLGR.[V]	1xTMT2plex [N-Term]		1.07291e-11	0	1	1	6	P62937	Peptidyl-prolyl cis-trans isomerase A OS=Homo sapiens GN=PPIA PE=1 SV=2	Cytoplasm	enzyme	P62937 [2-19]	0	2171.16	N Termini	-0.0262051	0.0251968	High	High	High	High	High	High	High	0	8.742e-13	5.36
[R].VKPAPDETSFSEALLKR.[N]	2xTMT2plex [K2; K16]		3.36654e-06	0	1	1	3	Q12905	#N/A	Nucleus	transcription regulator	Q12905 [44-60]	0	2338.33		-0.0262051	0.00763737	High	High	High	High	High	High	High	0	6.233e-07	4.34
[H].LKEDQTEYLEER.[RW]	1xTMT2plex [K2]		3.95317e-05	0	2	4	3	P07900; P08238	#N/A			P07900 [190-201]; P08238 [185-196]	0	1777.9		-0.0262051	0.00288535	High	High	High	High	High	High	High	0	8.196e-06	2.93
[R].VKDLESLFHR.[S]	1xTMT2plex [K2]		0.00810598	0.000118436	1	1	2	Q03252	Lamin-B2 OS=Homo sapiens GN=LMNB2 PE=1 SV=4	Nucleus	other	Q03252 [149-158]	0	1468.84		-0.0262051		High	High	Not Found	High	High	Not Found	High	0.0001407	0.003228	1.9
[R].ASVPDGFLSELTQQLAQATGKPPQYIAVH.[V]	1xTMT2plex [K21]		3.02558e-08	0	1	1	5	P14174	Macrophage migration inhibitory factor OS=Homo sapiens GN=MIF PE=1 SV=4	Extracellular Space	cytokine	P14174 [13-41]	0	3291.75		-0.027675	0.0207	High	High	High	High	High	High	High	0.0001407	0.002947	3.22
[K].AVQADGQVKECYQSHR.[D]	1xCarbamidomethyl [C11]; 1xTMT2plex [K9]		5.27511e-05	0	1	1	3	Q8WUM4	#N/A	Cytoplasm	other	Q8WUM4 [502-517]	0	2101.03		-0.027675	0.00421203	High	High	High	High	High	High	High	0	1.138e-05	3.53
[K].SENVQDLLLLDVTPLSLGIETAGGVMTVLIKR.[N]	1xTMT2plex [K31]		3.97807e-08	0	1	1	5	P11142	Heat shock cognate 71 kDa protein OS=Homo sapiens GN=HSPA8 PE=1 SV=1	Cytoplasm	enzyme	P11142 [385-416]	0	3620.04		-0.0291463	0.0123068	High	High	High	High	High	High	High	0	3.6e-09	3.85
[R].SGKLKDLSR.[F]	2xTMT2plex [K3; K5]		0.126687	0.00492614	1	1	2	P49327	Fatty acid synthase OS=Homo sapiens GN=FASN PE=1 SV=3	Cytoplasm	enzyme	P49327 [51-59]	0	1453.9		-0.0291463	0.00866266	High	High	Not Found	High	High	Not Found	High	0.003112	0.073	2.33
[R].VMLGETNPADSKPGTIR.[G]	1xOxidation [M2]; 1xTMT2plex [K12]		2.43127e-06	0	2	3	3	P15531; P22392	#N/A			P15531 [89-105]; P22392 [89-105]	0	2027.07		-0.0291463	4.67457e-05	High	High	High	High	High	High	High	0	5.558e-07	3.1
[K].VICIPKSITPSR.[I]	1xCarbamidomethyl [C3]; 1xTMT2plex [K6]		0.0156954	0.000231517	1	1	2	P14550	Alcohol dehydrogenase [NADP(+)] OS=Homo sapiens GN=AKR1A1 PE=1 SV=3	Cytoplasm	enzyme	P14550 [258-269]	0	1595.94		-0.0306192	0.00990406	Not Found	High	High	Not Found	High	High	High	0.0002281	0.006776	1.71
[R].SSFYVNGLTLGGQKCSVIR.[D]	1xCarbamidomethyl [C15]; 1xTMT2plex [K14]		1.39894e-07	0	1	1	3	P07737	Profilin-1 OS=Homo sapiens GN=PFN1 PE=1 SV=2	Cytoplasm	other	P07737 [57-75]	0	2311.23		-0.0320936	0.10064	High	High	High	High	High	High	High	0	3.622e-08	4.95
[R].KCGETAFIAPQCEMIPIEWVCR.[R]	3xCarbamidomethyl [C2; C12; C21]; 1xTMT2plex [K1]		4.30629e-07	0	1	1	3	P22234	Multifunctional protein ADE2 OS=Homo sapiens GN=PAICS PE=1 SV=3	Cytoplasm	enzyme	P22234 [80-101]	0	2920.41		-0.0320936	0.0946347	High	High	High	High	High	High	High	0	5.184e-08	5.38
[K].TEFLSFMNTELAAFTKNQKDPGVLDR.[M]	2xTMT2plex [K16; K19]		0.000409633	0.000118436	1	1	2	P31949	Protein S100-A11 OS=Homo sapiens GN=S100A11 PE=1 SV=2	Cytoplasm	other	P31949 [37-62]	0	3422.79		-0.0320936	0.03949	Not Found	High	High	Not Found	High	High	High	0.0001407	0.0001132	3.26
[K].GIVDQSQQAYQEAFEISKKEMQPTHPIR.[L]	2xTMT2plex [K18; K19]		5.13212e-06	0	1	1	3	P63104	14-3-3 protein zeta/delta OS=Homo sapiens GN=YWHAZ PE=1 SV=1	Cytoplasm	enzyme	P63104 [140-167]	0	3708.93		-0.0320936	0.0157647	High	High	High	High	High	High	High	0	8.319e-07	6.68
[R].VVKNFEHLNSDFDR.[Y]	1xTMT2plex [K3]		0.00725056	0.000118436	1	1	3	P48163	#N/A	Cytoplasm	enzyme	P48163 [58-71]	0	1945		-0.0320936	0.0128909	High	High	High	High	High	High	High	0.0001407	0.005157	3.34
[K].KSATQFTGR.[Y]	1xTMT2plex [K1]		0.049736	0.00143145	1	1	3	Q8NCW5	#N/A	Extracellular Space	enzyme	Q8NCW5 [246-254]	0	1220.68		-0.0320936	0.00898556	High	High	High	High	High	High	High	0.000843	0.02497	2.24
[K].AGGSASAMLQPLLDNQVGFKNMQNVEHVPLSLDR.[A]	1xTMT2plex [K20]		9.07977e-10	0	1	1	3	P20618	#N/A	Cytoplasm	peptidase	P20618 [165-198]	0	3861.98		-0.0335695	0.0126236	High	High	High	High	High	High	High	0	1.947e-09	8.08
[R].AKFFPEDVSEELIQEITQR.[L]	1xTMT2plex [K2]		1.78572e-07	0	1	1	2	P35241	#N/A	Cytoplasm	other	P35241 [82-100]	0	2504.31		-0.0350469	0.0440859	Not Found	High	High	Not Found	High	High	High	0	3.465e-06	5.59
[K].ALELNMLSLKGHR.[S]	1xTMT2plex [K10]		0.00045104	0.000118436	1	1	2	Q9Y617	#N/A	Cytoplasm	enzyme	Q9Y617 [324-336]	0	1706.98		-0.0350469	0.0270448	Not Found	High	High	Not Found	High	High	High	0.0001407	0.0003252	2.38
[K].DPDIKAQYQQR.[W]	1xTMT2plex [K5]		0.0993883	0.00404207	1	1	2	Q14974	Importin subunit beta-1 OS=Homo sapiens GN=KPNB1 PE=1 SV=2	Nucleus	transporter	Q14974 [69-79]	0	1586.84		-0.0365259	0.118597	Not Found	High	High	Not Found	High	High	High	0.002419	0.0552	2.19
[R].MAGTAFDFENMKR.[K]	1xTMT2plex [K12]		8.93789e-06	0	1	1	2	P31150	#N/A	Cytoplasm	other	P31150 [424-436]	0	1742.84		-0.0365259	0.0341716	Not Found	High	High	Not Found	High	High	High	0.0001407	0.0002568	2.23
[K].VTVKVYFDLR.[I]	1xTMT2plex [K4]		0.00503632	0.000118436	1	1	4	P23284	Peptidyl-prolyl cis-trans isomerase B OS=Homo sapiens GN=PPIB PE=1 SV=2	Cytoplasm	enzyme	P23284 [42-51]	0	1464.87		-0.0380063	0.0286776	High	High	High	High	High	High	High	0.0001407	0.001886	2.5
[R].MLSASTMLVQWEPPEEPNGLVR.[G]	1xTMT2plex [N-Term]		5.5377e-07	0	1	1	3	P10586	Receptor-type tyrosine-protein phosphatase F OS=Homo sapiens GN=PTPRF PE=1 SV=2	Plasma Membrane	phosphatase	P10586 [424-445]	0	2709.38	N Termini	-0.0394883	0.0421333	High	High	High	High	High	High	High	0	1.165e-07	5.31
[M].KAVTEQGHELSNEER.[N]	1xTMT2plex [K1]		2.57656e-09	0	1	1	4	P31946	14-3-3 protein beta/alpha OS=Homo sapiens GN=YWHAB PE=1 SV=3	Cytoplasm	other	P31946 [29-43]	0	1951.99		-0.0394883	0.0243516	High	High	High	High	High	High	High	0	3.153e-09	5.29
[R].IQYEIKQIKM.[F]	2xTMT2plex [K6; K9]		0.071791	0.00228313	1	1	3	P16035	Metalloproteinase inhibitor 2 OS=Homo sapiens GN=TIMP2 PE=1 SV=2	Extracellular Space	other	P16035 [69-78]	0	1744.04		-0.0394883	0.0191506	High	High	High	High	High	High	High	0.003009	0.06723	1.9
[K].EGWPSSAYGVTKIGVTVLSR.[I]	1xTMT2plex [K12]		6.64867e-06	0	1	1	2	P16152	#N/A	Cytoplasm	enzyme	P16152 [187-206]	0	2332.27		-0.0409718	0.0951508	High	High	Not Found	High	High	Not Found	High	0	1.117e-06	3.71
[R].VEKDGLILTSR.[G]	1xTMT2plex [K3]		0.000624901	0.000118436	1	1	3	Q99497	Protein DJ-1 OS=Homo sapiens GN=PARK7 PE=1 SV=2	Nucleus	enzyme	Q99497 [146-156]	0	1455.86		-0.0409718	0.000675202	High	High	High	High	High	High	High	0.0001407	0.0002496	3.32
[R].VLEALLPLKGLEER.[V]	1xTMT2plex [K9]		1.1409e-05	0	1	1	4	P49327	Fatty acid synthase OS=Homo sapiens GN=FASN PE=1 SV=3	Cytoplasm	enzyme	P49327 [2383-2396]	0	1805.1		-0.0424568	0.0784965	High	High	High	High	High	High	High	0.0001407	6.575e-05	3.67
[K].KGYTQQLAFR.[Q]	1xTMT2plex [K1]		0.00297047	0.000118436	1	1	2	P01024	#N/A	Extracellular Space	peptidase	P01024 [1051-1060]	0	1436.81		-0.0424568	0.0560379	High	High	Not Found	High	High	Not Found	High	0.0001407	0.003902	3.1
[R].ETVSEESNVLCLSKSPNKHNR.[L]	1xCarbamidomethyl [C11]; 2xTMT2plex [K14; K18]		0.000106515	0.000118436	1	1	2	P13639	Elongation factor 2 OS=Homo sapiens GN=EEF2 PE=1 SV=4	Cytoplasm	translation regulator	P13639 [581-601]	0	2878.5		-0.0424568	0.0417053	High	High	Not Found	High	High	Not Found	High	8.853e-05	2.507e-05	3.21
[P].LVIIAEDVDGEALSTLVLNR.[L]	1xTMT2plex [N-Term]		6.22639e-10	0	1	1	3	P10809	60 kDa heat shock protein, mitochondrial OS=Homo sapiens GN=HSPD1 PE=1 SV=2	Cytoplasm	enzyme	P10809 [271-290]	0	2365.34	N Termini	-0.0424568	0.0300751	Not Found	High	High	Not Found	High	High	High	0	2.338e-08	5.32
[M].PYQYPALTPEQKKELSDIAHR.[I]	2xTMT2plex [K12; K13]		0.000104951	0.000118436	1	1	5	P04075	Fructose-bisphosphate aldolase A OS=Homo sapiens GN=ALDOA PE=1 SV=2	Cytoplasm	enzyme	P04075 [2-22]	0	2934.6		-0.0424568	0.0210189	High	High	High	High	High	High	High	8.853e-05	2.461e-05	4.07
[R].SIQLDGLVWGASKLVPVGYGIR.[K]	1xTMT2plex [K13]		2.01428e-08	0	1	1	3	P29692	Elongation factor 1-delta OS=Homo sapiens GN=EEF1D PE=1 SV=5	Cytoplasm	translation regulator	P29692 [220-241]	0	2553.46		-0.0424568	0.0188592	High	High	High	High	High	High	High	0	1.679e-09	5.9
[K].LKGEMMDLQHGSLFLR.[T]	1xTMT2plex [K2]		1.48113e-06	0	1	1	3	P00338	#N/A	Cytoplasm	enzyme	P00338 [58-73]	0	2100.12		-0.0424568	0.0135079	High	High	High	High	High	High	High	0	1.061e-06	4.11
[R].RHVFGESDELIGQKVAH.[A]	1xTMT2plex [K14]		0.00076338	0.000118436	1	1	2	P60174	Triosephosphate isomerase OS=Homo sapiens GN=TPI1 PE=1 SV=3	Cytoplasm	enzyme	P60174 [137-153]	1	2147.14		-0.0424568		Not Found	High	High	Not Found	High	High	High	0.0001407	0.001085	3.39
[R].YDDMAAAMKAVTEQGHELSNEER.[N]	1xTMT2plex [K9]		5.49065e-10	0	1	1	3	P31946	14-3-3 protein beta/alpha OS=Homo sapiens GN=YWHAB PE=1 SV=3	Cytoplasm	other	P31946 [21-43]	0	2820.3		-0.0454314	0.461414	High	High	High	High	High	High	High	0	1.352e-10	5.96
[R].YDDMATCMKAVTEQGAELSNEER.[N]	1xCarbamidomethyl [C7]; 1xTMT2plex [K9]		3.23386e-08	0	1	1	3	P27348	14-3-3 protein theta OS=Homo sapiens GN=YWHAQ PE=1 SV=1	Cytoplasm	other	P27348 [19-41]	0	2873.28		-0.0454314	0.0478442	High	High	High	High	High	High	High	0	2.838e-09	5.89
[M].GKVKVGVNGFGR.[I]	2xTMT2plex [K2; K4]; 1xTMT2plex [N-Term]		0.000643706	0.000118436	1	1	3	P04406	Glyceraldehyde-3-phosphate dehydrogenase OS=Homo sapiens GN=GAPDH PE=1 SV=3	Cytoplasm	enzyme	P04406 [2-13]	0	1893.18	N Termini	-0.0454314	0.0373773	High	High	High	High	High	High	High	0.0001407	0.000188	2.45
[K].LEQFVSILMASIPLPDKAS.[-]	1xTMT2plex [K17]		0.0105139	0.000118436	1	1	3	P00491	#N/A	Nucleus	enzyme	P00491 [271-289]	0	2284.27		-0.0454314	0.0203349	High	High	High	High	High	High	High	0.0001407	0.004308	3.24
[truncated: 1,007 more rows]

## Sheet: Supp Table 4
Annotated Sequence	Modifications	Modifications in Master Proteins	Qvality PEP	Qvality q-value	# Protein Groups	# Proteins	# PSMs	Master Protein Accessions	Description	Cellular Location	Molecule class	Positions in Master Proteins	# Missed Cleavages	Theo. MH+ [Da]	N Termini	Log2( iKLK14 / imKLK14)	-Log10( p-value)	Found in Sample: [S1] F1: 126, Control, imKLK14	Found in Sample: [S5] F2: 127, Control, imKLK14	Found in Sample: [S3] F3: 126, Control, imKLK14	Found in Sample: [S4] F1: 127, Sample, iKLK14	Found in Sample: [S2] F2: 126, Sample, iKLK14	Found in Sample: [S6] F3: 127, Sample, iKLK14	Confidence (by Search Engine): Sequest HT	Percolator q-Value (by Search Engine): Sequest HT	Percolator PEP (by Search Engine): Sequest HT	XCorr (by Search Engine): Sequest HT
[truncated: 954 more rows]

[truncated: 3 more sheets: Supp Table 5, Supp Table 6, Supp Table 7]
